# Supplementary material for: e-Science and biological pathway semantics
Source: BMC Bioinformatics. 2007 May 9;8(Suppl 3):S3. doi: 10.1186/1471-2105-8-S3-S3 (PMC1892100; doi:10.1186/1471-2105-8-S3-S3)
Supplement: Additional File 1 — ArgoCyc Glycolysis Pathway. This file contains the glycolysis pathway of the organism Argobacterium tumefaciens C58. The file is a subset of the organism specific ArgoCyc database of metabolic pathways from SRI, International. The file was modified from the original as described in the text. [file 1471-2105-8-S3-S3-S1.owl]

<?xml version="1.0" encoding="UTF-8"?>
<!DOCTYPE rdf:RDF [
  <!ENTITY GLYCOLYSIS "http://Biocyc.org/AGRO/pathway-biopaxL2?object=GLYCOLYSIS">
  <!ENTITY biopax-level2 "http://www.biopax.org/release/biopax-level2.owl#">
  <!ENTITY biopax-level2.owl "http://www.biopax.org/release/biopax-level2.owl">
  <!ENTITY owl "http://www.w3.org/2002/07/owl#">
  <!ENTITY rdf "http://www.w3.org/1999/02/22-rdf-syntax-ns#">
  <!ENTITY rdfs "http://www.w3.org/2000/01/rdf-schema#">
  <!ENTITY xsd "http://www.w3.org/2001/XMLSchema#">
]>
<rdf:RDF xml:base="http://Biocyc.org/AGRO/pathway-biopaxL2?object=GLYCOLYSIS"
         xmlns:biopax-level2="&biopax-level2;"
         xmlns:owl="&owl;"
         xmlns:rdf="&rdf;"
         xmlns:rdfs="&rdfs;">

<!-- Ontology Information -->
  <owl:Ontology rdf:about="?object=GLYCOLYSIS">
    <rdfs:comment>This BioPAX Level 1 output for organism Agrobacterium tumefaciens C58, pathway glycolysis I
was automatically generated from URL http://Biocyc.org/AGRO/pathway-biopax?object=GLYCOLYSIS on 17-Nov-2006  12:32:51.  Note that all IDs are auto-generated,
and are valid in the scope of this file only.  If the data is regenerated at some later
time, or data for another pathway is generated from this same site, there are no 
guarantees that the same IDs will refer to the same objects.  To retrieve a file 
containing a complete list of pathways for this organism in BioPAX format, please
visit http://biocyc.org/download-flatfiles.shtml</rdfs:comment>
    <owl:imports>
      <owl:Ontology rdf:about="&biopax-level2.owl;"/>
    </owl:imports>
  </owl:Ontology>

<!-- Classes -->
  <owl:Class rdf:about="&biopax-level2;bioSource"/>
  <owl:Class rdf:about="&biopax-level2;biochemicalReaction"/>
  <owl:Class rdf:about="&biopax-level2;catalysis"/>
  <owl:Class rdf:about="&biopax-level2;chemicalStructure"/>
  <owl:Class rdf:about="&biopax-level2;dataSource"/>
  <owl:Class rdf:about="&biopax-level2;openControlledVocabulary"/>
  <owl:Class rdf:about="&biopax-level2;pathway"/>
  <owl:Class rdf:about="&biopax-level2;pathwayStep"/>
  <owl:Class rdf:about="&biopax-level2;physicalEntityParticipant"/>
  <owl:Class rdf:about="&biopax-level2;protein"/>
  <owl:Class rdf:about="&biopax-level2;smallMolecule"/>
  <owl:Class rdf:about="&biopax-level2;unificationXref"/>

<!-- Annotation Properties -->
  <owl:AnnotationProperty rdf:about="&rdfs;comment"/>

<!-- Datatype Properties -->
  <owl:DatatypeProperty rdf:about="&biopax-level2;DB"/>
  <owl:DatatypeProperty rdf:about="&biopax-level2;EC-NUMBER"/>
  <owl:DatatypeProperty rdf:about="&biopax-level2;ID"/>
  <owl:DatatypeProperty rdf:about="&biopax-level2;MOLECULAR-WEIGHT"/>
  <owl:DatatypeProperty rdf:about="&biopax-level2;NAME"/>
  <owl:DatatypeProperty rdf:about="&biopax-level2;SEQUENCE"/>
  <owl:DatatypeProperty rdf:about="&biopax-level2;STOICHIOMETRIC-COEFFICIENT"/>
  <owl:DatatypeProperty rdf:about="&biopax-level2;STRUCTURE-DATA"/>
  <owl:DatatypeProperty rdf:about="&biopax-level2;STRUCTURE-FORMAT"/>
  <owl:DatatypeProperty rdf:about="&biopax-level2;SYNONYMS"/>
  <owl:DatatypeProperty rdf:about="&biopax-level2;TERM"/>

<!-- Object Properties -->
  <owl:ObjectProperty rdf:about="&biopax-level2;CELLULAR-LOCATION"/>
  <owl:ObjectProperty rdf:about="&biopax-level2;CONTROLLED"/>
  <owl:ObjectProperty rdf:about="&biopax-level2;CONTROLLER"/>
  <owl:ObjectProperty rdf:about="&biopax-level2;DATA-SOURCE"/>
  <owl:ObjectProperty rdf:about="&biopax-level2;LEFT"/>
  <owl:ObjectProperty rdf:about="&biopax-level2;NEXT-STEP"/>
  <owl:ObjectProperty rdf:about="&biopax-level2;ORGANISM"/>
  <owl:ObjectProperty rdf:about="&biopax-level2;PATHWAY-COMPONENTS"/>
  <owl:ObjectProperty rdf:about="&biopax-level2;PHYSICAL-ENTITY"/>
  <owl:ObjectProperty rdf:about="&biopax-level2;RIGHT"/>
  <owl:ObjectProperty rdf:about="&biopax-level2;STEP-INTERACTIONS"/>
  <owl:ObjectProperty rdf:about="&biopax-level2;STRUCTURE"/>
  <owl:ObjectProperty rdf:about="&biopax-level2;TAXON-XREF"/>
  <owl:ObjectProperty rdf:about="&biopax-level2;XREF"/>

<!-- Instances -->
  <biopax-level2:bioSource rdf:about="?object=GLYCOLYSIS#bioSource127373">
    <biopax-level2:NAME rdf:datatype="&xsd;string">&lt;i>Agrobacterium tumefaciens C58&lt;/i></biopax-level2:NAME>
    <biopax-level2:TAXON-XREF rdf:resource="?object=GLYCOLYSIS#unificationXref127580"/>
  </biopax-level2:bioSource>

  <biopax-level2:biochemicalReaction rdf:about="?object=GLYCOLYSIS#biochemicalReaction127355">
    <biopax-level2:EC-NUMBER rdf:datatype="&xsd;string">5.3.1.9</biopax-level2:EC-NUMBER>
    <biopax-level2:LEFT rdf:resource="?object=GLYCOLYSIS#phys-ent-participant127572"/>
    <biopax-level2:NAME rdf:datatype="&xsd;string">Glucose-6-phosphate isomerase</biopax-level2:NAME>
    <biopax-level2:RIGHT rdf:resource="?object=GLYCOLYSIS#phys-ent-participant127577"/>
    <biopax-level2:SYNONYMS rdf:datatype="&xsd;string">Hexose monophosphate isomerase</biopax-level2:SYNONYMS>
    <biopax-level2:SYNONYMS rdf:datatype="&xsd;string">Hexosephosphate isomerase</biopax-level2:SYNONYMS>
    <biopax-level2:SYNONYMS rdf:datatype="&xsd;string">Oxoisomerase</biopax-level2:SYNONYMS>
    <biopax-level2:SYNONYMS rdf:datatype="&xsd;string">Phosphoglucoisomerase</biopax-level2:SYNONYMS>
    <biopax-level2:SYNONYMS rdf:datatype="&xsd;string">Phosphoglucose isomerase</biopax-level2:SYNONYMS>
    <biopax-level2:SYNONYMS rdf:datatype="&xsd;string">Phosphohexoisomerase</biopax-level2:SYNONYMS>
    <biopax-level2:SYNONYMS rdf:datatype="&xsd;string">Phosphohexomutase</biopax-level2:SYNONYMS>
    <biopax-level2:SYNONYMS rdf:datatype="&xsd;string">Phosphohexose isomerase</biopax-level2:SYNONYMS>
    <biopax-level2:SYNONYMS rdf:datatype="&xsd;string">Phosphosaccharomutase</biopax-level2:SYNONYMS>
    <biopax-level2:XREF rdf:resource="?object=GLYCOLYSIS#unificationXref127567"/>
  </biopax-level2:biochemicalReaction>

  <biopax-level2:biochemicalReaction rdf:about="?object=GLYCOLYSIS#biochemicalReaction127378">
    <biopax-level2:EC-NUMBER rdf:datatype="&xsd;string">2.7.1.11</biopax-level2:EC-NUMBER>
    <biopax-level2:LEFT rdf:resource="?object=GLYCOLYSIS#phys-ent-participant127577"/>
    <biopax-level2:LEFT rdf:resource="?object=GLYCOLYSIS#phys-ent-participant127589"/>
    <biopax-level2:NAME rdf:datatype="&xsd;string">6-phosphofructokinase</biopax-level2:NAME>
    <biopax-level2:RIGHT rdf:resource="?object=GLYCOLYSIS#phys-ent-participant127595"/>
    <biopax-level2:RIGHT rdf:resource="?object=GLYCOLYSIS#phys-ent-participant127600"/>
    <biopax-level2:SYNONYMS rdf:datatype="&xsd;string">Phosphofructokinase I</biopax-level2:SYNONYMS>
    <biopax-level2:SYNONYMS rdf:datatype="&xsd;string">Phosphohexokinase</biopax-level2:SYNONYMS>
    <biopax-level2:SYNONYMS rdf:datatype="&xsd;string">fructose-6-phosphate phosphorylation</biopax-level2:SYNONYMS>
    <biopax-level2:XREF rdf:resource="?object=GLYCOLYSIS#unificationXref127584"/>
  </biopax-level2:biochemicalReaction>

  <biopax-level2:biochemicalReaction rdf:about="?object=GLYCOLYSIS#biochemicalReaction127400">
    <biopax-level2:EC-NUMBER rdf:datatype="&xsd;string">4.1.2.13</biopax-level2:EC-NUMBER>
    <biopax-level2:LEFT rdf:resource="?object=GLYCOLYSIS#phys-ent-participant127600"/>
    <biopax-level2:NAME rdf:datatype="&xsd;string">Fructose-bisphosphate aldolase</biopax-level2:NAME>
    <biopax-level2:RIGHT rdf:resource="?object=GLYCOLYSIS#phys-ent-participant127607"/>
    <biopax-level2:RIGHT rdf:resource="?object=GLYCOLYSIS#phys-ent-participant127612"/>
    <biopax-level2:SYNONYMS rdf:datatype="&xsd;string">Aldolase</biopax-level2:SYNONYMS>
    <biopax-level2:SYNONYMS rdf:datatype="&xsd;string">Fructose-1,6-bisphosphate triosephosphate-lyase</biopax-level2:SYNONYMS>
    <biopax-level2:XREF rdf:resource="?object=GLYCOLYSIS#unificationXref127602"/>
  </biopax-level2:biochemicalReaction>

  <biopax-level2:biochemicalReaction rdf:about="?object=GLYCOLYSIS#biochemicalReaction127430">
    <biopax-level2:EC-NUMBER rdf:datatype="&xsd;string">5.3.1.1</biopax-level2:EC-NUMBER>
    <biopax-level2:LEFT rdf:resource="?object=GLYCOLYSIS#phys-ent-participant127612"/>
    <biopax-level2:NAME rdf:datatype="&xsd;string">Triosephosphate isomerase</biopax-level2:NAME>
    <biopax-level2:RIGHT rdf:resource="?object=GLYCOLYSIS#phys-ent-participant127607"/>
    <biopax-level2:SYNONYMS rdf:datatype="&xsd;string">Phosphotriose isomerase</biopax-level2:SYNONYMS>
    <biopax-level2:SYNONYMS rdf:datatype="&xsd;string">Triose phosphoisomerase</biopax-level2:SYNONYMS>
    <biopax-level2:SYNONYMS rdf:datatype="&xsd;string">Triosephosphate mutase</biopax-level2:SYNONYMS>
    <biopax-level2:SYNONYMS rdf:datatype="&xsd;string">triose phosphate isomerization</biopax-level2:SYNONYMS>
    <biopax-level2:XREF rdf:resource="?object=GLYCOLYSIS#unificationXref127623"/>
  </biopax-level2:biochemicalReaction>

  <biopax-level2:biochemicalReaction rdf:about="?object=GLYCOLYSIS#biochemicalReaction127438">
    <biopax-level2:EC-NUMBER rdf:datatype="&xsd;string">1.2.1.12</biopax-level2:EC-NUMBER>
    <biopax-level2:LEFT rdf:resource="?object=GLYCOLYSIS#phys-ent-participant127612"/>
    <biopax-level2:LEFT rdf:resource="?object=GLYCOLYSIS#phys-ent-participant127633"/>
    <biopax-level2:LEFT rdf:resource="?object=GLYCOLYSIS#phys-ent-participant127638"/>
    <biopax-level2:NAME rdf:datatype="&xsd;string">Glyceraldehyde 3-phosphate dehydrogenase (phosphorylating)</biopax-level2:NAME>
    <biopax-level2:RIGHT rdf:resource="?object=GLYCOLYSIS#phys-ent-participant127643"/>
    <biopax-level2:RIGHT rdf:resource="?object=GLYCOLYSIS#phys-ent-participant127648"/>
    <biopax-level2:SYNONYMS rdf:datatype="&xsd;string">GAPDH</biopax-level2:SYNONYMS>
    <biopax-level2:SYNONYMS rdf:datatype="&xsd;string">NAD-dependent glyceraldehyde-3-phosphate dehydrogenase</biopax-level2:SYNONYMS>
    <biopax-level2:SYNONYMS rdf:datatype="&xsd;string">Triosephosphate dehydrogenase</biopax-level2:SYNONYMS>
    <biopax-level2:SYNONYMS rdf:datatype="&xsd;string">glyceraldehyde 3-phosphate oxidation</biopax-level2:SYNONYMS>
    <biopax-level2:XREF rdf:resource="?object=GLYCOLYSIS#unificationXref127628"/>
  </biopax-level2:biochemicalReaction>

  <biopax-level2:biochemicalReaction rdf:about="?object=GLYCOLYSIS#biochemicalReaction127468">
    <biopax-level2:EC-NUMBER rdf:datatype="&xsd;string">2.7.2.3</biopax-level2:EC-NUMBER>
    <biopax-level2:LEFT rdf:resource="?object=GLYCOLYSIS#phys-ent-participant127589"/>
    <biopax-level2:LEFT rdf:resource="?object=GLYCOLYSIS#phys-ent-participant127658"/>
    <biopax-level2:NAME rdf:datatype="&xsd;string">Phosphoglycerate kinase</biopax-level2:NAME>
    <biopax-level2:RIGHT rdf:resource="?object=GLYCOLYSIS#phys-ent-participant127595"/>
    <biopax-level2:RIGHT rdf:resource="?object=GLYCOLYSIS#phys-ent-participant127643"/>
    <biopax-level2:SYNONYMS rdf:datatype="&xsd;string">phosphoglycerate phosphorylation</biopax-level2:SYNONYMS>
    <biopax-level2:XREF rdf:resource="?object=GLYCOLYSIS#unificationXref127653"/>
  </biopax-level2:biochemicalReaction>

  <biopax-level2:biochemicalReaction rdf:about="?object=GLYCOLYSIS#biochemicalReaction127482">
    <biopax-level2:EC-NUMBER rdf:datatype="&xsd;string">5.4.2.1</biopax-level2:EC-NUMBER>
    <biopax-level2:LEFT rdf:resource="?object=GLYCOLYSIS#phys-ent-participant127658"/>
    <biopax-level2:NAME rdf:datatype="&xsd;string">Phosphoglycerate mutase</biopax-level2:NAME>
    <biopax-level2:RIGHT rdf:resource="?object=GLYCOLYSIS#phys-ent-participant127668"/>
    <biopax-level2:SYNONYMS rdf:datatype="&xsd;string">PGAM</biopax-level2:SYNONYMS>
    <biopax-level2:SYNONYMS rdf:datatype="&xsd;string">Phosphoglycerate phosphomutase</biopax-level2:SYNONYMS>
    <biopax-level2:SYNONYMS rdf:datatype="&xsd;string">Phosphoglyceromutase</biopax-level2:SYNONYMS>
    <biopax-level2:XREF rdf:resource="?object=GLYCOLYSIS#unificationXref127663"/>
  </biopax-level2:biochemicalReaction>

  <biopax-level2:biochemicalReaction rdf:about="?object=GLYCOLYSIS#biochemicalReaction127511">
    <biopax-level2:EC-NUMBER rdf:datatype="&xsd;string">4.2.1.11</biopax-level2:EC-NUMBER>
    <biopax-level2:LEFT rdf:resource="?object=GLYCOLYSIS#phys-ent-participant127668"/>
    <biopax-level2:NAME rdf:datatype="&xsd;string">Phosphopyruvate hydratase</biopax-level2:NAME>
    <biopax-level2:RIGHT rdf:resource="?object=GLYCOLYSIS#phys-ent-participant127687"/>
    <biopax-level2:RIGHT rdf:resource="?object=GLYCOLYSIS#phys-ent-participant127692"/>
    <biopax-level2:SYNONYMS rdf:datatype="&xsd;string">2-phosphoglycerate dehydratase</biopax-level2:SYNONYMS>
    <biopax-level2:SYNONYMS rdf:datatype="&xsd;string">2-phosphoglycerate dehydration</biopax-level2:SYNONYMS>
    <biopax-level2:SYNONYMS rdf:datatype="&xsd;string">Enolase</biopax-level2:SYNONYMS>
    <biopax-level2:XREF rdf:resource="?object=GLYCOLYSIS#unificationXref127682"/>
  </biopax-level2:biochemicalReaction>

  <biopax-level2:biochemicalReaction rdf:about="?object=GLYCOLYSIS#biochemicalReaction127530">
    <biopax-level2:EC-NUMBER rdf:datatype="&xsd;string">2.7.1.40</biopax-level2:EC-NUMBER>
    <biopax-level2:LEFT rdf:resource="?object=GLYCOLYSIS#phys-ent-participant127589"/>
    <biopax-level2:LEFT rdf:resource="?object=GLYCOLYSIS#phys-ent-participant127704"/>
    <biopax-level2:NAME rdf:datatype="&xsd;string">Pyruvate kinase</biopax-level2:NAME>
    <biopax-level2:RIGHT rdf:resource="?object=GLYCOLYSIS#phys-ent-participant127595"/>
    <biopax-level2:RIGHT rdf:resource="?object=GLYCOLYSIS#phys-ent-participant127687"/>
    <biopax-level2:SYNONYMS rdf:datatype="&xsd;string">Phosphoenol transphosphorylase</biopax-level2:SYNONYMS>
    <biopax-level2:SYNONYMS rdf:datatype="&xsd;string">Phosphoenolpyruvate kinase</biopax-level2:SYNONYMS>
    <biopax-level2:SYNONYMS rdf:datatype="&xsd;string">phosphoenolpyruvate dephosphorylation</biopax-level2:SYNONYMS>
    <biopax-level2:SYNONYMS rdf:datatype="&xsd;string">pyruvate phosphorylation</biopax-level2:SYNONYMS>
    <biopax-level2:XREF rdf:resource="?object=GLYCOLYSIS#unificationXref127697"/>
  </biopax-level2:biochemicalReaction>

  <biopax-level2:catalysis rdf:about="?object=GLYCOLYSIS#catalysis127369">
    <biopax-level2:CONTROLLED rdf:resource="?object=GLYCOLYSIS#biochemicalReaction127355"/>
    <biopax-level2:CONTROLLER rdf:resource="?object=GLYCOLYSIS#phys-ent-participant127582"/>
    <biopax-level2:NAME rdf:datatype="&xsd;string">glucose-6-phosphate isomerase</biopax-level2:NAME>
    <biopax-level2:XREF rdf:resource="?object=GLYCOLYSIS#unificationXref127578"/>
  </biopax-level2:catalysis>

  <biopax-level2:catalysis rdf:about="?object=GLYCOLYSIS#catalysis127414">
    <biopax-level2:CONTROLLED rdf:resource="?object=GLYCOLYSIS#biochemicalReaction127400"/>
    <biopax-level2:CONTROLLER rdf:resource="?object=GLYCOLYSIS#phys-ent-participant127615"/>
    <biopax-level2:NAME rdf:datatype="&xsd;string">aldolase</biopax-level2:NAME>
    <biopax-level2:XREF rdf:resource="?object=GLYCOLYSIS#unificationXref127613"/>
  </biopax-level2:catalysis>

  <biopax-level2:catalysis rdf:about="?object=GLYCOLYSIS#catalysis127419">
    <biopax-level2:CONTROLLED rdf:resource="?object=GLYCOLYSIS#biochemicalReaction127400"/>
    <biopax-level2:CONTROLLER rdf:resource="?object=GLYCOLYSIS#phys-ent-participant127618"/>
    <biopax-level2:NAME rdf:datatype="&xsd;string">fructose bisphosphate aldolase</biopax-level2:NAME>
    <biopax-level2:XREF rdf:resource="?object=GLYCOLYSIS#unificationXref127616"/>
  </biopax-level2:catalysis>

  <biopax-level2:catalysis rdf:about="?object=GLYCOLYSIS#catalysis127424">
    <biopax-level2:CONTROLLED rdf:resource="?object=GLYCOLYSIS#biochemicalReaction127400"/>
    <biopax-level2:CONTROLLER rdf:resource="?object=GLYCOLYSIS#phys-ent-participant127621"/>
    <biopax-level2:NAME rdf:datatype="&xsd;string">aldolase</biopax-level2:NAME>
    <biopax-level2:XREF rdf:resource="?object=GLYCOLYSIS#unificationXref127619"/>
  </biopax-level2:catalysis>

  <biopax-level2:catalysis rdf:about="?object=GLYCOLYSIS#catalysis127432">
    <biopax-level2:CONTROLLED rdf:resource="?object=GLYCOLYSIS#biochemicalReaction127430"/>
    <biopax-level2:CONTROLLER rdf:resource="?object=GLYCOLYSIS#phys-ent-participant127626"/>
    <biopax-level2:NAME rdf:datatype="&xsd;string">triosephosphate isomerase</biopax-level2:NAME>
    <biopax-level2:XREF rdf:resource="?object=GLYCOLYSIS#unificationXref127624"/>
  </biopax-level2:catalysis>

  <biopax-level2:catalysis rdf:about="?object=GLYCOLYSIS#catalysis127462">
    <biopax-level2:CONTROLLED rdf:resource="?object=GLYCOLYSIS#biochemicalReaction127438"/>
    <biopax-level2:CONTROLLER rdf:resource="?object=GLYCOLYSIS#phys-ent-participant127651"/>
    <biopax-level2:NAME rdf:datatype="&xsd;string">Glyceraldehyde 3-Phosphate Dehydrogenase</biopax-level2:NAME>
    <biopax-level2:XREF rdf:resource="?object=GLYCOLYSIS#unificationXref127649"/>
  </biopax-level2:catalysis>

  <biopax-level2:catalysis rdf:about="?object=GLYCOLYSIS#catalysis127476">
    <biopax-level2:CONTROLLED rdf:resource="?object=GLYCOLYSIS#biochemicalReaction127468"/>
    <biopax-level2:CONTROLLER rdf:resource="?object=GLYCOLYSIS#phys-ent-participant127661"/>
    <biopax-level2:NAME rdf:datatype="&xsd;string">phosphoglycerate kinase</biopax-level2:NAME>
    <biopax-level2:XREF rdf:resource="?object=GLYCOLYSIS#unificationXref127659"/>
  </biopax-level2:catalysis>

  <biopax-level2:catalysis rdf:about="?object=GLYCOLYSIS#catalysis127490">
    <biopax-level2:CONTROLLED rdf:resource="?object=GLYCOLYSIS#biochemicalReaction127482"/>
    <biopax-level2:CONTROLLER rdf:resource="?object=GLYCOLYSIS#phys-ent-participant127671"/>
    <biopax-level2:NAME rdf:datatype="&xsd;string">2,3-Bisphosphoglycerate-Independent phosphoglycerate mutase</biopax-level2:NAME>
    <biopax-level2:XREF rdf:resource="?object=GLYCOLYSIS#unificationXref127669"/>
  </biopax-level2:catalysis>

  <biopax-level2:catalysis rdf:about="?object=GLYCOLYSIS#catalysis127495">
    <biopax-level2:CONTROLLED rdf:resource="?object=GLYCOLYSIS#biochemicalReaction127482"/>
    <biopax-level2:CONTROLLER rdf:resource="?object=GLYCOLYSIS#phys-ent-participant127674"/>
    <biopax-level2:NAME rdf:datatype="&xsd;string">phosphoglyceromutase</biopax-level2:NAME>
    <biopax-level2:XREF rdf:resource="?object=GLYCOLYSIS#unificationXref127672"/>
  </biopax-level2:catalysis>

  <biopax-level2:catalysis rdf:about="?object=GLYCOLYSIS#catalysis127500">
    <biopax-level2:CONTROLLED rdf:resource="?object=GLYCOLYSIS#biochemicalReaction127482"/>
    <biopax-level2:CONTROLLER rdf:resource="?object=GLYCOLYSIS#phys-ent-participant127677"/>
    <biopax-level2:NAME rdf:datatype="&xsd;string">phosphoglyceromutase</biopax-level2:NAME>
    <biopax-level2:XREF rdf:resource="?object=GLYCOLYSIS#unificationXref127675"/>
  </biopax-level2:catalysis>

  <biopax-level2:catalysis rdf:about="?object=GLYCOLYSIS#catalysis127505">
    <biopax-level2:CONTROLLED rdf:resource="?object=GLYCOLYSIS#biochemicalReaction127482"/>
    <biopax-level2:CONTROLLER rdf:resource="?object=GLYCOLYSIS#phys-ent-participant127680"/>
    <biopax-level2:NAME rdf:datatype="&xsd;string">phosphoglycerate mutase</biopax-level2:NAME>
    <biopax-level2:XREF rdf:resource="?object=GLYCOLYSIS#unificationXref127678"/>
  </biopax-level2:catalysis>

  <biopax-level2:catalysis rdf:about="?object=GLYCOLYSIS#catalysis127524">
    <biopax-level2:CONTROLLED rdf:resource="?object=GLYCOLYSIS#biochemicalReaction127511"/>
    <biopax-level2:CONTROLLER rdf:resource="?object=GLYCOLYSIS#phys-ent-participant127695"/>
    <biopax-level2:NAME rdf:datatype="&xsd;string">enolase</biopax-level2:NAME>
    <biopax-level2:XREF rdf:resource="?object=GLYCOLYSIS#unificationXref127693"/>
  </biopax-level2:catalysis>

  <biopax-level2:catalysis rdf:about="?object=GLYCOLYSIS#catalysis127540">
    <biopax-level2:CONTROLLED rdf:resource="?object=GLYCOLYSIS#biochemicalReaction127530"/>
    <biopax-level2:CONTROLLER rdf:resource="?object=GLYCOLYSIS#phys-ent-participant127707"/>
    <biopax-level2:NAME rdf:datatype="&xsd;string">pyruvate kinase</biopax-level2:NAME>
    <biopax-level2:XREF rdf:resource="?object=GLYCOLYSIS#unificationXref127705"/>
  </biopax-level2:catalysis>

  <biopax-level2:chemicalStructure rdf:about="?object=GLYCOLYSIS#chemicalStructure127571">
    <biopax-level2:STRUCTURE-DATA rdf:datatype="&xsd;string">&lt;cml>
  &lt;molecule id="GLC-6-P" title="beta-D-glucose-6-phosphate" dictRef="dictGLC-6-P">

   &lt;atomArray>
    &lt;atom id="GLC-6-P-atom1" elementType="C" x2="2.7292" y2="3.2292"/>

    &lt;atom id="GLC-6-P-atom2" elementType="C" x2="2.7292" y2="3.9875"/>
    &lt;atom id="GLC-6-P-atom3" elementType="C" x2="3.3787" y2="4.3708"/>

    &lt;atom id="GLC-6-P-atom4" elementType="C" x2="4.0365" y2="3.9875"/>
    &lt;atom id="GLC-6-P-atom5" elementType="C" x2="4.0365" y2="3.2292"/>

    &lt;atom id="GLC-6-P-atom6" elementType="O" x2="3.3787" y2="2.8542"/>
    &lt;atom id="GLC-6-P-atom7" elementType="C" x2="2.0796" y2="2.8542"/>

    &lt;atom id="GLC-6-P-atom8" elementType="O" x2="4.685" y2="2.8524"/>
    &lt;atom id="GLC-6-P-atom9" elementType="O" x2="3.3766" y2="5.1208"/>

    &lt;atom id="GLC-6-P-atom10" elementType="O" x2="2.0779" y2="4.3594"/>
    &lt;atom id="GLC-6-P-atom11" elementType="O" x2="4.6868" y2="4.3612"/>

    &lt;atom id="GLC-6-P-atom12" elementType="O" x2="1.4301" y2="3.2292"/>
    &lt;atom id="GLC-6-P-atom13" elementType="P" x2="0.6792" y2="3.2292"/>

    &lt;atom id="GLC-6-P-atom14" elementType="O" x2="-0.0708" y2="3.2292"/>
    &lt;atom id="GLC-6-P-atom15" elementType="O" x2="0.6792" y2="2.4792"/>

    &lt;atom id="GLC-6-P-atom16" elementType="O" x2="0.6782" y2="3.9792"/>
   &lt;/atomArray>

   &lt;bondArray>
    &lt;bond id="GLC-6-P-bond1" atomRefs="GLC-6-P-atom13 GLC-6-P-atom16" order="2"/>
    &lt;bond id="GLC-6-P-bond2" atomRefs="GLC-6-P-atom13 GLC-6-P-atom15" order="1"/>

    &lt;bond id="GLC-6-P-bond3" atomRefs="GLC-6-P-atom13 GLC-6-P-atom14" order="1"/>
    &lt;bond id="GLC-6-P-bond4" atomRefs="GLC-6-P-atom12 GLC-6-P-atom13" order="1"/>

    &lt;bond id="GLC-6-P-bond5" atomRefs="GLC-6-P-atom7 GLC-6-P-atom12" order="1"/>
    &lt;bond id="GLC-6-P-bond6" atomRefs="GLC-6-P-atom4 GLC-6-P-atom11" order="1"/>

    &lt;bond id="GLC-6-P-bond7" atomRefs="GLC-6-P-atom2 GLC-6-P-atom10" order="1"/>
    &lt;bond id="GLC-6-P-bond8" atomRefs="GLC-6-P-atom3 GLC-6-P-atom9" order="1"/>

    &lt;bond id="GLC-6-P-bond9" atomRefs="GLC-6-P-atom8 GLC-6-P-atom5" order="1"/>
    &lt;bond id="GLC-6-P-bond10" atomRefs="GLC-6-P-atom1 GLC-6-P-atom7" order="1"/>

    &lt;bond id="GLC-6-P-bond11" atomRefs="GLC-6-P-atom5 GLC-6-P-atom6" order="1"/>
    &lt;bond id="GLC-6-P-bond12" atomRefs="GLC-6-P-atom4 GLC-6-P-atom5" order="1"/>

    &lt;bond id="GLC-6-P-bond13" atomRefs="GLC-6-P-atom3 GLC-6-P-atom4" order="1"/>
    &lt;bond id="GLC-6-P-bond14" atomRefs="GLC-6-P-atom2 GLC-6-P-atom3" order="1"/>

    &lt;bond id="GLC-6-P-bond15" atomRefs="GLC-6-P-atom1 GLC-6-P-atom2" order="1"/>
    &lt;bond id="GLC-6-P-bond16" atomRefs="GLC-6-P-atom1 GLC-6-P-atom6" order="1"/>

   &lt;/bondArray>
   &lt;formula concise="C 6 H 13 O 9 P 1" formalCharge="0"/>
   &lt;float title="molecularWeight" units="g/mol">260.137&lt;/float>

   &lt;string title="smiles">C1(OC(COP(O)(=O)O)C(O)C(O)C(O)1)(O)&lt;/string>
  &lt;/molecule>
 &lt;/cml></biopax-level2:STRUCTURE-DATA>
    <biopax-level2:STRUCTURE-FORMAT rdf:datatype="&xsd;string">CML</biopax-level2:STRUCTURE-FORMAT>
  </biopax-level2:chemicalStructure>

  <biopax-level2:chemicalStructure rdf:about="?object=GLYCOLYSIS#chemicalStructure127576">
    <biopax-level2:STRUCTURE-DATA rdf:datatype="&xsd;string">&lt;cml>

  &lt;molecule id="FRUCTOSE-6P" title="D-fructose-6-phosphate" dictRef="dictFRUCTOSE-6P">
   &lt;atomArray>
    &lt;atom id="FRUCTOSE-6P-atom1" elementType="O" x2="1.4089" y2="-2.9043"/>

    &lt;atom id="FRUCTOSE-6P-atom2" elementType="O" x2="8.4892" y2="-4.0867"/>
    &lt;atom id="FRUCTOSE-6P-atom3" elementType="O" x2="4.0316" y2="0.0"/>

    &lt;atom id="FRUCTOSE-6P-atom4" elementType="O" x2="7.0774" y2="0.0"/>
    &lt;atom id="FRUCTOSE-6P-atom5" elementType="O" x2="8.0186" y2="-2.8967"/>

    &lt;atom id="FRUCTOSE-6P-atom6" elementType="O" x2="0.0" y2="-4.2847"/>
    &lt;atom id="FRUCTOSE-6P-atom7" elementType="O" x2="1.438" y2="-5.7038"/>

    &lt;atom id="FRUCTOSE-6P-atom8" elementType="C" x2="7.1198" y2="-3.7956"/>
    &lt;atom id="FRUCTOSE-6P-atom9" elementType="C" x2="3.0904" y2="-2.8967"/>

    &lt;atom id="FRUCTOSE-6P-atom10" elementType="O" x2="2.7993" y2="-4.2661"/>
    &lt;atom id="FRUCTOSE-6P-atom11" elementType="O" x2="5.5545" y2="-3.287"/>

    &lt;atom id="FRUCTOSE-6P-atom12" elementType="C" x2="4.8545" y2="-1.1326"/>
    &lt;atom id="FRUCTOSE-6P-atom13" elementType="C" x2="4.4219" y2="-2.4641"/>

    &lt;atom id="FRUCTOSE-6P-atom14" elementType="C" x2="6.2545" y2="-1.1326"/>
    &lt;atom id="FRUCTOSE-6P-atom15" elementType="C" x2="6.6871" y2="-2.4641"/>

    &lt;atom id="FRUCTOSE-6P-atom16" elementType="P" x2="1.3999" y2="-4.3043"/>
   &lt;/atomArray>

   &lt;bondArray>
    &lt;bond id="FRUCTOSE-6P-bond1" atomRefs="FRUCTOSE-6P-atom14 FRUCTOSE-6P-atom15" order="1"/>
    &lt;bond id="FRUCTOSE-6P-bond2" atomRefs="FRUCTOSE-6P-atom12 FRUCTOSE-6P-atom14" order="1"/>

    &lt;bond id="FRUCTOSE-6P-bond3" atomRefs="FRUCTOSE-6P-atom12 FRUCTOSE-6P-atom13" order="1"/>
    &lt;bond id="FRUCTOSE-6P-bond4" atomRefs="FRUCTOSE-6P-atom11 FRUCTOSE-6P-atom15" order="1"/>

    &lt;bond id="FRUCTOSE-6P-bond5" atomRefs="FRUCTOSE-6P-atom11 FRUCTOSE-6P-atom13" order="1"/>
    &lt;bond id="FRUCTOSE-6P-bond6" atomRefs="FRUCTOSE-6P-atom10 FRUCTOSE-6P-atom16" order="1"/>

    &lt;bond id="FRUCTOSE-6P-bond7" atomRefs="FRUCTOSE-6P-atom13 FRUCTOSE-6P-atom9" order="1"/>
    &lt;bond id="FRUCTOSE-6P-bond8" atomRefs="FRUCTOSE-6P-atom9 FRUCTOSE-6P-atom10" order="1"/>

    &lt;bond id="FRUCTOSE-6P-bond9" atomRefs="FRUCTOSE-6P-atom15 FRUCTOSE-6P-atom8" order="1"/>
    &lt;bond id="FRUCTOSE-6P-bond10" atomRefs="FRUCTOSE-6P-atom7 FRUCTOSE-6P-atom16" order="1"/>

    &lt;bond id="FRUCTOSE-6P-bond11" atomRefs="FRUCTOSE-6P-atom6 FRUCTOSE-6P-atom16" order="1"/>
    &lt;bond id="FRUCTOSE-6P-bond12" atomRefs="FRUCTOSE-6P-atom15 FRUCTOSE-6P-atom5" order="1"/>

    &lt;bond id="FRUCTOSE-6P-bond13" atomRefs="FRUCTOSE-6P-atom14 FRUCTOSE-6P-atom4" order="1"/>
    &lt;bond id="FRUCTOSE-6P-bond14" atomRefs="FRUCTOSE-6P-atom12 FRUCTOSE-6P-atom3" order="1"/>

    &lt;bond id="FRUCTOSE-6P-bond15" atomRefs="FRUCTOSE-6P-atom2 FRUCTOSE-6P-atom8" order="1"/>
    &lt;bond id="FRUCTOSE-6P-bond16" atomRefs="FRUCTOSE-6P-atom1 FRUCTOSE-6P-atom16" order="2"/>

   &lt;/bondArray>
   &lt;formula concise="C 6 H 13 O 9 P 1" formalCharge="0"/>
   &lt;float title="molecularWeight" units="g/mol">260.137&lt;/float>

   &lt;string title="smiles">C(O)C1(O)(OC(C(O)C1O)COP(O)(O)=O)&lt;/string>
  &lt;/molecule>
 &lt;/cml></biopax-level2:STRUCTURE-DATA>
    <biopax-level2:STRUCTURE-FORMAT rdf:datatype="&xsd;string">CML</biopax-level2:STRUCTURE-FORMAT>
  </biopax-level2:chemicalStructure>

  <biopax-level2:chemicalStructure rdf:about="?object=GLYCOLYSIS#chemicalStructure127588">
    <biopax-level2:STRUCTURE-DATA rdf:datatype="&xsd;string">&lt;cml>
  &lt;molecule id="ATP" title="ATP" dictRef="dictATP">

   &lt;atomArray>
    &lt;atom id="ATP-atom1" elementType="O" x2="5.313" y2="-3.3049"/>

    &lt;atom id="ATP-atom2" elementType="O" x2="7.2891" y2="-1.3253"/>
    &lt;atom id="ATP-atom3" elementType="O" x2="5.3105" y2="-1.6639"/>

    &lt;atom id="ATP-atom4" elementType="C" x2="9.9778" y2="-4.7867"/>
    &lt;atom id="ATP-atom5" elementType="C" x2="6.7454" y2="-3.0291"/>

    &lt;atom id="ATP-atom6" elementType="N" x2="9.4969" y2="-5.4609"/>
    &lt;atom id="ATP-atom7" elementType="N" x2="7.9875" y2="-3.9567"/>

    &lt;atom id="ATP-atom8" elementType="O" x2="6.1335" y2="-2.4826"/>
    &lt;atom id="ATP-atom9" elementType="O" x2="8.1839" y2="-3.2502"/>

    &lt;atom id="ATP-atom10" elementType="C" x2="7.2769" y2="-4.3761"/>
    &lt;atom id="ATP-atom11" elementType="C" x2="7.9875" y2="-5.6161"/>

    &lt;atom id="ATP-atom12" elementType="C" x2="8.7072" y2="-5.2058"/>
    &lt;atom id="ATP-atom13" elementType="C" x2="8.7072" y2="-4.3761"/>

    &lt;atom id="ATP-atom14" elementType="C" x2="7.5247" y2="-2.7725"/>
    &lt;atom id="ATP-atom15" elementType="C" x2="7.7737" y2="-1.9874"/>

    &lt;atom id="ATP-atom16" elementType="C" x2="8.5987" y2="-1.9874"/>
    &lt;atom id="ATP-atom17" elementType="C" x2="8.8524" y2="-2.7725"/>

    &lt;atom id="ATP-atom18" elementType="N" x2="7.2769" y2="-5.2058"/>
    &lt;atom id="ATP-atom19" elementType="N" x2="9.4949" y2="-4.1282"/>

    &lt;atom id="ATP-atom20" elementType="P" x2="5.3121" y2="-2.4844"/>
    &lt;atom id="ATP-atom21" elementType="N" x2="7.9852" y2="-6.4411"/>

    &lt;atom id="ATP-atom22" elementType="O" x2="9.0842" y2="-1.3204"/>
    &lt;atom id="ATP-atom23" elementType="O" x2="4.4916" y2="-2.4844"/>

    &lt;atom id="ATP-atom24" elementType="O" x2="3.6666" y2="-3.3112"/>
    &lt;atom id="ATP-atom25" elementType="O" x2="3.6641" y2="-1.6612"/>

    &lt;atom id="ATP-atom26" elementType="P" x2="3.6657" y2="-2.4862"/>
    &lt;atom id="ATP-atom27" elementType="O" x2="2.8407" y2="-2.4862"/>

    &lt;atom id="ATP-atom28" elementType="O" x2="2.0157" y2="-3.313"/>
    &lt;atom id="ATP-atom29" elementType="O" x2="2.0132" y2="-1.663"/>

    &lt;atom id="ATP-atom30" elementType="O" x2="1.1898" y2="-2.488"/>
    &lt;atom id="ATP-atom31" elementType="P" x2="2.0148" y2="-2.488"/>

   &lt;/atomArray>
   &lt;bondArray>
    &lt;bond id="ATP-bond1" atomRefs="ATP-atom30 ATP-atom31" order="1"/>

    &lt;bond id="ATP-bond2" atomRefs="ATP-atom29 ATP-atom31" order="1"/>
    &lt;bond id="ATP-bond3" atomRefs="ATP-atom28 ATP-atom31" order="2"/>

    &lt;bond id="ATP-bond4" atomRefs="ATP-atom27 ATP-atom31" order="1"/>
    &lt;bond id="ATP-bond5" atomRefs="ATP-atom27 ATP-atom26" order="1"/>

    &lt;bond id="ATP-bond6" atomRefs="ATP-atom25 ATP-atom26" order="1"/>
    &lt;bond id="ATP-bond7" atomRefs="ATP-atom24 ATP-atom26" order="2"/>

    &lt;bond id="ATP-bond8" atomRefs="ATP-atom23 ATP-atom26" order="1"/>
    &lt;bond id="ATP-bond9" atomRefs="ATP-atom16 ATP-atom22" order="1"/>

    &lt;bond id="ATP-bond10" atomRefs="ATP-atom21 ATP-atom11" order="1"/>
    &lt;bond id="ATP-bond11" atomRefs="ATP-atom1 ATP-atom20" order="2"/>

    &lt;bond id="ATP-bond12" atomRefs="ATP-atom15 ATP-atom2" order="1"/>
    &lt;bond id="ATP-bond13" atomRefs="ATP-atom3 ATP-atom20" order="1"/>

    &lt;bond id="ATP-bond14" atomRefs="ATP-atom6 ATP-atom4" order="A"/>
    &lt;bond id="ATP-bond15" atomRefs="ATP-atom4 ATP-atom19" order="A"/>

    &lt;bond id="ATP-bond16" atomRefs="ATP-atom5 ATP-atom8" order="1"/>
    &lt;bond id="ATP-bond17" atomRefs="ATP-atom14 ATP-atom5" order="1"/>

    &lt;bond id="ATP-bond18" atomRefs="ATP-atom12 ATP-atom6" order="A"/>
    &lt;bond id="ATP-bond19" atomRefs="ATP-atom10 ATP-atom7" order="A"/>

    &lt;bond id="ATP-bond20" atomRefs="ATP-atom7 ATP-atom13" order="A"/>
    &lt;bond id="ATP-bond21" atomRefs="ATP-atom8 ATP-atom20" order="1"/>

    &lt;bond id="ATP-bond22" atomRefs="ATP-atom9 ATP-atom14" order="1"/>
    &lt;bond id="ATP-bond23" atomRefs="ATP-atom9 ATP-atom17" order="1"/>

    &lt;bond id="ATP-bond24" atomRefs="ATP-atom23 ATP-atom20" order="1"/>
    &lt;bond id="ATP-bond25" atomRefs="ATP-atom18 ATP-atom10" order="A"/>

    &lt;bond id="ATP-bond26" atomRefs="ATP-atom12 ATP-atom11" order="A"/>
    &lt;bond id="ATP-bond27" atomRefs="ATP-atom11 ATP-atom18" order="A"/>

    &lt;bond id="ATP-bond28" atomRefs="ATP-atom13 ATP-atom12" order="A"/>
    &lt;bond id="ATP-bond29" atomRefs="ATP-atom19 ATP-atom13" order="A"/>

    &lt;bond id="ATP-bond30" atomRefs="ATP-atom14 ATP-atom15" order="1"/>
    &lt;bond id="ATP-bond31" atomRefs="ATP-atom15 ATP-atom16" order="1"/>

    &lt;bond id="ATP-bond32" atomRefs="ATP-atom16 ATP-atom17" order="1"/>
    &lt;bond id="ATP-bond33" atomRefs="ATP-atom17 ATP-atom19" order="1"/>

   &lt;/bondArray>
   &lt;formula concise="C 10 H 16 N 5 O 13 P 3" formalCharge="-4"/>
   &lt;float title="molecularWeight" units="g/mol">507.183&lt;/float>

   &lt;string title="smiles">C(OP(O)(=O)OP(=O)(O)OP(O)(O)=O)C1(OC(C(O)C(O)1)n2(c3(c(nc2)c(N)ncn3)))&lt;/string>
  &lt;/molecule>
 &lt;/cml></biopax-level2:STRUCTURE-DATA>
    <biopax-level2:STRUCTURE-FORMAT rdf:datatype="&xsd;string">CML</biopax-level2:STRUCTURE-FORMAT>
  </biopax-level2:chemicalStructure>

  <biopax-level2:chemicalStructure rdf:about="?object=GLYCOLYSIS#chemicalStructure127594">
    <biopax-level2:STRUCTURE-DATA rdf:datatype="&xsd;string">&lt;cml>
  &lt;molecule id="ADP" title="ADP" dictRef="dictADP">

   &lt;atomArray>
    &lt;atom id="ADP-atom1" elementType="O" x2="5.313" y2="-3.3049"/>

    &lt;atom id="ADP-atom2" elementType="O" x2="7.2891" y2="-1.3253"/>
    &lt;atom id="ADP-atom3" elementType="O" x2="5.3105" y2="-1.6639"/>

    &lt;atom id="ADP-atom4" elementType="C" x2="9.9778" y2="-4.7867"/>
    &lt;atom id="ADP-atom5" elementType="C" x2="6.7454" y2="-3.0291"/>

    &lt;atom id="ADP-atom6" elementType="N" x2="9.4969" y2="-5.4609"/>
    &lt;atom id="ADP-atom7" elementType="N" x2="7.9875" y2="-3.9567"/>

    &lt;atom id="ADP-atom8" elementType="O" x2="6.1335" y2="-2.4826"/>
    &lt;atom id="ADP-atom9" elementType="O" x2="8.1839" y2="-3.2502"/>

    &lt;atom id="ADP-atom10" elementType="C" x2="7.2769" y2="-4.3761"/>
    &lt;atom id="ADP-atom11" elementType="C" x2="7.9875" y2="-5.6161"/>

    &lt;atom id="ADP-atom12" elementType="C" x2="8.7072" y2="-5.2058"/>
    &lt;atom id="ADP-atom13" elementType="C" x2="8.7072" y2="-4.3761"/>

    &lt;atom id="ADP-atom14" elementType="C" x2="7.5247" y2="-2.7725"/>
    &lt;atom id="ADP-atom15" elementType="C" x2="7.7737" y2="-1.9874"/>

    &lt;atom id="ADP-atom16" elementType="C" x2="8.5987" y2="-1.9874"/>
    &lt;atom id="ADP-atom17" elementType="C" x2="8.8524" y2="-2.7725"/>

    &lt;atom id="ADP-atom18" elementType="N" x2="7.2769" y2="-5.2058"/>
    &lt;atom id="ADP-atom19" elementType="N" x2="9.4949" y2="-4.1282"/>

    &lt;atom id="ADP-atom20" elementType="P" x2="5.3121" y2="-2.4844"/>
    &lt;atom id="ADP-atom21" elementType="N" x2="7.9852" y2="-6.4411"/>

    &lt;atom id="ADP-atom22" elementType="O" x2="9.0842" y2="-1.3204"/>
    &lt;atom id="ADP-atom23" elementType="O" x2="4.4916" y2="-2.4844"/>

    &lt;atom id="ADP-atom24" elementType="O" x2="3.6666" y2="-3.3112"/>
    &lt;atom id="ADP-atom25" elementType="O" x2="3.6641" y2="-1.6612"/>

    &lt;atom id="ADP-atom26" elementType="P" x2="3.6657" y2="-2.4862"/>
    &lt;atom id="ADP-atom27" elementType="O" x2="2.8407" y2="-2.4862"/>

   &lt;/atomArray>
   &lt;bondArray>
    &lt;bond id="ADP-bond1" atomRefs="ADP-atom27 ADP-atom26" order="1"/>

    &lt;bond id="ADP-bond2" atomRefs="ADP-atom25 ADP-atom26" order="1"/>
    &lt;bond id="ADP-bond3" atomRefs="ADP-atom24 ADP-atom26" order="2"/>

    &lt;bond id="ADP-bond4" atomRefs="ADP-atom23 ADP-atom26" order="1"/>
    &lt;bond id="ADP-bond5" atomRefs="ADP-atom16 ADP-atom22" order="1"/>

    &lt;bond id="ADP-bond6" atomRefs="ADP-atom21 ADP-atom11" order="1"/>
    &lt;bond id="ADP-bond7" atomRefs="ADP-atom1 ADP-atom20" order="2"/>

    &lt;bond id="ADP-bond8" atomRefs="ADP-atom15 ADP-atom2" order="1"/>
    &lt;bond id="ADP-bond9" atomRefs="ADP-atom3 ADP-atom20" order="1"/>

    &lt;bond id="ADP-bond10" atomRefs="ADP-atom6 ADP-atom4" order="A"/>
    &lt;bond id="ADP-bond11" atomRefs="ADP-atom4 ADP-atom19" order="A"/>

    &lt;bond id="ADP-bond12" atomRefs="ADP-atom5 ADP-atom8" order="1"/>
    &lt;bond id="ADP-bond13" atomRefs="ADP-atom14 ADP-atom5" order="1"/>

    &lt;bond id="ADP-bond14" atomRefs="ADP-atom12 ADP-atom6" order="A"/>
    &lt;bond id="ADP-bond15" atomRefs="ADP-atom10 ADP-atom7" order="A"/>

    &lt;bond id="ADP-bond16" atomRefs="ADP-atom7 ADP-atom13" order="A"/>
    &lt;bond id="ADP-bond17" atomRefs="ADP-atom8 ADP-atom20" order="1"/>

    &lt;bond id="ADP-bond18" atomRefs="ADP-atom9 ADP-atom14" order="1"/>
    &lt;bond id="ADP-bond19" atomRefs="ADP-atom9 ADP-atom17" order="1"/>

    &lt;bond id="ADP-bond20" atomRefs="ADP-atom23 ADP-atom20" order="1"/>
    &lt;bond id="ADP-bond21" atomRefs="ADP-atom18 ADP-atom10" order="A"/>

    &lt;bond id="ADP-bond22" atomRefs="ADP-atom12 ADP-atom11" order="A"/>
    &lt;bond id="ADP-bond23" atomRefs="ADP-atom11 ADP-atom18" order="A"/>

    &lt;bond id="ADP-bond24" atomRefs="ADP-atom13 ADP-atom12" order="A"/>
    &lt;bond id="ADP-bond25" atomRefs="ADP-atom19 ADP-atom13" order="A"/>

    &lt;bond id="ADP-bond26" atomRefs="ADP-atom14 ADP-atom15" order="1"/>
    &lt;bond id="ADP-bond27" atomRefs="ADP-atom15 ADP-atom16" order="1"/>

    &lt;bond id="ADP-bond28" atomRefs="ADP-atom16 ADP-atom17" order="1"/>
    &lt;bond id="ADP-bond29" atomRefs="ADP-atom17 ADP-atom19" order="1"/>

   &lt;/bondArray>
   &lt;formula concise="C 10 H 15 N 5 O 10 P 2" formalCharge="-3"/>
   &lt;float title="molecularWeight" units="g/mol">427.203&lt;/float>

   &lt;string title="smiles">C(OP(O)(=O)OP(O)(O)=O)C1(OC(C(O)C(O)1)n2(c3(c(nc2)c(N)ncn3)))&lt;/string>
  &lt;/molecule>
 &lt;/cml></biopax-level2:STRUCTURE-DATA>
    <biopax-level2:STRUCTURE-FORMAT rdf:datatype="&xsd;string">CML</biopax-level2:STRUCTURE-FORMAT>
  </biopax-level2:chemicalStructure>

  <biopax-level2:chemicalStructure rdf:about="?object=GLYCOLYSIS#chemicalStructure127599">
    <biopax-level2:STRUCTURE-DATA rdf:datatype="&xsd;string">&lt;cml>

  &lt;molecule id="FRUCTOSE-16-DIPHOSPHATE" title="fructose-1,6-bisphosphate" dictRef="dictFRUCTOSE-16-DIPHOSPHATE">
   &lt;atomArray>
    &lt;atom id="FRUCTOSE-16-DIPHOSPHATE-atom1" elementType="O" x2="1.4089" y2="-2.9043"/>

    &lt;atom id="FRUCTOSE-16-DIPHOSPHATE-atom2" elementType="O" x2="10.2533" y2="-4.9856"/>
    &lt;atom id="FRUCTOSE-16-DIPHOSPHATE-atom3" elementType="O" x2="4.0316" y2="0.0"/>

    &lt;atom id="FRUCTOSE-16-DIPHOSPHATE-atom4" elementType="O" x2="7.0774" y2="0.0"/>
    &lt;atom id="FRUCTOSE-16-DIPHOSPHATE-atom5" elementType="O" x2="8.0186" y2="-2.8967"/>

    &lt;atom id="FRUCTOSE-16-DIPHOSPHATE-atom6" elementType="O" x2="1.438" y2="-5.7038"/>
    &lt;atom id="FRUCTOSE-16-DIPHOSPHATE-atom7" elementType="O" x2="0.0" y2="-4.2847"/>

    &lt;atom id="FRUCTOSE-16-DIPHOSPHATE-atom8" elementType="O" x2="7.5903" y2="-5.8508"/>
    &lt;atom id="FRUCTOSE-16-DIPHOSPHATE-atom9" elementType="O" x2="9.287" y2="-6.7697"/>

    &lt;atom id="FRUCTOSE-16-DIPHOSPHATE-atom10" elementType="C" x2="3.0904" y2="-2.8967"/>
    &lt;atom id="FRUCTOSE-16-DIPHOSPHATE-atom11" elementType="C" x2="7.1198" y2="-3.7956"/>

    &lt;atom id="FRUCTOSE-16-DIPHOSPHATE-atom12" elementType="O" x2="2.7993" y2="-4.2661"/>
    &lt;atom id="FRUCTOSE-16-DIPHOSPHATE-atom13" elementType="O" x2="8.4892" y2="-4.0867"/>

    &lt;atom id="FRUCTOSE-16-DIPHOSPHATE-atom14" elementType="O" x2="5.5545" y2="-3.287"/>
    &lt;atom id="FRUCTOSE-16-DIPHOSPHATE-atom15" elementType="C" x2="4.8545" y2="-1.1326"/>

    &lt;atom id="FRUCTOSE-16-DIPHOSPHATE-atom16" elementType="C" x2="4.4219" y2="-2.4641"/>
    &lt;atom id="FRUCTOSE-16-DIPHOSPHATE-atom17" elementType="C" x2="6.2545" y2="-1.1326"/>

    &lt;atom id="FRUCTOSE-16-DIPHOSPHATE-atom18" elementType="C" x2="6.6871" y2="-2.4641"/>
    &lt;atom id="FRUCTOSE-16-DIPHOSPHATE-atom19" elementType="P" x2="1.3999" y2="-4.3043"/>

    &lt;atom id="FRUCTOSE-16-DIPHOSPHATE-atom20" elementType="P" x2="8.9218" y2="-5.4182"/>
   &lt;/atomArray>

   &lt;bondArray>
    &lt;bond id="FRUCTOSE-16-DIPHOSPHATE-bond1" atomRefs="FRUCTOSE-16-DIPHOSPHATE-atom17 FRUCTOSE-16-DIPHOSPHATE-atom18" order="1"/>
    &lt;bond id="FRUCTOSE-16-DIPHOSPHATE-bond2" atomRefs="FRUCTOSE-16-DIPHOSPHATE-atom15 FRUCTOSE-16-DIPHOSPHATE-atom17" order="1"/>

    &lt;bond id="FRUCTOSE-16-DIPHOSPHATE-bond3" atomRefs="FRUCTOSE-16-DIPHOSPHATE-atom15 FRUCTOSE-16-DIPHOSPHATE-atom16" order="1"/>
    &lt;bond id="FRUCTOSE-16-DIPHOSPHATE-bond4" atomRefs="FRUCTOSE-16-DIPHOSPHATE-atom14 FRUCTOSE-16-DIPHOSPHATE-atom18" order="1"/>

    &lt;bond id="FRUCTOSE-16-DIPHOSPHATE-bond5" atomRefs="FRUCTOSE-16-DIPHOSPHATE-atom14 FRUCTOSE-16-DIPHOSPHATE-atom16" order="1"/>
    &lt;bond id="FRUCTOSE-16-DIPHOSPHATE-bond6" atomRefs="FRUCTOSE-16-DIPHOSPHATE-atom13 FRUCTOSE-16-DIPHOSPHATE-atom20" order="1"/>

    &lt;bond id="FRUCTOSE-16-DIPHOSPHATE-bond7" atomRefs="FRUCTOSE-16-DIPHOSPHATE-atom12 FRUCTOSE-16-DIPHOSPHATE-atom19" order="1"/>
    &lt;bond id="FRUCTOSE-16-DIPHOSPHATE-bond8" atomRefs="FRUCTOSE-16-DIPHOSPHATE-atom18 FRUCTOSE-16-DIPHOSPHATE-atom11" order="1"/>

    &lt;bond id="FRUCTOSE-16-DIPHOSPHATE-bond9" atomRefs="FRUCTOSE-16-DIPHOSPHATE-atom11 FRUCTOSE-16-DIPHOSPHATE-atom13" order="1"/>
    &lt;bond id="FRUCTOSE-16-DIPHOSPHATE-bond10" atomRefs="FRUCTOSE-16-DIPHOSPHATE-atom16 FRUCTOSE-16-DIPHOSPHATE-atom10" order="1"/>

    &lt;bond id="FRUCTOSE-16-DIPHOSPHATE-bond11" atomRefs="FRUCTOSE-16-DIPHOSPHATE-atom10 FRUCTOSE-16-DIPHOSPHATE-atom12" order="1"/>
    &lt;bond id="FRUCTOSE-16-DIPHOSPHATE-bond12" atomRefs="FRUCTOSE-16-DIPHOSPHATE-atom9 FRUCTOSE-16-DIPHOSPHATE-atom20" order="1"/>

    &lt;bond id="FRUCTOSE-16-DIPHOSPHATE-bond13" atomRefs="FRUCTOSE-16-DIPHOSPHATE-atom8 FRUCTOSE-16-DIPHOSPHATE-atom20" order="1"/>
    &lt;bond id="FRUCTOSE-16-DIPHOSPHATE-bond14" atomRefs="FRUCTOSE-16-DIPHOSPHATE-atom7 FRUCTOSE-16-DIPHOSPHATE-atom19" order="1"/>

    &lt;bond id="FRUCTOSE-16-DIPHOSPHATE-bond15" atomRefs="FRUCTOSE-16-DIPHOSPHATE-atom6 FRUCTOSE-16-DIPHOSPHATE-atom19" order="1"/>
    &lt;bond id="FRUCTOSE-16-DIPHOSPHATE-bond16" atomRefs="FRUCTOSE-16-DIPHOSPHATE-atom18 FRUCTOSE-16-DIPHOSPHATE-atom5" order="1"/>

    &lt;bond id="FRUCTOSE-16-DIPHOSPHATE-bond17" atomRefs="FRUCTOSE-16-DIPHOSPHATE-atom17 FRUCTOSE-16-DIPHOSPHATE-atom4" order="1"/>
    &lt;bond id="FRUCTOSE-16-DIPHOSPHATE-bond18" atomRefs="FRUCTOSE-16-DIPHOSPHATE-atom15 FRUCTOSE-16-DIPHOSPHATE-atom3" order="1"/>

    &lt;bond id="FRUCTOSE-16-DIPHOSPHATE-bond19" atomRefs="FRUCTOSE-16-DIPHOSPHATE-atom2 FRUCTOSE-16-DIPHOSPHATE-atom20" order="2"/>
    &lt;bond id="FRUCTOSE-16-DIPHOSPHATE-bond20" atomRefs="FRUCTOSE-16-DIPHOSPHATE-atom1 FRUCTOSE-16-DIPHOSPHATE-atom19" order="2"/>

   &lt;/bondArray>
   &lt;formula concise="C 6 H 14 O 12 P 2" formalCharge="0"/>
   &lt;float title="molecularWeight" units="g/mol">340.117&lt;/float>

   &lt;string title="smiles">C(OP(O)(O)=O)C1(OC(O)(C(O)C1O)COP(O)(O)=O)&lt;/string>
   &lt;string title="systematicName">D-Fructose 1,6-bis(dihydrogenphosphate)&lt;/string>
  &lt;/molecule>
 &lt;/cml></biopax-level2:STRUCTURE-DATA>
    <biopax-level2:STRUCTURE-FORMAT rdf:datatype="&xsd;string">CML</biopax-level2:STRUCTURE-FORMAT>
  </biopax-level2:chemicalStructure>

  <biopax-level2:chemicalStructure rdf:about="?object=GLYCOLYSIS#chemicalStructure127606">
    <biopax-level2:STRUCTURE-DATA rdf:datatype="&xsd;string">&lt;cml>
  &lt;molecule id="DIHYDROXY-ACETONE-PHOSPHATE" title="dihydroxy-acetone-phosphate" dictRef="dictDIHYDROXY-ACETONE-PHOSPHATE">

   &lt;atomArray>
    &lt;atom id="DIHYDROXY-ACETONE-PHOSPHATE-atom1" elementType="O" x2="0.60784" y2="-1.0"/>

    &lt;atom id="DIHYDROXY-ACETONE-PHOSPHATE-atom2" elementType="O" x2="-1.0" y2="-0.53922"/>
    &lt;atom id="DIHYDROXY-ACETONE-PHOSPHATE-atom3" elementType="P" x2="0.60784" y2="-0.61111"/>

    &lt;atom id="DIHYDROXY-ACETONE-PHOSPHATE-atom4" elementType="O" x2="-0.38562" y2="-0.21242"/>
    &lt;atom id="DIHYDROXY-ACETONE-PHOSPHATE-atom5" elementType="C" x2="-0.38562" y2="-0.60131"/>

    &lt;atom id="DIHYDROXY-ACETONE-PHOSPHATE-atom6" elementType="O" x2="0.19608" y2="-0.61111"/>
    &lt;atom id="DIHYDROXY-ACETONE-PHOSPHATE-atom7" elementType="C" x2="-0.68954" y2="-0.77451"/>

    &lt;atom id="DIHYDROXY-ACETONE-PHOSPHATE-atom8" elementType="O" x2="0.99673" y2="-0.61111"/>
    &lt;atom id="DIHYDROXY-ACETONE-PHOSPHATE-atom9" elementType="O" x2="0.60784" y2="-0.22222"/>

    &lt;atom id="DIHYDROXY-ACETONE-PHOSPHATE-atom10" elementType="C" x2="-0.07843" y2="-0.77451"/>
   &lt;/atomArray>

   &lt;bondArray>
    &lt;bond id="DIHYDROXY-ACETONE-PHOSPHATE-bond1" atomRefs="DIHYDROXY-ACETONE-PHOSPHATE-atom10 DIHYDROXY-ACETONE-PHOSPHATE-atom6" order="1"/>
    &lt;bond id="DIHYDROXY-ACETONE-PHOSPHATE-bond2" atomRefs="DIHYDROXY-ACETONE-PHOSPHATE-atom9 DIHYDROXY-ACETONE-PHOSPHATE-atom3" order="2"/>

    &lt;bond id="DIHYDROXY-ACETONE-PHOSPHATE-bond3" atomRefs="DIHYDROXY-ACETONE-PHOSPHATE-atom8 DIHYDROXY-ACETONE-PHOSPHATE-atom3" order="1"/>
    &lt;bond id="DIHYDROXY-ACETONE-PHOSPHATE-bond4" atomRefs="DIHYDROXY-ACETONE-PHOSPHATE-atom7 DIHYDROXY-ACETONE-PHOSPHATE-atom5" order="1"/>

    &lt;bond id="DIHYDROXY-ACETONE-PHOSPHATE-bond5" atomRefs="DIHYDROXY-ACETONE-PHOSPHATE-atom6 DIHYDROXY-ACETONE-PHOSPHATE-atom3" order="1"/>
    &lt;bond id="DIHYDROXY-ACETONE-PHOSPHATE-bond6" atomRefs="DIHYDROXY-ACETONE-PHOSPHATE-atom5 DIHYDROXY-ACETONE-PHOSPHATE-atom10" order="1"/>

    &lt;bond id="DIHYDROXY-ACETONE-PHOSPHATE-bond7" atomRefs="DIHYDROXY-ACETONE-PHOSPHATE-atom4 DIHYDROXY-ACETONE-PHOSPHATE-atom5" order="2"/>
    &lt;bond id="DIHYDROXY-ACETONE-PHOSPHATE-bond8" atomRefs="DIHYDROXY-ACETONE-PHOSPHATE-atom2 DIHYDROXY-ACETONE-PHOSPHATE-atom7" order="1"/>

    &lt;bond id="DIHYDROXY-ACETONE-PHOSPHATE-bond9" atomRefs="DIHYDROXY-ACETONE-PHOSPHATE-atom1 DIHYDROXY-ACETONE-PHOSPHATE-atom3" order="1"/>
   &lt;/bondArray>
   &lt;formula concise="C 3 H 7 O 6 P 1" formalCharge="0"/>

   &lt;float title="molecularWeight" units="g/mol">170.058&lt;/float>
   &lt;string title="smiles">C(O)C(=O)COP(O)(=O)O&lt;/string>
  &lt;/molecule>

 &lt;/cml></biopax-level2:STRUCTURE-DATA>
    <biopax-level2:STRUCTURE-FORMAT rdf:datatype="&xsd;string">CML</biopax-level2:STRUCTURE-FORMAT>
  </biopax-level2:chemicalStructure>

  <biopax-level2:chemicalStructure rdf:about="?object=GLYCOLYSIS#chemicalStructure127611">
    <biopax-level2:STRUCTURE-DATA rdf:datatype="&xsd;string">&lt;cml>
  &lt;molecule id="GAP" title="D-glyceraldehyde-3-phosphate" dictRef="dictGAP">

   &lt;atomArray>
    &lt;atom id="GAP-atom1" elementType="H" x2="2.4298" y2="-4.1021"/>

    &lt;atom id="GAP-atom2" elementType="O" x2="0.0" y2="-5.4935"/>
    &lt;atom id="GAP-atom3" elementType="O" x2="5.0762" y2="-1.3256"/>

    &lt;atom id="GAP-atom4" elementType="O" x2="1.2149" y2="-4.7978"/>
    &lt;atom id="GAP-atom5" elementType="O" x2="3.751" y2="0.0"/>

    &lt;atom id="GAP-atom6" elementType="O" x2="3.751" y2="-2.6508"/>
    &lt;atom id="GAP-atom7" elementType="C" x2="0.005" y2="-4.0936"/>

    &lt;atom id="GAP-atom8" elementType="C" x2="1.2248" y2="-1.9979"/>
    &lt;atom id="GAP-atom9" elementType="O" x2="2.4528" y2="-1.3256"/>

    &lt;atom id="GAP-atom10" elementType="C" x2="1.2199" y2="-3.3978"/>
    &lt;atom id="GAP-atom11" elementType="P" x2="3.751" y2="-1.3256"/>

   &lt;/atomArray>
   &lt;bondArray>
    &lt;bond id="GAP-bond1" atomRefs="GAP-atom9 GAP-atom11" order="1"/>

    &lt;bond id="GAP-bond2" atomRefs="GAP-atom8 GAP-atom10" order="1"/>
    &lt;bond id="GAP-bond3" atomRefs="GAP-atom8 GAP-atom9" order="1"/>

    &lt;bond id="GAP-bond4" atomRefs="GAP-atom7 GAP-atom10" order="1"/>
    &lt;bond id="GAP-bond5" atomRefs="GAP-atom6 GAP-atom11" order="1"/>

    &lt;bond id="GAP-bond6" atomRefs="GAP-atom5 GAP-atom11" order="1"/>
    &lt;bond id="GAP-bond7" atomRefs="GAP-atom10 GAP-atom4" order="1"/>

    &lt;bond id="GAP-bond8" atomRefs="GAP-atom3 GAP-atom11" order="2"/>
    &lt;bond id="GAP-bond9" atomRefs="GAP-atom2 GAP-atom7" order="2"/>

    &lt;bond id="GAP-bond10" atomRefs="GAP-atom10 GAP-atom1" order="1"/>
   &lt;/bondArray>
   &lt;formula concise="C 3 H 7 O 6 P 1" formalCharge="0"/>

   &lt;float title="molecularWeight" units="g/mol">170.058&lt;/float>
   &lt;string title="smiles">C(=O)[CH](O)COP(O)(O)=O&lt;/string>
  &lt;/molecule>

 &lt;/cml></biopax-level2:STRUCTURE-DATA>
    <biopax-level2:STRUCTURE-FORMAT rdf:datatype="&xsd;string">CML</biopax-level2:STRUCTURE-FORMAT>
  </biopax-level2:chemicalStructure>

  <biopax-level2:chemicalStructure rdf:about="?object=GLYCOLYSIS#chemicalStructure127632">
    <biopax-level2:STRUCTURE-DATA rdf:datatype="&xsd;string">&lt;cml>
  &lt;molecule id="Pi" title="phosphate" dictRef="dictPi">

   &lt;atomArray>
    &lt;atom id="Pi-atom1" elementType="P" x2="-0.00166" y2="-0.00166"/>

    &lt;atom id="Pi-atom2" elementType="O" x2="0.99667" y2="-0.00166" formalCharge="-1"/>

    &lt;atom id="Pi-atom3" elementType="O" x2="-0.00166" y2="0.99667" formalCharge="-1"/>

    &lt;atom id="Pi-atom4" elementType="O" x2="-0.00166" y2="-1.0" formalCharge="-1"/>

    &lt;atom id="Pi-atom5" elementType="O" x2="-1.0" y2="-0.00166"/>
   &lt;/atomArray>

   &lt;bondArray>
    &lt;bond id="Pi-bond1" atomRefs="Pi-atom5 Pi-atom1" order="2"/>
    &lt;bond id="Pi-bond2" atomRefs="Pi-atom4 Pi-atom1" order="1"/>

    &lt;bond id="Pi-bond3" atomRefs="Pi-atom3 Pi-atom1" order="1"/>
    &lt;bond id="Pi-bond4" atomRefs="Pi-atom2 Pi-atom1" order="1"/>

   &lt;/bondArray>
   &lt;formula concise="O 4 P 1" formalCharge="-3"/>
   &lt;float title="molecularWeight" units="g/mol">94.971&lt;/float>

   &lt;string title="smiles">P([O-1])([O-1])(=O)[O-1]&lt;/string>
  &lt;/molecule>
 &lt;/cml></biopax-level2:STRUCTURE-DATA>
    <biopax-level2:STRUCTURE-FORMAT rdf:datatype="&xsd;string">CML</biopax-level2:STRUCTURE-FORMAT>
  </biopax-level2:chemicalStructure>

  <biopax-level2:chemicalStructure rdf:about="?object=GLYCOLYSIS#chemicalStructure127637">
    <biopax-level2:STRUCTURE-DATA rdf:datatype="&xsd;string">&lt;cml>
  &lt;molecule id="NAD" title="NAD+" dictRef="dictNAD">

   &lt;atomArray>
    &lt;atom id="NAD-atom1" elementType="N" x2="0.0" y2="-2.8535"/>

    &lt;atom id="NAD-atom2" elementType="N" x2="19.3103" y2="-9.0476"/>
    &lt;atom id="NAD-atom3" elementType="O" x2="1.1945" y2="-0.7847"/>

    &lt;atom id="NAD-atom4" elementType="O" x2="14.843" y2="-3.8046"/>
    &lt;atom id="NAD-atom5" elementType="O" x2="12.0906" y2="-3.8151"/>

    &lt;atom id="NAD-atom6" elementType="O" x2="18.1466" y2="-0.4952"/>
    &lt;atom id="NAD-atom7" elementType="O" x2="8.7056" y2="0.0"/>

    &lt;atom id="NAD-atom8" elementType="O" x2="21.1476" y2="-0.487"/>
    &lt;atom id="NAD-atom9" elementType="O" x2="5.7049" y2="0.0"/>

    &lt;atom id="NAD-atom10" elementType="O" x2="14.8388" y2="-1.0612"/>
    &lt;atom id="NAD-atom11" elementType="O" x2="12.0864" y2="-1.0567"/>

    &lt;atom id="NAD-atom12" elementType="C" x2="3.5833" y2="-4.9224"/>
    &lt;atom id="NAD-atom13" elementType="C" x2="2.3888" y2="-4.2328"/>

    &lt;atom id="NAD-atom14" elementType="C" x2="18.1262" y2="-5.5954"/>
    &lt;atom id="NAD-atom15" elementType="C" x2="4.7778" y2="-4.2328"/>

    &lt;atom id="NAD-atom16" elementType="C" x2="22.6415" y2="-6.2818"/>
    &lt;atom id="NAD-atom17" elementType="C" x2="3.5833" y2="-2.1639"/>

    &lt;atom id="NAD-atom18" elementType="C" x2="17.2376" y2="-3.3435"/>
    &lt;atom id="NAD-atom19" elementType="C" x2="9.513" y2="-3.1212"/>

    &lt;atom id="NAD-atom20" elementType="N" x2="18.1262" y2="-6.9825"/>
    &lt;atom id="NAD-atom21" elementType="N" x2="19.3141" y2="-4.8943"/>

    &lt;atom id="NAD-atom22" elementType="N" x2="21.8375" y2="-7.409"/>
    &lt;atom id="NAD-atom23" elementType="O" x2="16.2147" y2="-2.4299"/>

    &lt;atom id="NAD-atom24" elementType="O" x2="10.7099" y2="-2.4359"/>
    &lt;atom id="NAD-atom25" elementType="O" x2="19.6425" y2="-3.7132"/>

    &lt;atom id="NAD-atom26" elementType="O" x2="7.2052" y2="-3.2381"/>
    &lt;atom id="NAD-atom27" elementType="O" x2="13.4698" y2="-2.4329"/>

    &lt;atom id="NAD-atom28" elementType="C" x2="1.1945" y2="-2.1639"/>
    &lt;atom id="NAD-atom29" elementType="C" x2="19.3141" y2="-7.6684"/>

    &lt;atom id="NAD-atom30" elementType="C" x2="2.3888" y2="-2.8535"/>
    &lt;atom id="NAD-atom31" elementType="C" x2="20.5173" y2="-6.9825"/>

    &lt;atom id="NAD-atom32" elementType="C" x2="20.5173" y2="-5.5954"/>
    &lt;atom id="NAD-atom33" elementType="C" x2="18.9567" y2="-1.6021"/>

    &lt;atom id="NAD-atom34" elementType="C" x2="7.8948" y2="-1.1157"/>
    &lt;atom id="NAD-atom35" elementType="C" x2="20.3359" y2="-1.6021"/>

    &lt;atom id="NAD-atom36" elementType="C" x2="6.5156" y2="-1.1157"/>
    &lt;atom id="NAD-atom37" elementType="C" x2="18.5404" y2="-2.9146"/>

    &lt;atom id="NAD-atom38" elementType="C" x2="8.3211" y2="-2.4274"/>
    &lt;atom id="NAD-atom39" elementType="C" x2="20.7601" y2="-2.9146"/>

    &lt;atom id="NAD-atom40" elementType="C" x2="6.0894" y2="-2.4274"/>
    &lt;atom id="NAD-atom41" elementType="N" x2="21.8342" y2="-5.181"/>

    &lt;atom id="NAD-atom42" elementType="N" x2="4.7778" y2="-2.8535" formalCharge="1"/>

    &lt;atom id="NAD-atom43" elementType="P" x2="14.8415" y2="-2.4329"/>
    &lt;atom id="NAD-atom44" elementType="P" x2="12.0891" y2="-2.4359"/>

   &lt;/atomArray>
   &lt;bondArray>
    &lt;bond id="NAD-bond1" atomRefs="NAD-atom40 NAD-atom42" order="1"/>

    &lt;bond id="NAD-bond2" atomRefs="NAD-atom39 NAD-atom41" order="1"/>
    &lt;bond id="NAD-bond3" atomRefs="NAD-atom36 NAD-atom40" order="1"/>

    &lt;bond id="NAD-bond4" atomRefs="NAD-atom35 NAD-atom39" order="1"/>
    &lt;bond id="NAD-bond5" atomRefs="NAD-atom34 NAD-atom38" order="1"/>

    &lt;bond id="NAD-bond6" atomRefs="NAD-atom34 NAD-atom36" order="1"/>
    &lt;bond id="NAD-bond7" atomRefs="NAD-atom33 NAD-atom37" order="1"/>

    &lt;bond id="NAD-bond8" atomRefs="NAD-atom33 NAD-atom35" order="1"/>
    &lt;bond id="NAD-bond9" atomRefs="NAD-atom41 NAD-atom32" order="A"/>

    &lt;bond id="NAD-bond10" atomRefs="NAD-atom32 NAD-atom31" order="A"/>
    &lt;bond id="NAD-bond11" atomRefs="NAD-atom31 NAD-atom29" order="A"/>

    &lt;bond id="NAD-bond12" atomRefs="NAD-atom28 NAD-atom30" order="1"/>
    &lt;bond id="NAD-bond13" atomRefs="NAD-atom27 NAD-atom44" order="1"/>

    &lt;bond id="NAD-bond14" atomRefs="NAD-atom27 NAD-atom43" order="1"/>
    &lt;bond id="NAD-bond15" atomRefs="NAD-atom26 NAD-atom40" order="1"/>

    &lt;bond id="NAD-bond16" atomRefs="NAD-atom26 NAD-atom38" order="1"/>
    &lt;bond id="NAD-bond17" atomRefs="NAD-atom25 NAD-atom39" order="1"/>

    &lt;bond id="NAD-bond18" atomRefs="NAD-atom25 NAD-atom37" order="1"/>
    &lt;bond id="NAD-bond19" atomRefs="NAD-atom24 NAD-atom44" order="1"/>

    &lt;bond id="NAD-bond20" atomRefs="NAD-atom23 NAD-atom43" order="1"/>
    &lt;bond id="NAD-bond21" atomRefs="NAD-atom31 NAD-atom22" order="A"/>

    &lt;bond id="NAD-bond22" atomRefs="NAD-atom21 NAD-atom32" order="A"/>
    &lt;bond id="NAD-bond23" atomRefs="NAD-atom29 NAD-atom20" order="A"/>

    &lt;bond id="NAD-bond24" atomRefs="NAD-atom38 NAD-atom19" order="1"/>
    &lt;bond id="NAD-bond25" atomRefs="NAD-atom19 NAD-atom24" order="1"/>

    &lt;bond id="NAD-bond26" atomRefs="NAD-atom37 NAD-atom18" order="1"/>
    &lt;bond id="NAD-bond27" atomRefs="NAD-atom18 NAD-atom23" order="1"/>

    &lt;bond id="NAD-bond28" atomRefs="NAD-atom17 NAD-atom42" order="A"/>
    &lt;bond id="NAD-bond29" atomRefs="NAD-atom30 NAD-atom17" order="A"/>

    &lt;bond id="NAD-bond30" atomRefs="NAD-atom16 NAD-atom41" order="A"/>
    &lt;bond id="NAD-bond31" atomRefs="NAD-atom22 NAD-atom16" order="A"/>

    &lt;bond id="NAD-bond32" atomRefs="NAD-atom42 NAD-atom15" order="A"/>
    &lt;bond id="NAD-bond33" atomRefs="NAD-atom14 NAD-atom21" order="A"/>

    &lt;bond id="NAD-bond34" atomRefs="NAD-atom20 NAD-atom14" order="A"/>
    &lt;bond id="NAD-bond35" atomRefs="NAD-atom13 NAD-atom30" order="A"/>

    &lt;bond id="NAD-bond36" atomRefs="NAD-atom15 NAD-atom12" order="A"/>
    &lt;bond id="NAD-bond37" atomRefs="NAD-atom12 NAD-atom13" order="A"/>

    &lt;bond id="NAD-bond38" atomRefs="NAD-atom11 NAD-atom44" order="1"/>
    &lt;bond id="NAD-bond39" atomRefs="NAD-atom10 NAD-atom43" order="1"/>

    &lt;bond id="NAD-bond40" atomRefs="NAD-atom36 NAD-atom9" order="1"/>
    &lt;bond id="NAD-bond41" atomRefs="NAD-atom35 NAD-atom8" order="1"/>

    &lt;bond id="NAD-bond42" atomRefs="NAD-atom34 NAD-atom7" order="1"/>
    &lt;bond id="NAD-bond43" atomRefs="NAD-atom33 NAD-atom6" order="1"/>

    &lt;bond id="NAD-bond44" atomRefs="NAD-atom5 NAD-atom44" order="2"/>
    &lt;bond id="NAD-bond45" atomRefs="NAD-atom4 NAD-atom43" order="2"/>

    &lt;bond id="NAD-bond46" atomRefs="NAD-atom3 NAD-atom28" order="2"/>
    &lt;bond id="NAD-bond47" atomRefs="NAD-atom2 NAD-atom29" order="1"/>

    &lt;bond id="NAD-bond48" atomRefs="NAD-atom1 NAD-atom28" order="1"/>
   &lt;/bondArray>
   &lt;formula concise="C 21 H 28 N 7 O 14 P 2" formalCharge="0"/>

   &lt;float title="molecularWeight" units="g/mol">664.438&lt;/float>
   &lt;string title="smiles">c1([n+1](cc(C(=O)N)cc1)C2(OC(C(O)C2O)COP(=O)(O)OP(=O)(O)OCC3(OC(C(O)C3O)n4(c5(c(nc4)c(N)ncn5)))))&lt;/string>
  &lt;/molecule>

 &lt;/cml></biopax-level2:STRUCTURE-DATA>
    <biopax-level2:STRUCTURE-FORMAT rdf:datatype="&xsd;string">CML</biopax-level2:STRUCTURE-FORMAT>
  </biopax-level2:chemicalStructure>

  <biopax-level2:chemicalStructure rdf:about="?object=GLYCOLYSIS#chemicalStructure127642">
    <biopax-level2:STRUCTURE-DATA rdf:datatype="&xsd;string">&lt;cml>
  &lt;molecule id="DPG" title="1,3-diphosphateglycerate" dictRef="dictDPG">

   &lt;atomArray>
    &lt;atom id="DPG-atom1" elementType="C" x2="-0.02174" y2="-0.73602"/>

    &lt;atom id="DPG-atom2" elementType="P" x2="0.73292" y2="-0.48137"/>
    &lt;atom id="DPG-atom3" elementType="O" x2="0.73292" y2="-0.21739"/>

    &lt;atom id="DPG-atom4" elementType="P" x2="-0.73602" y2="-0.48137"/>
    &lt;atom id="DPG-atom5" elementType="O" x2="0.49379" y2="-0.48137"/>

    &lt;atom id="DPG-atom6" elementType="O" x2="-0.73602" y2="-0.21739"/>
    &lt;atom id="DPG-atom7" elementType="O" x2="-0.52484" y2="-0.48137"/>

    &lt;atom id="DPG-atom8" elementType="O" x2="-0.02174" y2="-1.0"/>
    &lt;atom id="DPG-atom9" elementType="C" x2="-0.25776" y2="-0.48137"/>

    &lt;atom id="DPG-atom10" elementType="O" x2="0.99689" y2="-0.48137"/>
    &lt;atom id="DPG-atom11" elementType="O" x2="-0.25776" y2="-0.21739"/>

    &lt;atom id="DPG-atom12" elementType="O" x2="-0.73602" y2="-0.74534"/>
    &lt;atom id="DPG-atom13" elementType="O" x2="0.73292" y2="-0.74534"/>

    &lt;atom id="DPG-atom14" elementType="O" x2="-1.0" y2="-0.48137"/>
    &lt;atom id="DPG-atom15" elementType="C" x2="0.21739" y2="-0.48137"/>

   &lt;/atomArray>
   &lt;bondArray>
    &lt;bond id="DPG-bond1" atomRefs="DPG-atom15 DPG-atom5" order="1"/>

    &lt;bond id="DPG-bond2" atomRefs="DPG-atom9 DPG-atom1" order="1"/>
    &lt;bond id="DPG-bond3" atomRefs="DPG-atom9 DPG-atom11" order="2"/>

    &lt;bond id="DPG-bond4" atomRefs="DPG-atom7 DPG-atom9" order="1"/>
    &lt;bond id="DPG-bond5" atomRefs="DPG-atom5 DPG-atom2" order="1"/>

    &lt;bond id="DPG-bond6" atomRefs="DPG-atom4 DPG-atom7" order="1"/>
    &lt;bond id="DPG-bond7" atomRefs="DPG-atom4 DPG-atom6" order="1"/>

    &lt;bond id="DPG-bond8" atomRefs="DPG-atom4 DPG-atom12" order="1"/>
    &lt;bond id="DPG-bond9" atomRefs="DPG-atom4 DPG-atom14" order="2"/>

    &lt;bond id="DPG-bond10" atomRefs="DPG-atom2 DPG-atom3" order="1"/>
    &lt;bond id="DPG-bond11" atomRefs="DPG-atom2 DPG-atom13" order="1"/>

    &lt;bond id="DPG-bond12" atomRefs="DPG-atom2 DPG-atom10" order="2"/>
    &lt;bond id="DPG-bond13" atomRefs="DPG-atom1 DPG-atom15" order="1"/>

    &lt;bond id="DPG-bond14" atomRefs="DPG-atom1 DPG-atom8" order="1"/>
   &lt;/bondArray>
   &lt;formula concise="C 3 H 8 O 10 P 2" formalCharge="0"/>

   &lt;float title="molecularWeight" units="g/mol">266.038&lt;/float>
   &lt;string title="smiles">C(OP(O)(O)=O)(=O)C(O)COP(O)(O)=O&lt;/string>
  &lt;/molecule>

 &lt;/cml></biopax-level2:STRUCTURE-DATA>
    <biopax-level2:STRUCTURE-FORMAT rdf:datatype="&xsd;string">CML</biopax-level2:STRUCTURE-FORMAT>
  </biopax-level2:chemicalStructure>

  <biopax-level2:chemicalStructure rdf:about="?object=GLYCOLYSIS#chemicalStructure127647">
    <biopax-level2:STRUCTURE-DATA rdf:datatype="&xsd;string">&lt;cml>
  &lt;molecule id="NADH" title="NADH" dictRef="dictNADH">

   &lt;atomArray>
    &lt;atom id="NADH-atom1" elementType="C" x2="0.34285715" y2="-0.7542857"/>

    &lt;atom id="NADH-atom2" elementType="C" x2="0.92" y2="-0.45142856"/>
    &lt;atom id="NADH-atom3" elementType="H" x2="0.37142858" y2="-0.89428574"/>

    &lt;atom id="NADH-atom4" elementType="O" x2="0.08285714" y2="-0.64"/>
    &lt;atom id="NADH-atom5" elementType="O" x2="0.08285714" y2="-0.8657143"/>

    &lt;atom id="NADH-atom6" elementType="C" x2="0.42857143" y2="-0.93142855"/>
    &lt;atom id="NADH-atom7" elementType="C" x2="-0.5914286" y2="-0.36"/>

    &lt;atom id="NADH-atom8" elementType="C" x2="-0.78571427" y2="-0.4342857"/>
    &lt;atom id="NADH-atom9" elementType="H" x2="-0.48857144" y2="-0.70285714"/>

    &lt;atom id="NADH-atom10" elementType="H" x2="0.7" y2="-0.34285715"/>
    &lt;atom id="NADH-atom11" elementType="O" x2="0.42857143" y2="-1.0"/>

    &lt;atom id="NADH-atom12" elementType="C" x2="0.52" y2="-0.46285716"/>
    &lt;atom id="NADH-atom13" elementType="C" x2="-1.0" y2="-0.4342857"/>

    &lt;atom id="NADH-atom14" elementType="H" x2="0.42857143" y2="-0.86285716"/>
    &lt;atom id="NADH-atom15" elementType="H" x2="-0.68" y2="-0.7542857"/>

    &lt;atom id="NADH-atom16" elementType="H" x2="0.6028572" y2="-0.34571427"/>
    &lt;atom id="NADH-atom17" elementType="C" x2="-0.42285714" y2="-0.68285716"/>

    &lt;atom id="NADH-atom18" elementType="C" x2="0.7714286" y2="-0.45142856"/>
    &lt;atom id="NADH-atom19" elementType="H" x2="0.6457143" y2="-0.89428574"/>

    &lt;atom id="NADH-atom20" elementType="O" x2="-0.5542857" y2="-0.61142856"/>
    &lt;atom id="NADH-atom21" elementType="C" x2="0.6457143" y2="-0.82857144"/>

    &lt;atom id="NADH-atom22" elementType="O" x2="-0.48857144" y2="-0.8428571"/>
    &lt;atom id="NADH-atom23" elementType="C" x2="0.37142858" y2="-0.82857144"/>

    &lt;atom id="NADH-atom24" elementType="C" x2="0.52" y2="-0.6085714"/>
    &lt;atom id="NADH-atom25" elementType="C" x2="-0.48857144" y2="-0.77428573"/>

    &lt;atom id="NADH-atom26" elementType="C" x2="-0.61714286" y2="-0.77428573"/>
    &lt;atom id="NADH-atom27" elementType="O" x2="0.5" y2="-0.7457143"/>

    &lt;atom id="NADH-atom28" elementType="N" x2="-0.8971428" y2="-0.13142857"/>
    &lt;atom id="NADH-atom29" elementType="O" x2="0.21428572" y2="-0.7542857"/>

    &lt;atom id="NADH-atom30" elementType="O" x2="-0.17714286" y2="-0.64"/>
    &lt;atom id="NADH-atom31" elementType="N" x2="-1.0" y2="-0.31142858"/>

    &lt;atom id="NADH-atom32" elementType="N" x2="-0.68" y2="-0.48285714"/>
    &lt;atom id="NADH-atom33" elementType="N" x2="0.9942857" y2="-0.5342857"/>

    &lt;atom id="NADH-atom34" elementType="C" x2="0.7714286" y2="-0.6085714"/>
    &lt;atom id="NADH-atom35" elementType="C" x2="-0.78571427" y2="-0.31142858"/>

    &lt;atom id="NADH-atom36" elementType="H" x2="0.5714286" y2="-0.86285716"/>
    &lt;atom id="NADH-atom37" elementType="P" x2="0.08285714" y2="-0.7542857"/>

    &lt;atom id="NADH-atom38" elementType="O" x2="-0.61714286" y2="-0.8428571"/>
    &lt;atom id="NADH-atom39" elementType="N" x2="-0.68" y2="-0.25714287"/>

    &lt;atom id="NADH-atom40" elementType="P" x2="-0.17714286" y2="-0.7542857"/>
    &lt;atom id="NADH-atom41" elementType="C" x2="-0.68" y2="-0.68285716"/>

    &lt;atom id="NADH-atom42" elementType="N" x2="0.6457143" y2="-0.67714286"/>
    &lt;atom id="NADH-atom43" elementType="H" x2="-0.61714286" y2="-0.70285714"/>

    &lt;atom id="NADH-atom44" elementType="O" x2="0.99714285" y2="-0.37142858"/>
    &lt;atom id="NADH-atom45" elementType="N" x2="-0.8971428" y2="-0.48857144"/>

    &lt;atom id="NADH-atom46" elementType="C" x2="-0.36857143" y2="-0.7657143"/>
    &lt;atom id="NADH-atom47" elementType="O" x2="0.5714286" y2="-1.0"/>

    &lt;atom id="NADH-atom48" elementType="O" x2="-0.17714286" y2="-0.8657143"/>
    &lt;atom id="NADH-atom49" elementType="C" x2="-0.8971428" y2="-0.24857143"/>

    &lt;atom id="NADH-atom50" elementType="O" x2="-0.2742857" y2="-0.7542857"/>
    &lt;atom id="NADH-atom51" elementType="H" x2="-0.42285714" y2="-0.61714286"/>

    &lt;atom id="NADH-atom52" elementType="O" x2="-0.042857144" y2="-0.7542857"/>
    &lt;atom id="NADH-atom53" elementType="C" x2="0.5714286" y2="-0.93142855"/>

    &lt;atom id="NADH-atom54" elementType="C" x2="0.6542857" y2="-0.39142856"/>
   &lt;/atomArray>

   &lt;bondArray>
    &lt;bond id="NADH-bond1" atomRefs="NADH-atom54 NADH-atom18" order="1"/>
    &lt;bond id="NADH-bond2" atomRefs="NADH-atom53 NADH-atom6" order="1"/>

    &lt;bond id="NADH-bond3" atomRefs="NADH-atom52 NADH-atom40" order="1"/>
    &lt;bond id="NADH-bond4" atomRefs="NADH-atom51 NADH-atom17" order="1"/>

    &lt;bond id="NADH-bond5" atomRefs="NADH-atom50 NADH-atom46" order="1"/>
    &lt;bond id="NADH-bond6" atomRefs="NADH-atom49 NADH-atom31" order="A"/>

    &lt;bond id="NADH-bond7" atomRefs="NADH-atom48 NADH-atom40" order="1"/>
    &lt;bond id="NADH-bond8" atomRefs="NADH-atom47 NADH-atom53" order="1"/>

    &lt;bond id="NADH-bond9" atomRefs="NADH-atom46 NADH-atom17" order="1"/>
    &lt;bond id="NADH-bond10" atomRefs="NADH-atom45 NADH-atom8" order="A"/>

    &lt;bond id="NADH-bond11" atomRefs="NADH-atom44 NADH-atom2" order="2"/>
    &lt;bond id="NADH-bond12" atomRefs="NADH-atom43 NADH-atom26" order="1"/>

    &lt;bond id="NADH-bond13" atomRefs="NADH-atom42 NADH-atom21" order="1"/>
    &lt;bond id="NADH-bond14" atomRefs="NADH-atom42 NADH-atom24" order="1"/>

    &lt;bond id="NADH-bond15" atomRefs="NADH-atom41 NADH-atom32" order="1"/>
    &lt;bond id="NADH-bond16" atomRefs="NADH-atom41 NADH-atom26" order="1"/>

    &lt;bond id="NADH-bond17" atomRefs="NADH-atom40 NADH-atom50" order="1"/>
    &lt;bond id="NADH-bond18" atomRefs="NADH-atom39 NADH-atom35" order="A"/>

    &lt;bond id="NADH-bond19" atomRefs="NADH-atom38 NADH-atom26" order="1"/>
    &lt;bond id="NADH-bond20" atomRefs="NADH-atom37 NADH-atom52" order="1"/>

    &lt;bond id="NADH-bond21" atomRefs="NADH-atom36 NADH-atom53" order="1"/>
    &lt;bond id="NADH-bond22" atomRefs="NADH-atom35 NADH-atom49" order="A"/>

    &lt;bond id="NADH-bond23" atomRefs="NADH-atom35 NADH-atom8" order="A"/>
    &lt;bond id="NADH-bond24" atomRefs="NADH-atom34 NADH-atom42" order="1"/>

    &lt;bond id="NADH-bond25" atomRefs="NADH-atom33 NADH-atom2" order="1"/>
    &lt;bond id="NADH-bond26" atomRefs="NADH-atom32 NADH-atom7" order="A"/>

    &lt;bond id="NADH-bond27" atomRefs="NADH-atom31 NADH-atom13" order="A"/>
    &lt;bond id="NADH-bond28" atomRefs="NADH-atom30 NADH-atom40" order="2"/>

    &lt;bond id="NADH-bond29" atomRefs="NADH-atom29 NADH-atom37" order="1"/>
    &lt;bond id="NADH-bond30" atomRefs="NADH-atom28 NADH-atom49" order="1"/>

    &lt;bond id="NADH-bond31" atomRefs="NADH-atom27 NADH-atom23" order="1"/>
    &lt;bond id="NADH-bond32" atomRefs="NADH-atom25 NADH-atom26" order="1"/>

    &lt;bond id="NADH-bond33" atomRefs="NADH-atom23 NADH-atom1" order="1"/>
    &lt;bond id="NADH-bond34" atomRefs="NADH-atom23 NADH-atom6" order="1"/>

    &lt;bond id="NADH-bond35" atomRefs="NADH-atom22 NADH-atom25" order="1"/>
    &lt;bond id="NADH-bond36" atomRefs="NADH-atom21 NADH-atom27" order="1"/>

    &lt;bond id="NADH-bond37" atomRefs="NADH-atom21 NADH-atom53" order="1"/>
    &lt;bond id="NADH-bond38" atomRefs="NADH-atom20 NADH-atom41" order="1"/>

    &lt;bond id="NADH-bond39" atomRefs="NADH-atom19 NADH-atom21" order="1"/>
    &lt;bond id="NADH-bond40" atomRefs="NADH-atom18 NADH-atom34" order="2"/>

    &lt;bond id="NADH-bond41" atomRefs="NADH-atom17 NADH-atom20" order="1"/>
    &lt;bond id="NADH-bond42" atomRefs="NADH-atom17 NADH-atom25" order="1"/>

    &lt;bond id="NADH-bond43" atomRefs="NADH-atom16 NADH-atom54" order="1"/>
    &lt;bond id="NADH-bond44" atomRefs="NADH-atom15 NADH-atom41" order="1"/>

    &lt;bond id="NADH-bond45" atomRefs="NADH-atom14 NADH-atom6" order="1"/>
    &lt;bond id="NADH-bond46" atomRefs="NADH-atom13 NADH-atom45" order="A"/>

    &lt;bond id="NADH-bond47" atomRefs="NADH-atom12 NADH-atom24" order="2"/>
    &lt;bond id="NADH-bond48" atomRefs="NADH-atom12 NADH-atom54" order="1"/>

    &lt;bond id="NADH-bond49" atomRefs="NADH-atom11 NADH-atom6" order="1"/>
    &lt;bond id="NADH-bond50" atomRefs="NADH-atom10 NADH-atom54" order="1"/>

    &lt;bond id="NADH-bond51" atomRefs="NADH-atom9 NADH-atom25" order="1"/>
    &lt;bond id="NADH-bond52" atomRefs="NADH-atom8 NADH-atom32" order="A"/>

    &lt;bond id="NADH-bond53" atomRefs="NADH-atom7 NADH-atom39" order="A"/>
    &lt;bond id="NADH-bond54" atomRefs="NADH-atom5 NADH-atom37" order="1"/>

    &lt;bond id="NADH-bond55" atomRefs="NADH-atom4 NADH-atom37" order="2"/>
    &lt;bond id="NADH-bond56" atomRefs="NADH-atom3 NADH-atom23" order="1"/>

    &lt;bond id="NADH-bond57" atomRefs="NADH-atom2 NADH-atom18" order="1"/>
    &lt;bond id="NADH-bond58" atomRefs="NADH-atom1 NADH-atom29" order="1"/>

   &lt;/bondArray>
   &lt;formula concise="C 21 H 29 N 7 O 14 P 2" formalCharge="0"/>
   &lt;float title="molecularWeight" units="g/mol">665.446&lt;/float>

   &lt;string title="smiles">C([CH]1(O[CH]([CH](O)[CH]1O)N2(C=C(C(=O)N)[CH2]C=C2)))OP(=O)(O)OP(=O)(O)OC[CH]3(O[CH]([CH](O)[CH](O)3)n4(c5(c(nc4)c(N)ncn5)))&lt;/string>
  &lt;/molecule>
 &lt;/cml></biopax-level2:STRUCTURE-DATA>
    <biopax-level2:STRUCTURE-FORMAT rdf:datatype="&xsd;string">CML</biopax-level2:STRUCTURE-FORMAT>
  </biopax-level2:chemicalStructure>

  <biopax-level2:chemicalStructure rdf:about="?object=GLYCOLYSIS#chemicalStructure127657">
    <biopax-level2:STRUCTURE-DATA rdf:datatype="&xsd;string">&lt;cml>
  &lt;molecule id="G3P" title="3-phosphoglycerate" dictRef="dictG3P">

   &lt;atomArray>
    &lt;atom id="G3P-atom1" elementType="O" x2="1.2124" y2="-3.5"/>

    &lt;atom id="G3P-atom2" elementType="O" x2="6.2497" y2="-2.8"/>
    &lt;atom id="G3P-atom3" elementType="O" x2="0.0" y2="-1.4"/>

    &lt;atom id="G3P-atom4" elementType="O" x2="2.4249" y2="0.0"/>
    &lt;atom id="G3P-atom5" elementType="O" x2="6.2497" y2="0.0"/>

    &lt;atom id="G3P-atom6" elementType="O" x2="7.6497" y2="-1.4"/>
    &lt;atom id="G3P-atom7" elementType="C" x2="3.6373" y2="-2.1"/>

    &lt;atom id="G3P-atom8" elementType="O" x2="4.8497" y2="-1.4"/>
    &lt;atom id="G3P-atom9" elementType="C" x2="1.2124" y2="-2.1"/>

    &lt;atom id="G3P-atom10" elementType="C" x2="2.4248" y2="-1.4"/>
    &lt;atom id="G3P-atom11" elementType="P" x2="6.2497" y2="-1.4"/>

   &lt;/atomArray>
   &lt;bondArray>
    &lt;bond id="G3P-bond1" atomRefs="G3P-atom9 G3P-atom10" order="1"/>

    &lt;bond id="G3P-bond2" atomRefs="G3P-atom8 G3P-atom11" order="1"/>
    &lt;bond id="G3P-bond3" atomRefs="G3P-atom7 G3P-atom10" order="1"/>

    &lt;bond id="G3P-bond4" atomRefs="G3P-atom7 G3P-atom8" order="1"/>
    &lt;bond id="G3P-bond5" atomRefs="G3P-atom6 G3P-atom11" order="1"/>

    &lt;bond id="G3P-bond6" atomRefs="G3P-atom5 G3P-atom11" order="1"/>
    &lt;bond id="G3P-bond7" atomRefs="G3P-atom10 G3P-atom4" order="1"/>

    &lt;bond id="G3P-bond8" atomRefs="G3P-atom3 G3P-atom9" order="1"/>
    &lt;bond id="G3P-bond9" atomRefs="G3P-atom2 G3P-atom11" order="2"/>

    &lt;bond id="G3P-bond10" atomRefs="G3P-atom1 G3P-atom9" order="2"/>
   &lt;/bondArray>
   &lt;formula concise="C 3 H 7 O 7 P 1" formalCharge="0"/>

   &lt;float title="molecularWeight" units="g/mol">186.058&lt;/float>
   &lt;string title="smiles">C(C(O)C(O)=O)OP(O)(O)=O&lt;/string>
  &lt;/molecule>

 &lt;/cml></biopax-level2:STRUCTURE-DATA>
    <biopax-level2:STRUCTURE-FORMAT rdf:datatype="&xsd;string">CML</biopax-level2:STRUCTURE-FORMAT>
  </biopax-level2:chemicalStructure>

  <biopax-level2:chemicalStructure rdf:about="?object=GLYCOLYSIS#chemicalStructure127667">
    <biopax-level2:STRUCTURE-DATA rdf:datatype="&xsd;string">&lt;cml>
  &lt;molecule id="2-PG" title="2-phosphoglycerate" dictRef="dict2-PG">

   &lt;atomArray>
    &lt;atom id="2-PG-atom1" elementType="O" x2="4.1501" y2="-5.5675"/>

    &lt;atom id="2-PG-atom2" elementType="O" x2="2.0788" y2="0.0"/>
    &lt;atom id="2-PG-atom3" elementType="O" x2="0.0" y2="-5.5675"/>

    &lt;atom id="2-PG-atom4" elementType="O" x2="4.1501" y2="-3.1713"/>
    &lt;atom id="2-PG-atom5" elementType="O" x2="0.7051" y2="-1.5107"/>

    &lt;atom id="2-PG-atom6" elementType="O" x2="3.4653" y2="-1.502"/>
    &lt;atom id="2-PG-atom7" elementType="C" x2="0.6917" y2="-4.3693"/>

    &lt;atom id="2-PG-atom8" elementType="O" x2="2.076" y2="-2.9894"/>
    &lt;atom id="2-PG-atom9" elementType="C" x2="3.4585" y2="-4.3693"/>

    &lt;atom id="2-PG-atom10" elementType="C" x2="2.0751" y2="-4.3693"/>
    &lt;atom id="2-PG-atom11" elementType="P" x2="2.105" y2="-1.4909"/>

   &lt;/atomArray>
   &lt;bondArray>
    &lt;bond id="2-PG-bond1" atomRefs="2-PG-atom9 2-PG-atom10" order="1"/>

    &lt;bond id="2-PG-bond2" atomRefs="2-PG-atom8 2-PG-atom11" order="1"/>
    &lt;bond id="2-PG-bond3" atomRefs="2-PG-atom10 2-PG-atom8" order="1"/>

    &lt;bond id="2-PG-bond4" atomRefs="2-PG-atom7 2-PG-atom10" order="1"/>
    &lt;bond id="2-PG-bond5" atomRefs="2-PG-atom6 2-PG-atom11" order="1"/>

    &lt;bond id="2-PG-bond6" atomRefs="2-PG-atom5 2-PG-atom11" order="1"/>
    &lt;bond id="2-PG-bond7" atomRefs="2-PG-atom4 2-PG-atom9" order="1"/>

    &lt;bond id="2-PG-bond8" atomRefs="2-PG-atom3 2-PG-atom7" order="1"/>
    &lt;bond id="2-PG-bond9" atomRefs="2-PG-atom2 2-PG-atom11" order="2"/>

    &lt;bond id="2-PG-bond10" atomRefs="2-PG-atom1 2-PG-atom9" order="2"/>
   &lt;/bondArray>
   &lt;formula concise="C 3 H 7 O 7 P 1" formalCharge="0"/>

   &lt;float title="molecularWeight" units="g/mol">186.058&lt;/float>
   &lt;string title="smiles">C(O)C(C(O)=O)OP(O)(O)=O&lt;/string>
  &lt;/molecule>

 &lt;/cml></biopax-level2:STRUCTURE-DATA>
    <biopax-level2:STRUCTURE-FORMAT rdf:datatype="&xsd;string">CML</biopax-level2:STRUCTURE-FORMAT>
  </biopax-level2:chemicalStructure>

  <biopax-level2:chemicalStructure rdf:about="?object=GLYCOLYSIS#chemicalStructure127686">
    <biopax-level2:STRUCTURE-DATA rdf:datatype="&xsd;string">&lt;cml>

  &lt;molecule id="PHOSPHO-ENOL-PYRUVATE" title="phosphoenolpyruvate" dictRef="dictPHOSPHO-ENOL-PYRUVATE">
   &lt;atomArray>
    &lt;atom id="PHOSPHO-ENOL-PYRUVATE-atom1" elementType="O" x2="-0.57576" y2="-0.15789"/>

    &lt;atom id="PHOSPHO-ENOL-PYRUVATE-atom2" elementType="O" x2="0.24721" y2="0.33652"/>
    &lt;atom id="PHOSPHO-ENOL-PYRUVATE-atom3" elementType="O" x2="-1.0" y2="-0.57576"/>

    &lt;atom id="PHOSPHO-ENOL-PYRUVATE-atom4" elementType="C" x2="-0.57576" y2="0.26635"/>
    &lt;atom id="PHOSPHO-ENOL-PYRUVATE-atom5" elementType="C" x2="-0.9075" y2="0.52791"/>

    &lt;atom id="PHOSPHO-ENOL-PYRUVATE-atom6" elementType="O" x2="-0.15152" y2="-0.57576"/>
    &lt;atom id="PHOSPHO-ENOL-PYRUVATE-atom7" elementType="O" x2="-0.57576" y2="-1.0"/>

    &lt;atom id="PHOSPHO-ENOL-PYRUVATE-atom8" elementType="O" x2="-0.10686" y2="0.99681"/>
    &lt;atom id="PHOSPHO-ENOL-PYRUVATE-atom9" elementType="P" x2="-0.57576" y2="-0.57576"/>

    &lt;atom id="PHOSPHO-ENOL-PYRUVATE-atom10" elementType="C" x2="-0.10686" y2="0.57257"/>
   &lt;/atomArray>

   &lt;bondArray>
    &lt;bond id="PHOSPHO-ENOL-PYRUVATE-bond1" atomRefs="PHOSPHO-ENOL-PYRUVATE-atom10 PHOSPHO-ENOL-PYRUVATE-atom4" order="1"/>
    &lt;bond id="PHOSPHO-ENOL-PYRUVATE-bond2" atomRefs="PHOSPHO-ENOL-PYRUVATE-atom8 PHOSPHO-ENOL-PYRUVATE-atom10" order="2"/>

    &lt;bond id="PHOSPHO-ENOL-PYRUVATE-bond3" atomRefs="PHOSPHO-ENOL-PYRUVATE-atom7 PHOSPHO-ENOL-PYRUVATE-atom9" order="2"/>
    &lt;bond id="PHOSPHO-ENOL-PYRUVATE-bond4" atomRefs="PHOSPHO-ENOL-PYRUVATE-atom6 PHOSPHO-ENOL-PYRUVATE-atom9" order="1"/>

    &lt;bond id="PHOSPHO-ENOL-PYRUVATE-bond5" atomRefs="PHOSPHO-ENOL-PYRUVATE-atom5 PHOSPHO-ENOL-PYRUVATE-atom4" order="2"/>
    &lt;bond id="PHOSPHO-ENOL-PYRUVATE-bond6" atomRefs="PHOSPHO-ENOL-PYRUVATE-atom4 PHOSPHO-ENOL-PYRUVATE-atom1" order="1"/>

    &lt;bond id="PHOSPHO-ENOL-PYRUVATE-bond7" atomRefs="PHOSPHO-ENOL-PYRUVATE-atom3 PHOSPHO-ENOL-PYRUVATE-atom9" order="1"/>
    &lt;bond id="PHOSPHO-ENOL-PYRUVATE-bond8" atomRefs="PHOSPHO-ENOL-PYRUVATE-atom2 PHOSPHO-ENOL-PYRUVATE-atom10" order="1"/>

    &lt;bond id="PHOSPHO-ENOL-PYRUVATE-bond9" atomRefs="PHOSPHO-ENOL-PYRUVATE-atom1 PHOSPHO-ENOL-PYRUVATE-atom9" order="1"/>
   &lt;/bondArray>
   &lt;formula concise="C 3 H 5 O 6 P 1" formalCharge="0"/>

   &lt;float title="molecularWeight" units="g/mol">168.043&lt;/float>
   &lt;string title="smiles">C=C(C(=O)O)OP(O)(=O)O&lt;/string>
  &lt;/molecule>

 &lt;/cml></biopax-level2:STRUCTURE-DATA>
    <biopax-level2:STRUCTURE-FORMAT rdf:datatype="&xsd;string">CML</biopax-level2:STRUCTURE-FORMAT>
  </biopax-level2:chemicalStructure>

  <biopax-level2:chemicalStructure rdf:about="?object=GLYCOLYSIS#chemicalStructure127691">
    <biopax-level2:STRUCTURE-DATA rdf:datatype="&xsd;string">&lt;cml>
  &lt;molecule id="WATER" title="H2O" dictRef="dictWATER">
   &lt;atomArray>

    &lt;atom id="WATER-atom1" elementType="O" x2="0.08287" y2="-0.19337"/>
    &lt;atom id="WATER-atom2" elementType="H" x2="-1.0" y2="-0.74586"/>

    &lt;atom id="WATER-atom3" elementType="H" x2="0.99448" y2="-1.0"/>
   &lt;/atomArray>

   &lt;bondArray>
    &lt;bond id="WATER-bond1" atomRefs="WATER-atom3 WATER-atom1" order="1"/>
    &lt;bond id="WATER-bond2" atomRefs="WATER-atom2 WATER-atom1" order="1"/>

   &lt;/bondArray>
   &lt;formula concise="H 2 O 1" formalCharge="0"/>
   &lt;float title="molecularWeight" units="g/mol">18.015&lt;/float>

   &lt;string title="smiles">[OH2]&lt;/string>
  &lt;/molecule>
 &lt;/cml></biopax-level2:STRUCTURE-DATA>
    <biopax-level2:STRUCTURE-FORMAT rdf:datatype="&xsd;string">CML</biopax-level2:STRUCTURE-FORMAT>
  </biopax-level2:chemicalStructure>

  <biopax-level2:chemicalStructure rdf:about="?object=GLYCOLYSIS#chemicalStructure127703">
    <biopax-level2:STRUCTURE-DATA rdf:datatype="&xsd;string">&lt;cml>
  &lt;molecule id="PYRUVATE" title="pyruvate" dictRef="dictPYRUVATE">

   &lt;atomArray>
    &lt;atom id="PYRUVATE-atom1" elementType="C" x2="0.36301" y2="-0.2363"/>

    &lt;atom id="PYRUVATE-atom2" elementType="C" x2="-1.0" y2="-0.2774"/>
    &lt;atom id="PYRUVATE-atom3" elementType="O" x2="-0.34247" y2="0.87329"/>

    &lt;atom id="PYRUVATE-atom4" elementType="C" x2="-0.34247" y2="0.10959"/>
    &lt;atom id="PYRUVATE-atom5" elementType="O" x2="0.36301" y2="-1.0"/>

    &lt;atom id="PYRUVATE-atom6" elementType="O" x2="0.99658" y2="0.18836"/>
   &lt;/atomArray>

   &lt;bondArray>
    &lt;bond id="PYRUVATE-bond1" atomRefs="PYRUVATE-atom6 PYRUVATE-atom1" order="1"/>
    &lt;bond id="PYRUVATE-bond2" atomRefs="PYRUVATE-atom5 PYRUVATE-atom1" order="2"/>

    &lt;bond id="PYRUVATE-bond3" atomRefs="PYRUVATE-atom4 PYRUVATE-atom1" order="1"/>
    &lt;bond id="PYRUVATE-bond4" atomRefs="PYRUVATE-atom3 PYRUVATE-atom4" order="2"/>

    &lt;bond id="PYRUVATE-bond5" atomRefs="PYRUVATE-atom2 PYRUVATE-atom4" order="1"/>
   &lt;/bondArray>
   &lt;formula concise="C 3 H 4 O 3" formalCharge="0"/>

   &lt;float title="molecularWeight" units="g/mol">88.063&lt;/float>
   &lt;string title="smiles">C(=O)(O)C(=O)C&lt;/string>
  &lt;/molecule>

 &lt;/cml></biopax-level2:STRUCTURE-DATA>
    <biopax-level2:STRUCTURE-FORMAT rdf:datatype="&xsd;string">CML</biopax-level2:STRUCTURE-FORMAT>
  </biopax-level2:chemicalStructure>

  <biopax-level2:dataSource rdf:about="?object=GLYCOLYSIS#dataSource127353">
    <biopax-level2:NAME rdf:datatype="&xsd;string">AgroCyc</biopax-level2:NAME>
  </biopax-level2:dataSource>

  <biopax-level2:openControlledVocabulary rdf:about="?object=GLYCOLYSIS#openControlledVocabulary112552">
    <biopax-level2:TERM rdf:datatype="&xsd;string">CCO-CYTOPLASM</biopax-level2:TERM>
    <biopax-level2:XREF rdf:resource="?object=GLYCOLYSIS#unificationXref127568"/>
  </biopax-level2:openControlledVocabulary>

  <biopax-level2:openControlledVocabulary rdf:about="?object=GLYCOLYSIS#openControlledVocabulary112586">
    <biopax-level2:TERM rdf:datatype="&xsd;string">cellular_component unknown</biopax-level2:TERM>
    <biopax-level2:XREF rdf:resource="?object=GLYCOLYSIS#unificationXref127581"/>
  </biopax-level2:openControlledVocabulary>

  <biopax-level2:pathway rdf:about="?object=GLYCOLYSIS#pathway127351">
    <biopax-level2:DATA-SOURCE rdf:resource="?object=GLYCOLYSIS#dataSource127353"/>
    <biopax-level2:NAME rdf:datatype="&xsd;string">glycolysis I</biopax-level2:NAME>
    <biopax-level2:PATHWAY-COMPONENTS rdf:resource="?object=GLYCOLYSIS#pathwayStep127566"/>
    <biopax-level2:PATHWAY-COMPONENTS rdf:resource="?object=GLYCOLYSIS#pathwayStep127583"/>
    <biopax-level2:PATHWAY-COMPONENTS rdf:resource="?object=GLYCOLYSIS#pathwayStep127601"/>
    <biopax-level2:PATHWAY-COMPONENTS rdf:resource="?object=GLYCOLYSIS#pathwayStep127622"/>
    <biopax-level2:PATHWAY-COMPONENTS rdf:resource="?object=GLYCOLYSIS#pathwayStep127627"/>
    <biopax-level2:PATHWAY-COMPONENTS rdf:resource="?object=GLYCOLYSIS#pathwayStep127652"/>
    <biopax-level2:PATHWAY-COMPONENTS rdf:resource="?object=GLYCOLYSIS#pathwayStep127662"/>
    <biopax-level2:PATHWAY-COMPONENTS rdf:resource="?object=GLYCOLYSIS#pathwayStep127681"/>
    <biopax-level2:PATHWAY-COMPONENTS rdf:resource="?object=GLYCOLYSIS#pathwayStep127696"/>
    <biopax-level2:SYNONYMS rdf:datatype="&xsd;string">EMP pathway</biopax-level2:SYNONYMS>
    <biopax-level2:SYNONYMS rdf:datatype="&xsd;string">Embden-Meyerhof pathway</biopax-level2:SYNONYMS>
    <biopax-level2:SYNONYMS rdf:datatype="&xsd;string">Embden-Meyerhof-Parnas pathway</biopax-level2:SYNONYMS>
    <biopax-level2:SYNONYMS rdf:datatype="&xsd;string">glucose degradation</biopax-level2:SYNONYMS>
    <biopax-level2:XREF rdf:resource="?object=GLYCOLYSIS#unificationXref127565"/>
  </biopax-level2:pathway>

  <biopax-level2:pathwayStep rdf:about="?object=GLYCOLYSIS#pathwayStep127566">
    <biopax-level2:NEXT-STEP rdf:resource="?object=GLYCOLYSIS#pathwayStep127583"/>
    <biopax-level2:STEP-INTERACTIONS rdf:resource="?object=GLYCOLYSIS#biochemicalReaction127355"/>
    <biopax-level2:STEP-INTERACTIONS rdf:resource="?object=GLYCOLYSIS#catalysis127369"/>
  </biopax-level2:pathwayStep>

  <biopax-level2:pathwayStep rdf:about="?object=GLYCOLYSIS#pathwayStep127583">
    <biopax-level2:NEXT-STEP rdf:resource="?object=GLYCOLYSIS#pathwayStep127601"/>
    <biopax-level2:STEP-INTERACTIONS rdf:resource="?object=GLYCOLYSIS#biochemicalReaction127378"/>
  </biopax-level2:pathwayStep>

  <biopax-level2:pathwayStep rdf:about="?object=GLYCOLYSIS#pathwayStep127601">
    <biopax-level2:NEXT-STEP rdf:resource="?object=GLYCOLYSIS#pathwayStep127622"/>
    <biopax-level2:NEXT-STEP rdf:resource="?object=GLYCOLYSIS#pathwayStep127627"/>
    <biopax-level2:STEP-INTERACTIONS rdf:resource="?object=GLYCOLYSIS#biochemicalReaction127400"/>
    <biopax-level2:STEP-INTERACTIONS rdf:resource="?object=GLYCOLYSIS#catalysis127414"/>
    <biopax-level2:STEP-INTERACTIONS rdf:resource="?object=GLYCOLYSIS#catalysis127419"/>
    <biopax-level2:STEP-INTERACTIONS rdf:resource="?object=GLYCOLYSIS#catalysis127424"/>
  </biopax-level2:pathwayStep>

  <biopax-level2:pathwayStep rdf:about="?object=GLYCOLYSIS#pathwayStep127622">
    <biopax-level2:NEXT-STEP rdf:resource="?object=GLYCOLYSIS#pathwayStep127627"/>
    <biopax-level2:STEP-INTERACTIONS rdf:resource="?object=GLYCOLYSIS#biochemicalReaction127430"/>
    <biopax-level2:STEP-INTERACTIONS rdf:resource="?object=GLYCOLYSIS#catalysis127432"/>
  </biopax-level2:pathwayStep>

  <biopax-level2:pathwayStep rdf:about="?object=GLYCOLYSIS#pathwayStep127627">
    <biopax-level2:NEXT-STEP rdf:resource="?object=GLYCOLYSIS#pathwayStep127652"/>
    <biopax-level2:STEP-INTERACTIONS rdf:resource="?object=GLYCOLYSIS#biochemicalReaction127438"/>
    <biopax-level2:STEP-INTERACTIONS rdf:resource="?object=GLYCOLYSIS#catalysis127462"/>
  </biopax-level2:pathwayStep>

  <biopax-level2:pathwayStep rdf:about="?object=GLYCOLYSIS#pathwayStep127652">
    <biopax-level2:NEXT-STEP rdf:resource="?object=GLYCOLYSIS#pathwayStep127662"/>
    <biopax-level2:STEP-INTERACTIONS rdf:resource="?object=GLYCOLYSIS#biochemicalReaction127468"/>
    <biopax-level2:STEP-INTERACTIONS rdf:resource="?object=GLYCOLYSIS#catalysis127476"/>
  </biopax-level2:pathwayStep>

  <biopax-level2:pathwayStep rdf:about="?object=GLYCOLYSIS#pathwayStep127662">
    <biopax-level2:NEXT-STEP rdf:resource="?object=GLYCOLYSIS#pathwayStep127681"/>
    <biopax-level2:STEP-INTERACTIONS rdf:resource="?object=GLYCOLYSIS#biochemicalReaction127482"/>
    <biopax-level2:STEP-INTERACTIONS rdf:resource="?object=GLYCOLYSIS#catalysis127490"/>
    <biopax-level2:STEP-INTERACTIONS rdf:resource="?object=GLYCOLYSIS#catalysis127495"/>
    <biopax-level2:STEP-INTERACTIONS rdf:resource="?object=GLYCOLYSIS#catalysis127500"/>
    <biopax-level2:STEP-INTERACTIONS rdf:resource="?object=GLYCOLYSIS#catalysis127505"/>
  </biopax-level2:pathwayStep>

  <biopax-level2:pathwayStep rdf:about="?object=GLYCOLYSIS#pathwayStep127681">
    <biopax-level2:NEXT-STEP rdf:resource="?object=GLYCOLYSIS#pathwayStep127696"/>
    <biopax-level2:STEP-INTERACTIONS rdf:resource="?object=GLYCOLYSIS#biochemicalReaction127511"/>
    <biopax-level2:STEP-INTERACTIONS rdf:resource="?object=GLYCOLYSIS#catalysis127524"/>
  </biopax-level2:pathwayStep>

  <biopax-level2:pathwayStep rdf:about="?object=GLYCOLYSIS#pathwayStep127696">
    <biopax-level2:STEP-INTERACTIONS rdf:resource="?object=GLYCOLYSIS#biochemicalReaction127530"/>
    <biopax-level2:STEP-INTERACTIONS rdf:resource="?object=GLYCOLYSIS#catalysis127540"/>
  </biopax-level2:pathwayStep>

  <biopax-level2:physicalEntityParticipant rdf:about="?object=GLYCOLYSIS#phys-ent-participant127572">
    <biopax-level2:CELLULAR-LOCATION rdf:resource="?object=GLYCOLYSIS#openControlledVocabulary112552"/>
    <biopax-level2:PHYSICAL-ENTITY rdf:resource="?object=GLYCOLYSIS#smallMolecule127358"/>
    <biopax-level2:STOICHIOMETRIC-COEFFICIENT rdf:datatype="&xsd;double">1</biopax-level2:STOICHIOMETRIC-COEFFICIENT>
  </biopax-level2:physicalEntityParticipant>

  <biopax-level2:physicalEntityParticipant rdf:about="?object=GLYCOLYSIS#phys-ent-participant127577">
    <biopax-level2:CELLULAR-LOCATION rdf:resource="?object=GLYCOLYSIS#openControlledVocabulary112552"/>
    <biopax-level2:PHYSICAL-ENTITY rdf:resource="?object=GLYCOLYSIS#smallMolecule127363"/>
    <biopax-level2:STOICHIOMETRIC-COEFFICIENT rdf:datatype="&xsd;double">1</biopax-level2:STOICHIOMETRIC-COEFFICIENT>
  </biopax-level2:physicalEntityParticipant>

  <biopax-level2:physicalEntityParticipant rdf:about="?object=GLYCOLYSIS#phys-ent-participant127582">
    <biopax-level2:CELLULAR-LOCATION rdf:resource="?object=GLYCOLYSIS#openControlledVocabulary112586"/>
    <biopax-level2:PHYSICAL-ENTITY rdf:resource="?object=GLYCOLYSIS#protein127371"/>
    <biopax-level2:STOICHIOMETRIC-COEFFICIENT rdf:datatype="&xsd;double">1</biopax-level2:STOICHIOMETRIC-COEFFICIENT>
  </biopax-level2:physicalEntityParticipant>

  <biopax-level2:physicalEntityParticipant rdf:about="?object=GLYCOLYSIS#phys-ent-participant127589">
    <biopax-level2:CELLULAR-LOCATION rdf:resource="?object=GLYCOLYSIS#openControlledVocabulary112552"/>
    <biopax-level2:PHYSICAL-ENTITY rdf:resource="?object=GLYCOLYSIS#smallMolecule127380"/>
    <biopax-level2:STOICHIOMETRIC-COEFFICIENT rdf:datatype="&xsd;double">1</biopax-level2:STOICHIOMETRIC-COEFFICIENT>
  </biopax-level2:physicalEntityParticipant>

  <biopax-level2:physicalEntityParticipant rdf:about="?object=GLYCOLYSIS#phys-ent-participant127595">
    <biopax-level2:CELLULAR-LOCATION rdf:resource="?object=GLYCOLYSIS#openControlledVocabulary112552"/>
    <biopax-level2:PHYSICAL-ENTITY rdf:resource="?object=GLYCOLYSIS#smallMolecule127386"/>
    <biopax-level2:STOICHIOMETRIC-COEFFICIENT rdf:datatype="&xsd;double">1</biopax-level2:STOICHIOMETRIC-COEFFICIENT>
  </biopax-level2:physicalEntityParticipant>

  <biopax-level2:physicalEntityParticipant rdf:about="?object=GLYCOLYSIS#phys-ent-participant127600">
    <biopax-level2:CELLULAR-LOCATION rdf:resource="?object=GLYCOLYSIS#openControlledVocabulary112552"/>
    <biopax-level2:PHYSICAL-ENTITY rdf:resource="?object=GLYCOLYSIS#smallMolecule127393"/>
    <biopax-level2:STOICHIOMETRIC-COEFFICIENT rdf:datatype="&xsd;double">1</biopax-level2:STOICHIOMETRIC-COEFFICIENT>
  </biopax-level2:physicalEntityParticipant>

  <biopax-level2:physicalEntityParticipant rdf:about="?object=GLYCOLYSIS#phys-ent-participant127607">
    <biopax-level2:CELLULAR-LOCATION rdf:resource="?object=GLYCOLYSIS#openControlledVocabulary112552"/>
    <biopax-level2:PHYSICAL-ENTITY rdf:resource="?object=GLYCOLYSIS#smallMolecule127402"/>
    <biopax-level2:STOICHIOMETRIC-COEFFICIENT rdf:datatype="&xsd;double">1</biopax-level2:STOICHIOMETRIC-COEFFICIENT>
  </biopax-level2:physicalEntityParticipant>

  <biopax-level2:physicalEntityParticipant rdf:about="?object=GLYCOLYSIS#phys-ent-participant127612">
    <biopax-level2:CELLULAR-LOCATION rdf:resource="?object=GLYCOLYSIS#openControlledVocabulary112552"/>
    <biopax-level2:PHYSICAL-ENTITY rdf:resource="?object=GLYCOLYSIS#smallMolecule127408"/>
    <biopax-level2:STOICHIOMETRIC-COEFFICIENT rdf:datatype="&xsd;double">1</biopax-level2:STOICHIOMETRIC-COEFFICIENT>
  </biopax-level2:physicalEntityParticipant>

  <biopax-level2:physicalEntityParticipant rdf:about="?object=GLYCOLYSIS#phys-ent-participant127615">
    <biopax-level2:CELLULAR-LOCATION rdf:resource="?object=GLYCOLYSIS#openControlledVocabulary112586"/>
    <biopax-level2:PHYSICAL-ENTITY rdf:resource="?object=GLYCOLYSIS#protein127416"/>
    <biopax-level2:STOICHIOMETRIC-COEFFICIENT rdf:datatype="&xsd;double">1</biopax-level2:STOICHIOMETRIC-COEFFICIENT>
  </biopax-level2:physicalEntityParticipant>

  <biopax-level2:physicalEntityParticipant rdf:about="?object=GLYCOLYSIS#phys-ent-participant127618">
    <biopax-level2:CELLULAR-LOCATION rdf:resource="?object=GLYCOLYSIS#openControlledVocabulary112586"/>
    <biopax-level2:PHYSICAL-ENTITY rdf:resource="?object=GLYCOLYSIS#protein127421"/>
    <biopax-level2:STOICHIOMETRIC-COEFFICIENT rdf:datatype="&xsd;double">1</biopax-level2:STOICHIOMETRIC-COEFFICIENT>
  </biopax-level2:physicalEntityParticipant>

  <biopax-level2:physicalEntityParticipant rdf:about="?object=GLYCOLYSIS#phys-ent-participant127621">
    <biopax-level2:CELLULAR-LOCATION rdf:resource="?object=GLYCOLYSIS#openControlledVocabulary112586"/>
    <biopax-level2:PHYSICAL-ENTITY rdf:resource="?object=GLYCOLYSIS#protein127426"/>
    <biopax-level2:STOICHIOMETRIC-COEFFICIENT rdf:datatype="&xsd;double">1</biopax-level2:STOICHIOMETRIC-COEFFICIENT>
  </biopax-level2:physicalEntityParticipant>

  <biopax-level2:physicalEntityParticipant rdf:about="?object=GLYCOLYSIS#phys-ent-participant127626">
    <biopax-level2:CELLULAR-LOCATION rdf:resource="?object=GLYCOLYSIS#openControlledVocabulary112586"/>
    <biopax-level2:PHYSICAL-ENTITY rdf:resource="?object=GLYCOLYSIS#protein127434"/>
    <biopax-level2:STOICHIOMETRIC-COEFFICIENT rdf:datatype="&xsd;double">1</biopax-level2:STOICHIOMETRIC-COEFFICIENT>
  </biopax-level2:physicalEntityParticipant>

  <biopax-level2:physicalEntityParticipant rdf:about="?object=GLYCOLYSIS#phys-ent-participant127633">
    <biopax-level2:CELLULAR-LOCATION rdf:resource="?object=GLYCOLYSIS#openControlledVocabulary112552"/>
    <biopax-level2:PHYSICAL-ENTITY rdf:resource="?object=GLYCOLYSIS#smallMolecule127440"/>
    <biopax-level2:STOICHIOMETRIC-COEFFICIENT rdf:datatype="&xsd;double">1</biopax-level2:STOICHIOMETRIC-COEFFICIENT>
  </biopax-level2:physicalEntityParticipant>

  <biopax-level2:physicalEntityParticipant rdf:about="?object=GLYCOLYSIS#phys-ent-participant127638">
    <biopax-level2:CELLULAR-LOCATION rdf:resource="?object=GLYCOLYSIS#openControlledVocabulary112552"/>
    <biopax-level2:PHYSICAL-ENTITY rdf:resource="?object=GLYCOLYSIS#smallMolecule112647"/>
    <biopax-level2:STOICHIOMETRIC-COEFFICIENT rdf:datatype="&xsd;double">1</biopax-level2:STOICHIOMETRIC-COEFFICIENT>
  </biopax-level2:physicalEntityParticipant>

  <biopax-level2:physicalEntityParticipant rdf:about="?object=GLYCOLYSIS#phys-ent-participant127643">
    <biopax-level2:CELLULAR-LOCATION rdf:resource="?object=GLYCOLYSIS#openControlledVocabulary112552"/>
    <biopax-level2:PHYSICAL-ENTITY rdf:resource="?object=GLYCOLYSIS#smallMolecule127451"/>
    <biopax-level2:STOICHIOMETRIC-COEFFICIENT rdf:datatype="&xsd;double">1</biopax-level2:STOICHIOMETRIC-COEFFICIENT>
  </biopax-level2:physicalEntityParticipant>

  <biopax-level2:physicalEntityParticipant rdf:about="?object=GLYCOLYSIS#phys-ent-participant127648">
    <biopax-level2:CELLULAR-LOCATION rdf:resource="?object=GLYCOLYSIS#openControlledVocabulary112552"/>
    <biopax-level2:PHYSICAL-ENTITY rdf:resource="?object=GLYCOLYSIS#smallMolecule112653"/>
    <biopax-level2:STOICHIOMETRIC-COEFFICIENT rdf:datatype="&xsd;double">1</biopax-level2:STOICHIOMETRIC-COEFFICIENT>
  </biopax-level2:physicalEntityParticipant>

  <biopax-level2:physicalEntityParticipant rdf:about="?object=GLYCOLYSIS#phys-ent-participant127651">
    <biopax-level2:CELLULAR-LOCATION rdf:resource="?object=GLYCOLYSIS#openControlledVocabulary112586"/>
    <biopax-level2:PHYSICAL-ENTITY rdf:resource="?object=GLYCOLYSIS#protein127464"/>
    <biopax-level2:STOICHIOMETRIC-COEFFICIENT rdf:datatype="&xsd;double">1</biopax-level2:STOICHIOMETRIC-COEFFICIENT>
  </biopax-level2:physicalEntityParticipant>

  <biopax-level2:physicalEntityParticipant rdf:about="?object=GLYCOLYSIS#phys-ent-participant127658">
    <biopax-level2:CELLULAR-LOCATION rdf:resource="?object=GLYCOLYSIS#openControlledVocabulary112552"/>
    <biopax-level2:PHYSICAL-ENTITY rdf:resource="?object=GLYCOLYSIS#smallMolecule127470"/>
    <biopax-level2:STOICHIOMETRIC-COEFFICIENT rdf:datatype="&xsd;double">1</biopax-level2:STOICHIOMETRIC-COEFFICIENT>
  </biopax-level2:physicalEntityParticipant>

  <biopax-level2:physicalEntityParticipant rdf:about="?object=GLYCOLYSIS#phys-ent-participant127661">
    <biopax-level2:CELLULAR-LOCATION rdf:resource="?object=GLYCOLYSIS#openControlledVocabulary112586"/>
    <biopax-level2:PHYSICAL-ENTITY rdf:resource="?object=GLYCOLYSIS#protein127478"/>
    <biopax-level2:STOICHIOMETRIC-COEFFICIENT rdf:datatype="&xsd;double">1</biopax-level2:STOICHIOMETRIC-COEFFICIENT>
  </biopax-level2:physicalEntityParticipant>

  <biopax-level2:physicalEntityParticipant rdf:about="?object=GLYCOLYSIS#phys-ent-participant127668">
    <biopax-level2:CELLULAR-LOCATION rdf:resource="?object=GLYCOLYSIS#openControlledVocabulary112552"/>
    <biopax-level2:PHYSICAL-ENTITY rdf:resource="?object=GLYCOLYSIS#smallMolecule127484"/>
    <biopax-level2:STOICHIOMETRIC-COEFFICIENT rdf:datatype="&xsd;double">1</biopax-level2:STOICHIOMETRIC-COEFFICIENT>
  </biopax-level2:physicalEntityParticipant>

  <biopax-level2:physicalEntityParticipant rdf:about="?object=GLYCOLYSIS#phys-ent-participant127671">
    <biopax-level2:CELLULAR-LOCATION rdf:resource="?object=GLYCOLYSIS#openControlledVocabulary112586"/>
    <biopax-level2:PHYSICAL-ENTITY rdf:resource="?object=GLYCOLYSIS#protein127492"/>
    <biopax-level2:STOICHIOMETRIC-COEFFICIENT rdf:datatype="&xsd;double">1</biopax-level2:STOICHIOMETRIC-COEFFICIENT>
  </biopax-level2:physicalEntityParticipant>

  <biopax-level2:physicalEntityParticipant rdf:about="?object=GLYCOLYSIS#phys-ent-participant127674">
    <biopax-level2:CELLULAR-LOCATION rdf:resource="?object=GLYCOLYSIS#openControlledVocabulary112586"/>
    <biopax-level2:PHYSICAL-ENTITY rdf:resource="?object=GLYCOLYSIS#protein127497"/>
    <biopax-level2:STOICHIOMETRIC-COEFFICIENT rdf:datatype="&xsd;double">1</biopax-level2:STOICHIOMETRIC-COEFFICIENT>
  </biopax-level2:physicalEntityParticipant>

  <biopax-level2:physicalEntityParticipant rdf:about="?object=GLYCOLYSIS#phys-ent-participant127677">
    <biopax-level2:CELLULAR-LOCATION rdf:resource="?object=GLYCOLYSIS#openControlledVocabulary112586"/>
    <biopax-level2:PHYSICAL-ENTITY rdf:resource="?object=GLYCOLYSIS#protein127502"/>
    <biopax-level2:STOICHIOMETRIC-COEFFICIENT rdf:datatype="&xsd;double">1</biopax-level2:STOICHIOMETRIC-COEFFICIENT>
  </biopax-level2:physicalEntityParticipant>

  <biopax-level2:physicalEntityParticipant rdf:about="?object=GLYCOLYSIS#phys-ent-participant127680">
    <biopax-level2:CELLULAR-LOCATION rdf:resource="?object=GLYCOLYSIS#openControlledVocabulary112586"/>
    <biopax-level2:PHYSICAL-ENTITY rdf:resource="?object=GLYCOLYSIS#protein127507"/>
    <biopax-level2:STOICHIOMETRIC-COEFFICIENT rdf:datatype="&xsd;double">1</biopax-level2:STOICHIOMETRIC-COEFFICIENT>
  </biopax-level2:physicalEntityParticipant>

  <biopax-level2:physicalEntityParticipant rdf:about="?object=GLYCOLYSIS#phys-ent-participant127687">
    <biopax-level2:CELLULAR-LOCATION rdf:resource="?object=GLYCOLYSIS#openControlledVocabulary112552"/>
    <biopax-level2:PHYSICAL-ENTITY rdf:resource="?object=GLYCOLYSIS#smallMolecule127513"/>
    <biopax-level2:STOICHIOMETRIC-COEFFICIENT rdf:datatype="&xsd;double">1</biopax-level2:STOICHIOMETRIC-COEFFICIENT>
  </biopax-level2:physicalEntityParticipant>

  <biopax-level2:physicalEntityParticipant rdf:about="?object=GLYCOLYSIS#phys-ent-participant127692">
    <biopax-level2:CELLULAR-LOCATION rdf:resource="?object=GLYCOLYSIS#openControlledVocabulary112552"/>
    <biopax-level2:PHYSICAL-ENTITY rdf:resource="?object=GLYCOLYSIS#smallMolecule112616"/>
    <biopax-level2:STOICHIOMETRIC-COEFFICIENT rdf:datatype="&xsd;double">1</biopax-level2:STOICHIOMETRIC-COEFFICIENT>
  </biopax-level2:physicalEntityParticipant>

  <biopax-level2:physicalEntityParticipant rdf:about="?object=GLYCOLYSIS#phys-ent-participant127695">
    <biopax-level2:CELLULAR-LOCATION rdf:resource="?object=GLYCOLYSIS#openControlledVocabulary112586"/>
    <biopax-level2:PHYSICAL-ENTITY rdf:resource="?object=GLYCOLYSIS#protein127526"/>
    <biopax-level2:STOICHIOMETRIC-COEFFICIENT rdf:datatype="&xsd;double">1</biopax-level2:STOICHIOMETRIC-COEFFICIENT>
  </biopax-level2:physicalEntityParticipant>

  <biopax-level2:physicalEntityParticipant rdf:about="?object=GLYCOLYSIS#phys-ent-participant127704">
    <biopax-level2:CELLULAR-LOCATION rdf:resource="?object=GLYCOLYSIS#openControlledVocabulary112552"/>
    <biopax-level2:PHYSICAL-ENTITY rdf:resource="?object=GLYCOLYSIS#smallMolecule127532"/>
    <biopax-level2:STOICHIOMETRIC-COEFFICIENT rdf:datatype="&xsd;double">1</biopax-level2:STOICHIOMETRIC-COEFFICIENT>
  </biopax-level2:physicalEntityParticipant>

  <biopax-level2:physicalEntityParticipant rdf:about="?object=GLYCOLYSIS#phys-ent-participant127707">
    <biopax-level2:CELLULAR-LOCATION rdf:resource="?object=GLYCOLYSIS#openControlledVocabulary112586"/>
    <biopax-level2:PHYSICAL-ENTITY rdf:resource="?object=GLYCOLYSIS#protein127542"/>
    <biopax-level2:STOICHIOMETRIC-COEFFICIENT rdf:datatype="&xsd;double">1</biopax-level2:STOICHIOMETRIC-COEFFICIENT>
  </biopax-level2:physicalEntityParticipant>

  <biopax-level2:protein rdf:about="?object=GLYCOLYSIS#protein127371">
    <biopax-level2:NAME rdf:datatype="&xsd;string">glucose-6-phosphate isomerase</biopax-level2:NAME>
    <biopax-level2:ORGANISM rdf:resource="?object=GLYCOLYSIS#bioSource127373"/>
    <biopax-level2:SEQUENCE rdf:datatype="&xsd;string">MQATIEKLKATASSTAATDLRAAFAADDQRFSRFSVKFDDLLMDYSKCAVNEEIVTLLEQLAREGGVEAKREEMFSGKAINFTEDRAVLHTALRNRSNTPVLVDDKDVMPDVNGVLAAMGKFADAIRSGSLKGATGKKITDVVNIGIGGSDLGPVMATLALAPFHDGPRAHFVSNIDGAHIADTLKLLDPETSLFIIASKTFTTIETMTNAATARRFIAEKLGEGAVKHHFAAVSTALDKVAAFGIESDRIFGFWDWVGGRYSIWSAIGLPLMIAIGPDNFGKFLDGAHAMDRHFREAPIRENLPMLLGLIGFYNRNVLDYPTRAILPYDQRLSRFPAYLQQLDMESNGKGVTIDGTPVEGQSGPVVWGEPGTNGQHAFYQLIHQGTSVIPAEFMIAANGFEPELRHQHQLLIANCLAQSEALMKGRTLAEAKAQLTSKGMEDSQADFIAPHRVFTGNRPSITFVYDKLTPFALGRLIALYEHRVFVEGVLFRINSFDQWGVELGKELATGLLPVVEGKESAAGHDSSTQGLVKALAGLAG</biopax-level2:SEQUENCE>
    <biopax-level2:SYNONYMS rdf:datatype="&xsd;string">Pgi</biopax-level2:SYNONYMS>
    <biopax-level2:XREF rdf:resource="?object=GLYCOLYSIS#unificationXref127579"/>
  </biopax-level2:protein>

  <biopax-level2:protein rdf:about="?object=GLYCOLYSIS#protein127416">
    <biopax-level2:NAME rdf:datatype="&xsd;string">aldolase</biopax-level2:NAME>
    <biopax-level2:ORGANISM rdf:resource="?object=GLYCOLYSIS#bioSource127373"/>
    <biopax-level2:SEQUENCE rdf:datatype="&xsd;string">MMMRISKKARMNRLFRNGGCLDVAIDHGVCNEPSFLVGLEDMAQTVEKLVKAGPDAIQMTYGQADLLQQKSERDKPALVMRIDMGNPYNSTRHRTMWSQLQNYHDPIIGALEMDAACVVVNLFMLPDEPELFRQCVENISRVRADCHRFGMPLMIEPLVMLPNDVRGGYQVDGDAEKIVTLVRLASEMGADIIKADPTSNPQDFHRVIEAARCPVLVRGGGREDLRNVLAKSAALMAEGANGMVYGRNIYQHDNPKAVVAALMAIIHQGASGEEAWDIYNRG</biopax-level2:SEQUENCE>
    <biopax-level2:SYNONYMS rdf:datatype="&xsd;string">ATU3875</biopax-level2:SYNONYMS>
    <biopax-level2:XREF rdf:resource="?object=GLYCOLYSIS#unificationXref127614"/>
  </biopax-level2:protein>

  <biopax-level2:protein rdf:about="?object=GLYCOLYSIS#protein127421">
    <biopax-level2:NAME rdf:datatype="&xsd;string">fructose bisphosphate aldolase</biopax-level2:NAME>
    <biopax-level2:ORGANISM rdf:resource="?object=GLYCOLYSIS#bioSource127373"/>
    <biopax-level2:SEQUENCE rdf:datatype="&xsd;string">MTERLEDIAIKMVADGKGLLAADESTGTIKKRFDSINLESTETARRDYREMLFRSDDAMKKYISGVILYEETLFQKAADGTPFVDIIKAAGSLPGIKVDIGAKPMAFHPHEFITEGLDGLYERLRKYHEAGARFAKWRGVITIGEQRPSWGSIKANSQSLARYAALCQQADIVPIVEPEVLMDGEPGTHDIDRCAEVTQWVLQTVFADLFDARVNLEGMILKPNMIIDGKNARKASVEEVAEKTVKVLKATVPTAVPGIAFLSGGQSSEEATAHLSAMNAGYDLPWSLTYSYGRALQDTALKTWGGKSENVAAGQRAFTHRAAMNSLAAKGNWKQELEKAA</biopax-level2:SEQUENCE>
    <biopax-level2:SYNONYMS rdf:datatype="&xsd;string">ATU3740</biopax-level2:SYNONYMS>
    <biopax-level2:XREF rdf:resource="?object=GLYCOLYSIS#unificationXref127617"/>
  </biopax-level2:protein>

  <biopax-level2:protein rdf:about="?object=GLYCOLYSIS#protein127426">
    <biopax-level2:NAME rdf:datatype="&xsd;string">aldolase</biopax-level2:NAME>
    <biopax-level2:ORGANISM rdf:resource="?object=GLYCOLYSIS#bioSource127373"/>
    <biopax-level2:SEQUENCE rdf:datatype="&xsd;string">MPAPENRFKTAIHAGKPQIGLWLDMGEAITAEIAGTAGFDWLVIDGEHGPNDLRSIIDQLRALATSPAEPVVRVPVGESWMIKQLLDAGARTLLVPMVDSAEQASDLVSAMHYPPRGIRGMGAAVARASAFNTIADYADSASDGVCLLVQAETRAAINDLDNILAVEGVDGVFIGPADLAADMGYLGRIDEPEVQAVIEAAIVKIVAAGKAAGILTFNEAYNRRYLELGASFVAVGADVTEFANTLRALSARYKGGSAPQPSRSGY</biopax-level2:SEQUENCE>
    <biopax-level2:SYNONYMS rdf:datatype="&xsd;string">ATU1014</biopax-level2:SYNONYMS>
    <biopax-level2:XREF rdf:resource="?object=GLYCOLYSIS#unificationXref127620"/>
  </biopax-level2:protein>

  <biopax-level2:protein rdf:about="?object=GLYCOLYSIS#protein127434">
    <biopax-level2:NAME rdf:datatype="&xsd;string">triosephosphate isomerase</biopax-level2:NAME>
    <biopax-level2:ORGANISM rdf:resource="?object=GLYCOLYSIS#bioSource127373"/>
    <biopax-level2:SEQUENCE rdf:datatype="&xsd;string">MTPNVRPLVAGNWKMNGTRASLDQIKAMAEGVKGALSEKVDALICPPSTLLYVATALCDDSPLLIGAQDCHQNDTGAHTGDISAEMIADCFGTHVIVGHSERRTDHAETDHLVRAKASAAHQVDLIAIVCIGETADERKAGQTLDILKRQLAGSLPDEATAENTVIAYEPVWAIGTGLTPTTQDVREAHAFMRDELVKRFGDAGKTMRILYGGSVKPANALELMGVENVDGALIGGASLKAADFLSIYAAYEQLTA</biopax-level2:SEQUENCE>
    <biopax-level2:SYNONYMS rdf:datatype="&xsd;string">TpiA</biopax-level2:SYNONYMS>
    <biopax-level2:XREF rdf:resource="?object=GLYCOLYSIS#unificationXref127625"/>
  </biopax-level2:protein>

  <biopax-level2:protein rdf:about="?object=GLYCOLYSIS#protein127464">
    <biopax-level2:NAME rdf:datatype="&xsd;string">Glyceraldehyde 3-Phosphate Dehydrogenase</biopax-level2:NAME>
    <biopax-level2:ORGANISM rdf:resource="?object=GLYCOLYSIS#bioSource127373"/>
    <biopax-level2:SEQUENCE rdf:datatype="&xsd;string">MTVKVAINGFGRIGRNVLRAIVESGRTDIEVVAINDLGPVETNAHLLRYDSIHGKFPADVKVEGDTIIVGGGKPIKVTAVRDPATLPHKELGVDIALECTGIFTARDKAAAHLTAGAKRVIVSAPADGADLTVVFGVNDDQLTKDHLVISNASCTTNCLVPVVKVLDDVIGIDHGFMTTIHSYTGDQPTLDTMHKDLYRARAAALSMIPTSTGAAKAVGLVLPHLKGKLDGTSIRVPTPNVSVVDFKFIAKRDTTVEEVNEAIKSASNGKLKGILGYTEEPLVSRDFNHDSHSSIFAIDQTKVMEGNFVRVLSWYDNEWGFSNRMSDTAVAFAKTI</biopax-level2:SEQUENCE>
    <biopax-level2:SYNONYMS rdf:datatype="&xsd;string">GapA</biopax-level2:SYNONYMS>
    <biopax-level2:XREF rdf:resource="?object=GLYCOLYSIS#unificationXref127650"/>
  </biopax-level2:protein>

  <biopax-level2:protein rdf:about="?object=GLYCOLYSIS#protein127478">
    <biopax-level2:NAME rdf:datatype="&xsd;string">phosphoglycerate kinase</biopax-level2:NAME>
    <biopax-level2:ORGANISM rdf:resource="?object=GLYCOLYSIS#bioSource127373"/>
    <biopax-level2:SEQUENCE rdf:datatype="&xsd;string">MPAFKTIDDLNDIAGKRVLVRVDLNVPVADGKVTDATRIERVAPTILELSSKGAKVILLAHFGRPKGEPVAEMSLSQIVPTVEDVLDHAISFATDCIGAPAADAVAKMNDGDILLLENTRFHKGEEKNDPAFVEELAANGDIYVNDAFSAAHRAHASTEGLARHLPAYAGRTMQAELEALEKGLGQPVRPVVAIVGGAKVSSKIDLLMNLVKKVDALVIGGGMANTFLAARGTNVGKSLCEHDLAETAKQIMIEAATSGCAIVLPEDGVVAREFTAGAANEIVDINAIPADAMVLDVGPKSVESIKAWISRAETLVWNGPLGAFEIEPFDAATVAAAKHAAECTKAGKLVSVAGGGDTVAALNHAGVSDDFTYISTAGGAFLEWMEGKELPGVAILTTAK</biopax-level2:SEQUENCE>
    <biopax-level2:SYNONYMS rdf:datatype="&xsd;string">Pgk</biopax-level2:SYNONYMS>
    <biopax-level2:XREF rdf:resource="?object=GLYCOLYSIS#unificationXref127660"/>
  </biopax-level2:protein>

  <biopax-level2:protein rdf:about="?object=GLYCOLYSIS#protein127492">
    <biopax-level2:NAME rdf:datatype="&xsd;string">2,3-Bisphosphoglycerate-Independent phosphoglycerate mutase</biopax-level2:NAME>
    <biopax-level2:ORGANISM rdf:resource="?object=GLYCOLYSIS#bioSource127373"/>
    <biopax-level2:SEQUENCE rdf:datatype="&xsd;string">MRTPKPVVLTILDGWGLNEDTSSNAPVLANTPTMDRLFATCPNATLTTFGPNVGLPTGQMGNSEVGHTNIGAGRIVAMDLGQIDLAIEDGSFFRNAAMLDFAATVKAAGGVAHLMCVVSDGGVHGHILHGQAAVKLMVSHGLKVVVHAITDGRDVAPQSAEDFVAALVASLPQGASIGTVIGRYYAMDRDNRWERVEKAYDAMVLGKGEHARDAVSAVAQSYANKVTDEFILPTVIDGYEGFKAGDGLFCLNFRADRAREILLAIGADDFDGFAREKPVLSALLGMVEYSTRHSDFMTTAYPKRDIVNTLGAWVAKQGLTQFRLAETEKYPHVTFFLNGGKEEPEVGEDRFMPKSPKVATYDLQPEMSAAEVTEKFVEVIGKGYDLIVTNYANPDMVGHTGDLQAAIKACEAVDRGLGAVVAALEKVGGAMLVIADHGNCETMVDPVTGGPHTAHTTNPVPVILFGGPEGAKVHDGILADVAPTLLQLMNVPLPPEMTGKSLIDL</biopax-level2:SEQUENCE>
    <biopax-level2:SYNONYMS rdf:datatype="&xsd;string">Pgm</biopax-level2:SYNONYMS>
    <biopax-level2:XREF rdf:resource="?object=GLYCOLYSIS#unificationXref127670"/>
  </biopax-level2:protein>

  <biopax-level2:protein rdf:about="?object=GLYCOLYSIS#protein127497">
    <biopax-level2:NAME rdf:datatype="&xsd;string">phosphoglyceromutase</biopax-level2:NAME>
    <biopax-level2:ORGANISM rdf:resource="?object=GLYCOLYSIS#bioSource127373"/>
    <biopax-level2:SEQUENCE rdf:datatype="&xsd;string">MTRFEIDNEFPGHLDGSNAFDWYFRAPDGESFDDSCKRATSWILDVRHPTIAISHGLFGRILRGVFLGLLKQEMLELPVPQDGFYRLDDGRCELITV</biopax-level2:SEQUENCE>
    <biopax-level2:SYNONYMS rdf:datatype="&xsd;string">ATU3017</biopax-level2:SYNONYMS>
    <biopax-level2:XREF rdf:resource="?object=GLYCOLYSIS#unificationXref127673"/>
  </biopax-level2:protein>

  <biopax-level2:protein rdf:about="?object=GLYCOLYSIS#protein127502">
    <biopax-level2:NAME rdf:datatype="&xsd;string">phosphoglyceromutase</biopax-level2:NAME>
    <biopax-level2:ORGANISM rdf:resource="?object=GLYCOLYSIS#bioSource127373"/>
    <biopax-level2:SEQUENCE rdf:datatype="&xsd;string">MALPTIYLLRHGETLWNSLGRFQGQLDSPLTPRGVEQADQVARLLRDALNNDNQLFQMQISPLGRVRQTAERVQYRRSCRSRISKMTDWLRSRQGPGTG</biopax-level2:SEQUENCE>
    <biopax-level2:SYNONYMS rdf:datatype="&xsd;string">GpmB</biopax-level2:SYNONYMS>
    <biopax-level2:XREF rdf:resource="?object=GLYCOLYSIS#unificationXref127676"/>
  </biopax-level2:protein>

  <biopax-level2:protein rdf:about="?object=GLYCOLYSIS#protein127507">
    <biopax-level2:NAME rdf:datatype="&xsd;string">phosphoglycerate mutase</biopax-level2:NAME>
    <biopax-level2:ORGANISM rdf:resource="?object=GLYCOLYSIS#bioSource127373"/>
    <biopax-level2:SEQUENCE rdf:datatype="&xsd;string">MLVYVIRHGQTDWNAIRRLQGQKDIPLNDFGRQQAVGNGRILARLLGERATDFDYVASPLGRTRETMELMRGAMGLDPLAYRTDDRLIEVSFGDWEGQTLPDLKKEFPDRVKARKANKWDFIPPGQDAESYEILSWRIGAWLSSVEVPTICVCHGGVIRSIFRLVSGMDKDEASRTQIPQDRILKVEMDRNSAEWI</biopax-level2:SEQUENCE>
    <biopax-level2:SYNONYMS rdf:datatype="&xsd;string">GpmB</biopax-level2:SYNONYMS>
    <biopax-level2:XREF rdf:resource="?object=GLYCOLYSIS#unificationXref127679"/>
  </biopax-level2:protein>

  <biopax-level2:protein rdf:about="?object=GLYCOLYSIS#protein127526">
    <biopax-level2:NAME rdf:datatype="&xsd;string">enolase</biopax-level2:NAME>
    <biopax-level2:ORGANISM rdf:resource="?object=GLYCOLYSIS#bioSource127373"/>
    <biopax-level2:SEQUENCE rdf:datatype="&xsd;string">MGRAAVPSGASTGAHEAVELRDGGKRYLGKGVEKAVEAVNTEIFDAIGGFDAENQIQIDQMMIALDGTPNKSRLGANAILGVSLAIAKAAAEASGLPLYRYVGGPNAHLLPVPMMNIINGGAHADNPIDFQEFMILPVGAENIREAVRMGSEVFHTLKKELSAQGHNTNVGDEGGFAPGLESAPAALDFIMKSIEKAGYRPGEDMYVGLDCASTEFFKDGKYVLEGEGRTLEPGAMAEYLAELVNKYPIISVEDGMAEDDWEGWKTLTDLVGNKCQLVGDDLFVTNSARLRDGIKMGVANSILVKVNQIGSLSETLDAVETAHKAGYTAVMSHRSGETEDSTIADLAVATNCGQIKTGSLARSDRLAKYNQLIRIEEMLGPQAAYAGRSILRG</biopax-level2:SEQUENCE>
    <biopax-level2:SYNONYMS rdf:datatype="&xsd;string">Eno</biopax-level2:SYNONYMS>
    <biopax-level2:XREF rdf:resource="?object=GLYCOLYSIS#unificationXref127694"/>
  </biopax-level2:protein>

  <biopax-level2:protein rdf:about="?object=GLYCOLYSIS#protein127542">
    <biopax-level2:NAME rdf:datatype="&xsd;string">pyruvate kinase</biopax-level2:NAME>
    <biopax-level2:ORGANISM rdf:resource="?object=GLYCOLYSIS#bioSource127373"/>
    <biopax-level2:SEQUENCE rdf:datatype="&xsd;string">MKRNRKVKILATLGPASSEEAMIEKLHLAGADLFRINMSHASHDVMRTLIQRIRSVESRNGRPIGILADLQGPKLRVGKFAETKVDLVPGQTFTLDNNDTPGDNTRVFLPHPEILEAVKPGHRLLIDDGKLHLRAEKSDGKSIVTTVVSGTRISDRKGISLPDTLLGVGVLTDKDRVDLDAVLETNEVDWVALSFVQRPEDLAEVRKISRGRVGLMSKIEKPQAVERIEEIIELSDALMVARGDLGVEMPLEAVPGIQKQLTRACRRAGKPVVVATQMLESMITAPVPTRAEVSDVATAVFEGADAIMLSAESASGDYPIEAVSTMASIASTVEQDPYYSNIIYAQRPQPEATGADAISLAARQIAETLKLAAIVTYTSSGTTGLRAARERPQVPIIALSPIIQTARRLSVVWGLHCVVTGDASDLDDMVNRACRIVVSEGFGKPGDRIIISAGVPLGTPGATNMVRIAYIGSDGQSGV</biopax-level2:SEQUENCE>
    <biopax-level2:SYNONYMS rdf:datatype="&xsd;string">PykA</biopax-level2:SYNONYMS>
    <biopax-level2:XREF rdf:resource="?object=GLYCOLYSIS#unificationXref127706"/>
  </biopax-level2:protein>

  <biopax-level2:smallMolecule rdf:about="?object=GLYCOLYSIS#smallMolecule112616">
    <biopax-level2:MOLECULAR-WEIGHT rdf:datatype="&xsd;double">18.015</biopax-level2:MOLECULAR-WEIGHT>
    <biopax-level2:NAME rdf:datatype="&xsd;string">H2O</biopax-level2:NAME>
    <biopax-level2:STRUCTURE rdf:resource="?object=GLYCOLYSIS#chemicalStructure127691"/>
    <biopax-level2:SYNONYMS rdf:datatype="&xsd;string">H20</biopax-level2:SYNONYMS>
    <biopax-level2:SYNONYMS rdf:datatype="&xsd;string">hydrogen oxide</biopax-level2:SYNONYMS>
    <biopax-level2:SYNONYMS rdf:datatype="&xsd;string">water</biopax-level2:SYNONYMS>
    <biopax-level2:XREF rdf:resource="?object=GLYCOLYSIS#unificationXref127688"/>
    <biopax-level2:XREF rdf:resource="?object=GLYCOLYSIS#unificationXref127689"/>
    <biopax-level2:XREF rdf:resource="?object=GLYCOLYSIS#unificationXref127690"/>
  </biopax-level2:smallMolecule>

  <biopax-level2:smallMolecule rdf:about="?object=GLYCOLYSIS#smallMolecule112647">
    <biopax-level2:MOLECULAR-WEIGHT rdf:datatype="&xsd;double">664.438</biopax-level2:MOLECULAR-WEIGHT>
    <biopax-level2:NAME rdf:datatype="&xsd;string">NAD+</biopax-level2:NAME>
    <biopax-level2:STRUCTURE rdf:resource="?object=GLYCOLYSIS#chemicalStructure127637"/>
    <biopax-level2:SYNONYMS rdf:datatype="&xsd;string">&amp;beta;-nicotinamide adenine dinucleotide</biopax-level2:SYNONYMS>
    <biopax-level2:SYNONYMS rdf:datatype="&xsd;string">DPN+</biopax-level2:SYNONYMS>
    <biopax-level2:SYNONYMS rdf:datatype="&xsd;string">DPN-ox</biopax-level2:SYNONYMS>
    <biopax-level2:SYNONYMS rdf:datatype="&xsd;string">DPN</biopax-level2:SYNONYMS>
    <biopax-level2:SYNONYMS rdf:datatype="&xsd;string">NAD+</biopax-level2:SYNONYMS>
    <biopax-level2:SYNONYMS rdf:datatype="&xsd;string">NAD-ox</biopax-level2:SYNONYMS>
    <biopax-level2:SYNONYMS rdf:datatype="&xsd;string">NAD-oxidized</biopax-level2:SYNONYMS>
    <biopax-level2:SYNONYMS rdf:datatype="&xsd;string">NAD</biopax-level2:SYNONYMS>
    <biopax-level2:SYNONYMS rdf:datatype="&xsd;string">coenzyme I</biopax-level2:SYNONYMS>
    <biopax-level2:SYNONYMS rdf:datatype="&xsd;string">diphosphopyridine nucleotide oxidized</biopax-level2:SYNONYMS>
    <biopax-level2:SYNONYMS rdf:datatype="&xsd;string">diphosphopyridine nucleotide</biopax-level2:SYNONYMS>
    <biopax-level2:SYNONYMS rdf:datatype="&xsd;string">nicotinamide adenine dinucleotide oxidized</biopax-level2:SYNONYMS>
    <biopax-level2:SYNONYMS rdf:datatype="&xsd;string">nicotinamide adenine dinucleotide</biopax-level2:SYNONYMS>
    <biopax-level2:XREF rdf:resource="?object=GLYCOLYSIS#unificationXref127634"/>
    <biopax-level2:XREF rdf:resource="?object=GLYCOLYSIS#unificationXref127635"/>
    <biopax-level2:XREF rdf:resource="?object=GLYCOLYSIS#unificationXref127636"/>
  </biopax-level2:smallMolecule>

  <biopax-level2:smallMolecule rdf:about="?object=GLYCOLYSIS#smallMolecule112653">
    <biopax-level2:MOLECULAR-WEIGHT rdf:datatype="&xsd;double">665.446</biopax-level2:MOLECULAR-WEIGHT>
    <biopax-level2:NAME rdf:datatype="&xsd;string">NADH</biopax-level2:NAME>
    <biopax-level2:STRUCTURE rdf:resource="?object=GLYCOLYSIS#chemicalStructure127647"/>
    <biopax-level2:SYNONYMS rdf:datatype="&xsd;string">DPNH</biopax-level2:SYNONYMS>
    <biopax-level2:SYNONYMS rdf:datatype="&xsd;string">NAD-reduced</biopax-level2:SYNONYMS>
    <biopax-level2:SYNONYMS rdf:datatype="&xsd;string">NADH+H+</biopax-level2:SYNONYMS>
    <biopax-level2:SYNONYMS rdf:datatype="&xsd;string">NADH2</biopax-level2:SYNONYMS>
    <biopax-level2:SYNONYMS rdf:datatype="&xsd;string">NADH&lt;sub>2&lt;/sub></biopax-level2:SYNONYMS>
    <biopax-level2:SYNONYMS rdf:datatype="&xsd;string">dihydrodiphosphopyridine nucleotide</biopax-level2:SYNONYMS>
    <biopax-level2:SYNONYMS rdf:datatype="&xsd;string">dihydronicotinamide adenine dinucleotide</biopax-level2:SYNONYMS>
    <biopax-level2:SYNONYMS rdf:datatype="&xsd;string">diphosphopyridine nucleotide reduced</biopax-level2:SYNONYMS>
    <biopax-level2:SYNONYMS rdf:datatype="&xsd;string">nicotinamide adenine dinucleotide reduced</biopax-level2:SYNONYMS>
    <biopax-level2:XREF rdf:resource="?object=GLYCOLYSIS#unificationXref127644"/>
    <biopax-level2:XREF rdf:resource="?object=GLYCOLYSIS#unificationXref127645"/>
    <biopax-level2:XREF rdf:resource="?object=GLYCOLYSIS#unificationXref127646"/>
  </biopax-level2:smallMolecule>

  <biopax-level2:smallMolecule rdf:about="?object=GLYCOLYSIS#smallMolecule127358">
    <biopax-level2:MOLECULAR-WEIGHT rdf:datatype="&xsd;double">260.137</biopax-level2:MOLECULAR-WEIGHT>
    <biopax-level2:NAME rdf:datatype="&xsd;string">beta-D-glucose-6-phosphate</biopax-level2:NAME>
    <biopax-level2:STRUCTURE rdf:resource="?object=GLYCOLYSIS#chemicalStructure127571"/>
    <biopax-level2:SYNONYMS rdf:datatype="&xsd;string">&amp;beta;-D-glucose-6-P</biopax-level2:SYNONYMS>
    <biopax-level2:SYNONYMS rdf:datatype="&xsd;string">D-glucose-6-P</biopax-level2:SYNONYMS>
    <biopax-level2:SYNONYMS rdf:datatype="&xsd;string">D-glucose-6-phosphate</biopax-level2:SYNONYMS>
    <biopax-level2:SYNONYMS rdf:datatype="&xsd;string">glucose-6-P</biopax-level2:SYNONYMS>
    <biopax-level2:SYNONYMS rdf:datatype="&xsd;string">glucose-6-phosphate</biopax-level2:SYNONYMS>
    <biopax-level2:XREF rdf:resource="?object=GLYCOLYSIS#unificationXref127569"/>
    <biopax-level2:XREF rdf:resource="?object=GLYCOLYSIS#unificationXref127570"/>
  </biopax-level2:smallMolecule>

  <biopax-level2:smallMolecule rdf:about="?object=GLYCOLYSIS#smallMolecule127363">
    <biopax-level2:MOLECULAR-WEIGHT rdf:datatype="&xsd;double">260.137</biopax-level2:MOLECULAR-WEIGHT>
    <biopax-level2:NAME rdf:datatype="&xsd;string">D-fructose-6-phosphate</biopax-level2:NAME>
    <biopax-level2:STRUCTURE rdf:resource="?object=GLYCOLYSIS#chemicalStructure127576"/>
    <biopax-level2:SYNONYMS rdf:datatype="&xsd;string">A-D-fructose-6-P</biopax-level2:SYNONYMS>
    <biopax-level2:SYNONYMS rdf:datatype="&xsd;string">D-fructose-6-P</biopax-level2:SYNONYMS>
    <biopax-level2:SYNONYMS rdf:datatype="&xsd;string">fru-6-P</biopax-level2:SYNONYMS>
    <biopax-level2:SYNONYMS rdf:datatype="&xsd;string">fruc6p</biopax-level2:SYNONYMS>
    <biopax-level2:SYNONYMS rdf:datatype="&xsd;string">fructose-6-P</biopax-level2:SYNONYMS>
    <biopax-level2:SYNONYMS rdf:datatype="&xsd;string">fructose-6-phosphate</biopax-level2:SYNONYMS>
    <biopax-level2:SYNONYMS rdf:datatype="&xsd;string">fructose-6P</biopax-level2:SYNONYMS>
    <biopax-level2:XREF rdf:resource="?object=GLYCOLYSIS#unificationXref127573"/>
    <biopax-level2:XREF rdf:resource="?object=GLYCOLYSIS#unificationXref127574"/>
    <biopax-level2:XREF rdf:resource="?object=GLYCOLYSIS#unificationXref127575"/>
  </biopax-level2:smallMolecule>

  <biopax-level2:smallMolecule rdf:about="?object=GLYCOLYSIS#smallMolecule127380">
    <biopax-level2:MOLECULAR-WEIGHT rdf:datatype="&xsd;double">507.183</biopax-level2:MOLECULAR-WEIGHT>
    <biopax-level2:NAME rdf:datatype="&xsd;string">ATP</biopax-level2:NAME>
    <biopax-level2:STRUCTURE rdf:resource="?object=GLYCOLYSIS#chemicalStructure127588"/>
    <biopax-level2:SYNONYMS rdf:datatype="&xsd;string">adenosine-5'-triphosphate</biopax-level2:SYNONYMS>
    <biopax-level2:SYNONYMS rdf:datatype="&xsd;string">adenosine-triphosphate</biopax-level2:SYNONYMS>
    <biopax-level2:SYNONYMS rdf:datatype="&xsd;string">adenylpyrophosphate</biopax-level2:SYNONYMS>
    <biopax-level2:XREF rdf:resource="?object=GLYCOLYSIS#unificationXref127585"/>
    <biopax-level2:XREF rdf:resource="?object=GLYCOLYSIS#unificationXref127586"/>
    <biopax-level2:XREF rdf:resource="?object=GLYCOLYSIS#unificationXref127587"/>
  </biopax-level2:smallMolecule>

  <biopax-level2:smallMolecule rdf:about="?object=GLYCOLYSIS#smallMolecule127386">
    <biopax-level2:MOLECULAR-WEIGHT rdf:datatype="&xsd;double">427.203</biopax-level2:MOLECULAR-WEIGHT>
    <biopax-level2:NAME rdf:datatype="&xsd;string">ADP</biopax-level2:NAME>
    <biopax-level2:STRUCTURE rdf:resource="?object=GLYCOLYSIS#chemicalStructure127594"/>
    <biopax-level2:SYNONYMS rdf:datatype="&xsd;string">adenosine 5'-pyrophosphate</biopax-level2:SYNONYMS>
    <biopax-level2:SYNONYMS rdf:datatype="&xsd;string">adenosine pyrophosphate</biopax-level2:SYNONYMS>
    <biopax-level2:SYNONYMS rdf:datatype="&xsd;string">adenosine-5'-diphosphate</biopax-level2:SYNONYMS>
    <biopax-level2:SYNONYMS rdf:datatype="&xsd;string">adenosine-5-diphosphate</biopax-level2:SYNONYMS>
    <biopax-level2:SYNONYMS rdf:datatype="&xsd;string">adenosine-diphosphate</biopax-level2:SYNONYMS>
    <biopax-level2:XREF rdf:resource="?object=GLYCOLYSIS#unificationXref127590"/>
    <biopax-level2:XREF rdf:resource="?object=GLYCOLYSIS#unificationXref127591"/>
    <biopax-level2:XREF rdf:resource="?object=GLYCOLYSIS#unificationXref127592"/>
    <biopax-level2:XREF rdf:resource="?object=GLYCOLYSIS#unificationXref127593"/>
  </biopax-level2:smallMolecule>

  <biopax-level2:smallMolecule rdf:about="?object=GLYCOLYSIS#smallMolecule127393">
    <biopax-level2:MOLECULAR-WEIGHT rdf:datatype="&xsd;double">340.117</biopax-level2:MOLECULAR-WEIGHT>
    <biopax-level2:NAME rdf:datatype="&xsd;string">fructose-1,6-bisphosphate</biopax-level2:NAME>
    <biopax-level2:STRUCTURE rdf:resource="?object=GLYCOLYSIS#chemicalStructure127599"/>
    <biopax-level2:SYNONYMS rdf:datatype="&xsd;string">&amp;alpha;-D-fructose-1,6-diphosphate</biopax-level2:SYNONYMS>
    <biopax-level2:SYNONYMS rdf:datatype="&xsd;string">D-fructose-1,6-bisphosphate</biopax-level2:SYNONYMS>
    <biopax-level2:SYNONYMS rdf:datatype="&xsd;string">D-fructose-1,6-diphosphate</biopax-level2:SYNONYMS>
    <biopax-level2:SYNONYMS rdf:datatype="&xsd;string">fructose-1,6-biphosphate</biopax-level2:SYNONYMS>
    <biopax-level2:SYNONYMS rdf:datatype="&xsd;string">fructose-1,6-diphosphate</biopax-level2:SYNONYMS>
    <biopax-level2:XREF rdf:resource="?object=GLYCOLYSIS#unificationXref127596"/>
    <biopax-level2:XREF rdf:resource="?object=GLYCOLYSIS#unificationXref127597"/>
    <biopax-level2:XREF rdf:resource="?object=GLYCOLYSIS#unificationXref127598"/>
  </biopax-level2:smallMolecule>

  <biopax-level2:smallMolecule rdf:about="?object=GLYCOLYSIS#smallMolecule127402">
    <biopax-level2:MOLECULAR-WEIGHT rdf:datatype="&xsd;double">170.058</biopax-level2:MOLECULAR-WEIGHT>
    <biopax-level2:NAME rdf:datatype="&xsd;string">dihydroxy-acetone-phosphate</biopax-level2:NAME>
    <biopax-level2:STRUCTURE rdf:resource="?object=GLYCOLYSIS#chemicalStructure127606"/>
    <biopax-level2:SYNONYMS rdf:datatype="&xsd;string">DHAP</biopax-level2:SYNONYMS>
    <biopax-level2:SYNONYMS rdf:datatype="&xsd;string">di-OH-acetone-P</biopax-level2:SYNONYMS>
    <biopax-level2:SYNONYMS rdf:datatype="&xsd;string">dihydroxyacetone 3-phosphate</biopax-level2:SYNONYMS>
    <biopax-level2:SYNONYMS rdf:datatype="&xsd;string">dihydroxyacetone-P</biopax-level2:SYNONYMS>
    <biopax-level2:SYNONYMS rdf:datatype="&xsd;string">dihydroxyacetone-phosphate</biopax-level2:SYNONYMS>
    <biopax-level2:SYNONYMS rdf:datatype="&xsd;string">glycerone-phosphate</biopax-level2:SYNONYMS>
    <biopax-level2:XREF rdf:resource="?object=GLYCOLYSIS#unificationXref127603"/>
    <biopax-level2:XREF rdf:resource="?object=GLYCOLYSIS#unificationXref127604"/>
    <biopax-level2:XREF rdf:resource="?object=GLYCOLYSIS#unificationXref127605"/>
  </biopax-level2:smallMolecule>

  <biopax-level2:smallMolecule rdf:about="?object=GLYCOLYSIS#smallMolecule127408">
    <biopax-level2:MOLECULAR-WEIGHT rdf:datatype="&xsd;double">170.058</biopax-level2:MOLECULAR-WEIGHT>
    <biopax-level2:NAME rdf:datatype="&xsd;string">D-glyceraldehyde-3-phosphate</biopax-level2:NAME>
    <biopax-level2:STRUCTURE rdf:resource="?object=GLYCOLYSIS#chemicalStructure127611"/>
    <biopax-level2:SYNONYMS rdf:datatype="&xsd;string">(2&lt;i>R&lt;/i>)-2-hydroxy-3-(phosphonooxy)-propanal</biopax-level2:SYNONYMS>
    <biopax-level2:SYNONYMS rdf:datatype="&xsd;string">3-phosphoglyceraldehyde</biopax-level2:SYNONYMS>
    <biopax-level2:SYNONYMS rdf:datatype="&xsd;string">D-glyceraldehdye-3-phosphate</biopax-level2:SYNONYMS>
    <biopax-level2:SYNONYMS rdf:datatype="&xsd;string">D-glyceraldehyde-3-P</biopax-level2:SYNONYMS>
    <biopax-level2:SYNONYMS rdf:datatype="&xsd;string">gap</biopax-level2:SYNONYMS>
    <biopax-level2:SYNONYMS rdf:datatype="&xsd;string">glyceraldehyde-3-P</biopax-level2:SYNONYMS>
    <biopax-level2:SYNONYMS rdf:datatype="&xsd;string">glyceraldehyde-3-phosphate</biopax-level2:SYNONYMS>
    <biopax-level2:SYNONYMS rdf:datatype="&xsd;string">glyceraldehyde-P</biopax-level2:SYNONYMS>
    <biopax-level2:SYNONYMS rdf:datatype="&xsd;string">glyceraldehyde-phosphate</biopax-level2:SYNONYMS>
    <biopax-level2:XREF rdf:resource="?object=GLYCOLYSIS#unificationXref127608"/>
    <biopax-level2:XREF rdf:resource="?object=GLYCOLYSIS#unificationXref127609"/>
    <biopax-level2:XREF rdf:resource="?object=GLYCOLYSIS#unificationXref127610"/>
  </biopax-level2:smallMolecule>

  <biopax-level2:smallMolecule rdf:about="?object=GLYCOLYSIS#smallMolecule127440">
    <biopax-level2:MOLECULAR-WEIGHT rdf:datatype="&xsd;double">94.971</biopax-level2:MOLECULAR-WEIGHT>
    <biopax-level2:NAME rdf:datatype="&xsd;string">phosphate</biopax-level2:NAME>
    <biopax-level2:STRUCTURE rdf:resource="?object=GLYCOLYSIS#chemicalStructure127632"/>
    <biopax-level2:SYNONYMS rdf:datatype="&xsd;string">HPO&lt;SUB>4&lt;/SUB>&lt;SUP>-2&lt;/SUP></biopax-level2:SYNONYMS>
    <biopax-level2:SYNONYMS rdf:datatype="&xsd;string">HPO&lt;SUB>4&lt;/SUB>&lt;SUP>2-&lt;/SUP></biopax-level2:SYNONYMS>
    <biopax-level2:SYNONYMS rdf:datatype="&xsd;string">PO&lt;SUB>4&lt;/SUB>&lt;SUP>3-&lt;/SUP></biopax-level2:SYNONYMS>
    <biopax-level2:SYNONYMS rdf:datatype="&xsd;string">Pi</biopax-level2:SYNONYMS>
    <biopax-level2:SYNONYMS rdf:datatype="&xsd;string">inorganic phosphate</biopax-level2:SYNONYMS>
    <biopax-level2:SYNONYMS rdf:datatype="&xsd;string">orthophosphate</biopax-level2:SYNONYMS>
    <biopax-level2:SYNONYMS rdf:datatype="&xsd;string">phosphate-inorganic</biopax-level2:SYNONYMS>
    <biopax-level2:XREF rdf:resource="?object=GLYCOLYSIS#unificationXref127629"/>
    <biopax-level2:XREF rdf:resource="?object=GLYCOLYSIS#unificationXref127630"/>
    <biopax-level2:XREF rdf:resource="?object=GLYCOLYSIS#unificationXref127631"/>
  </biopax-level2:smallMolecule>

  <biopax-level2:smallMolecule rdf:about="?object=GLYCOLYSIS#smallMolecule127451">
    <biopax-level2:MOLECULAR-WEIGHT rdf:datatype="&xsd;double">266.038</biopax-level2:MOLECULAR-WEIGHT>
    <biopax-level2:NAME rdf:datatype="&xsd;string">1,3-diphosphateglycerate</biopax-level2:NAME>
    <biopax-level2:STRUCTURE rdf:resource="?object=GLYCOLYSIS#chemicalStructure127642"/>
    <biopax-level2:SYNONYMS rdf:datatype="&xsd;string">1,3-biphosphoglycerate</biopax-level2:SYNONYMS>
    <biopax-level2:SYNONYMS rdf:datatype="&xsd;string">13-DPG</biopax-level2:SYNONYMS>
    <biopax-level2:SYNONYMS rdf:datatype="&xsd;string">3-P-glyceroyl-P</biopax-level2:SYNONYMS>
    <biopax-level2:SYNONYMS rdf:datatype="&xsd;string">3-phospho-D-glyceroyl-phosphate</biopax-level2:SYNONYMS>
    <biopax-level2:SYNONYMS rdf:datatype="&xsd;string">3-phosphoglyceroyl-P</biopax-level2:SYNONYMS>
    <biopax-level2:SYNONYMS rdf:datatype="&xsd;string">3-phosphoglyceroyl-phosphate</biopax-level2:SYNONYMS>
    <biopax-level2:SYNONYMS rdf:datatype="&xsd;string">DPG</biopax-level2:SYNONYMS>
    <biopax-level2:SYNONYMS rdf:datatype="&xsd;string">P-glyceroyl-P</biopax-level2:SYNONYMS>
    <biopax-level2:SYNONYMS rdf:datatype="&xsd;string">glycerate 1,3-bisphosphate</biopax-level2:SYNONYMS>
    <biopax-level2:SYNONYMS rdf:datatype="&xsd;string">glycerate 1,3-diphosphate</biopax-level2:SYNONYMS>
    <biopax-level2:SYNONYMS rdf:datatype="&xsd;string">phosphoglyceroyl-P</biopax-level2:SYNONYMS>
    <biopax-level2:XREF rdf:resource="?object=GLYCOLYSIS#unificationXref127639"/>
    <biopax-level2:XREF rdf:resource="?object=GLYCOLYSIS#unificationXref127640"/>
    <biopax-level2:XREF rdf:resource="?object=GLYCOLYSIS#unificationXref127641"/>
  </biopax-level2:smallMolecule>

  <biopax-level2:smallMolecule rdf:about="?object=GLYCOLYSIS#smallMolecule127470">
    <biopax-level2:MOLECULAR-WEIGHT rdf:datatype="&xsd;double">186.058</biopax-level2:MOLECULAR-WEIGHT>
    <biopax-level2:NAME rdf:datatype="&xsd;string">3-phosphoglycerate</biopax-level2:NAME>
    <biopax-level2:STRUCTURE rdf:resource="?object=GLYCOLYSIS#chemicalStructure127657"/>
    <biopax-level2:SYNONYMS rdf:datatype="&xsd;string">3-P-D-glycerate</biopax-level2:SYNONYMS>
    <biopax-level2:SYNONYMS rdf:datatype="&xsd;string">3-P-glycerate</biopax-level2:SYNONYMS>
    <biopax-level2:SYNONYMS rdf:datatype="&xsd;string">3-pg</biopax-level2:SYNONYMS>
    <biopax-level2:SYNONYMS rdf:datatype="&xsd;string">3-phospho-(R)-glycerate</biopax-level2:SYNONYMS>
    <biopax-level2:SYNONYMS rdf:datatype="&xsd;string">3-phospho-D-glycerate</biopax-level2:SYNONYMS>
    <biopax-level2:SYNONYMS rdf:datatype="&xsd;string">3-phospho-glyceric acid</biopax-level2:SYNONYMS>
    <biopax-level2:SYNONYMS rdf:datatype="&xsd;string">D-Glycerate 3-phosphate</biopax-level2:SYNONYMS>
    <biopax-level2:SYNONYMS rdf:datatype="&xsd;string">g3p</biopax-level2:SYNONYMS>
    <biopax-level2:SYNONYMS rdf:datatype="&xsd;string">glycerate 3-phosphate</biopax-level2:SYNONYMS>
    <biopax-level2:SYNONYMS rdf:datatype="&xsd;string">glycerate-3-P</biopax-level2:SYNONYMS>
    <biopax-level2:SYNONYMS rdf:datatype="&xsd;string">phosphoglycerate</biopax-level2:SYNONYMS>
    <biopax-level2:XREF rdf:resource="?object=GLYCOLYSIS#unificationXref127654"/>
    <biopax-level2:XREF rdf:resource="?object=GLYCOLYSIS#unificationXref127655"/>
    <biopax-level2:XREF rdf:resource="?object=GLYCOLYSIS#unificationXref127656"/>
  </biopax-level2:smallMolecule>

  <biopax-level2:smallMolecule rdf:about="?object=GLYCOLYSIS#smallMolecule127484">
    <biopax-level2:MOLECULAR-WEIGHT rdf:datatype="&xsd;double">186.058</biopax-level2:MOLECULAR-WEIGHT>
    <biopax-level2:NAME rdf:datatype="&xsd;string">2-phosphoglycerate</biopax-level2:NAME>
    <biopax-level2:STRUCTURE rdf:resource="?object=GLYCOLYSIS#chemicalStructure127667"/>
    <biopax-level2:SYNONYMS rdf:datatype="&xsd;string">2-P-D-glycerate</biopax-level2:SYNONYMS>
    <biopax-level2:SYNONYMS rdf:datatype="&xsd;string">2-P-glycerate</biopax-level2:SYNONYMS>
    <biopax-level2:SYNONYMS rdf:datatype="&xsd;string">2-pg</biopax-level2:SYNONYMS>
    <biopax-level2:SYNONYMS rdf:datatype="&xsd;string">2-phospho-D-glycerate</biopax-level2:SYNONYMS>
    <biopax-level2:SYNONYMS rdf:datatype="&xsd;string">2-phosphoglyceric acid</biopax-level2:SYNONYMS>
    <biopax-level2:SYNONYMS rdf:datatype="&xsd;string">D-Glycerate 2-phosphate</biopax-level2:SYNONYMS>
    <biopax-level2:SYNONYMS rdf:datatype="&xsd;string">glycerate 2-phosphate</biopax-level2:SYNONYMS>
    <biopax-level2:SYNONYMS rdf:datatype="&xsd;string">phosphoglycerate</biopax-level2:SYNONYMS>
    <biopax-level2:XREF rdf:resource="?object=GLYCOLYSIS#unificationXref127664"/>
    <biopax-level2:XREF rdf:resource="?object=GLYCOLYSIS#unificationXref127665"/>
    <biopax-level2:XREF rdf:resource="?object=GLYCOLYSIS#unificationXref127666"/>
  </biopax-level2:smallMolecule>

  <biopax-level2:smallMolecule rdf:about="?object=GLYCOLYSIS#smallMolecule127513">
    <biopax-level2:MOLECULAR-WEIGHT rdf:datatype="&xsd;double">168.043</biopax-level2:MOLECULAR-WEIGHT>
    <biopax-level2:NAME rdf:datatype="&xsd;string">phosphoenolpyruvate</biopax-level2:NAME>
    <biopax-level2:STRUCTURE rdf:resource="?object=GLYCOLYSIS#chemicalStructure127686"/>
    <biopax-level2:SYNONYMS rdf:datatype="&xsd;string">P-enol-pyr</biopax-level2:SYNONYMS>
    <biopax-level2:SYNONYMS rdf:datatype="&xsd;string">P-enol-pyruvate</biopax-level2:SYNONYMS>
    <biopax-level2:SYNONYMS rdf:datatype="&xsd;string">PEP</biopax-level2:SYNONYMS>
    <biopax-level2:XREF rdf:resource="?object=GLYCOLYSIS#unificationXref127683"/>
    <biopax-level2:XREF rdf:resource="?object=GLYCOLYSIS#unificationXref127684"/>
    <biopax-level2:XREF rdf:resource="?object=GLYCOLYSIS#unificationXref127685"/>
  </biopax-level2:smallMolecule>

  <biopax-level2:smallMolecule rdf:about="?object=GLYCOLYSIS#smallMolecule127532">
    <biopax-level2:MOLECULAR-WEIGHT rdf:datatype="&xsd;double">88.063</biopax-level2:MOLECULAR-WEIGHT>
    <biopax-level2:NAME rdf:datatype="&xsd;string">pyruvate</biopax-level2:NAME>
    <biopax-level2:STRUCTURE rdf:resource="?object=GLYCOLYSIS#chemicalStructure127703"/>
    <biopax-level2:SYNONYMS rdf:datatype="&xsd;string">&amp;alpha;-ketopropionic acid</biopax-level2:SYNONYMS>
    <biopax-level2:SYNONYMS rdf:datatype="&xsd;string">2-oxo-propionic acid</biopax-level2:SYNONYMS>
    <biopax-level2:SYNONYMS rdf:datatype="&xsd;string">2-oxopropanoate</biopax-level2:SYNONYMS>
    <biopax-level2:SYNONYMS rdf:datatype="&xsd;string">2-oxopropanoic acid</biopax-level2:SYNONYMS>
    <biopax-level2:SYNONYMS rdf:datatype="&xsd;string">BTS</biopax-level2:SYNONYMS>
    <biopax-level2:SYNONYMS rdf:datatype="&xsd;string">acetylformic acid</biopax-level2:SYNONYMS>
    <biopax-level2:SYNONYMS rdf:datatype="&xsd;string">pyroracemic acid</biopax-level2:SYNONYMS>
    <biopax-level2:SYNONYMS rdf:datatype="&xsd;string">pyruvic acid</biopax-level2:SYNONYMS>
    <biopax-level2:XREF rdf:resource="?object=GLYCOLYSIS#unificationXref127698"/>
    <biopax-level2:XREF rdf:resource="?object=GLYCOLYSIS#unificationXref127699"/>
    <biopax-level2:XREF rdf:resource="?object=GLYCOLYSIS#unificationXref127700"/>
    <biopax-level2:XREF rdf:resource="?object=GLYCOLYSIS#unificationXref127701"/>
    <biopax-level2:XREF rdf:resource="?object=GLYCOLYSIS#unificationXref127702"/>
  </biopax-level2:smallMolecule>

  <biopax-level2:unificationXref rdf:about="?object=GLYCOLYSIS#unificationXref127565">
    <biopax-level2:DB rdf:datatype="&xsd;string">AgroCyc</biopax-level2:DB>
    <biopax-level2:ID rdf:datatype="&xsd;string">GLYCOLYSIS</biopax-level2:ID>
  </biopax-level2:unificationXref>

  <biopax-level2:unificationXref rdf:about="?object=GLYCOLYSIS#unificationXref127567">
    <biopax-level2:DB rdf:datatype="&xsd;string">AgroCyc</biopax-level2:DB>
    <biopax-level2:ID rdf:datatype="&xsd;string">PGLUCISOM-RXN</biopax-level2:ID>
  </biopax-level2:unificationXref>

  <biopax-level2:unificationXref rdf:about="?object=GLYCOLYSIS#unificationXref127568">
    <biopax-level2:DB rdf:datatype="&xsd;string">GO</biopax-level2:DB>
    <biopax-level2:ID rdf:datatype="&xsd;string">GO:0005737</biopax-level2:ID>
  </biopax-level2:unificationXref>

  <biopax-level2:unificationXref rdf:about="?object=GLYCOLYSIS#unificationXref127569">
    <biopax-level2:DB rdf:datatype="&xsd;string">LIGAND</biopax-level2:DB>
    <biopax-level2:ID rdf:datatype="&xsd;string">C01172</biopax-level2:ID>
  </biopax-level2:unificationXref>

  <biopax-level2:unificationXref rdf:about="?object=GLYCOLYSIS#unificationXref127570">
    <biopax-level2:DB rdf:datatype="&xsd;string">AgroCyc</biopax-level2:DB>
    <biopax-level2:ID rdf:datatype="&xsd;string">GLC-6-P</biopax-level2:ID>
  </biopax-level2:unificationXref>

  <biopax-level2:unificationXref rdf:about="?object=GLYCOLYSIS#unificationXref127573">
    <biopax-level2:DB rdf:datatype="&xsd;string">LIGAND</biopax-level2:DB>
    <biopax-level2:ID rdf:datatype="&xsd;string">C00085</biopax-level2:ID>
  </biopax-level2:unificationXref>

  <biopax-level2:unificationXref rdf:about="?object=GLYCOLYSIS#unificationXref127574">
    <biopax-level2:DB rdf:datatype="&xsd;string">CAS</biopax-level2:DB>
    <biopax-level2:ID rdf:datatype="&xsd;string">643-13-0</biopax-level2:ID>
  </biopax-level2:unificationXref>

  <biopax-level2:unificationXref rdf:about="?object=GLYCOLYSIS#unificationXref127575">
    <biopax-level2:DB rdf:datatype="&xsd;string">AgroCyc</biopax-level2:DB>
    <biopax-level2:ID rdf:datatype="&xsd;string">FRUCTOSE-6P</biopax-level2:ID>
  </biopax-level2:unificationXref>

  <biopax-level2:unificationXref rdf:about="?object=GLYCOLYSIS#unificationXref127578">
    <biopax-level2:DB rdf:datatype="&xsd;string">AgroCyc</biopax-level2:DB>
    <biopax-level2:ID rdf:datatype="&xsd;string">ENZRXNN-2720</biopax-level2:ID>
  </biopax-level2:unificationXref>

  <biopax-level2:unificationXref rdf:about="?object=GLYCOLYSIS#unificationXref127579">
    <biopax-level2:DB rdf:datatype="&xsd;string">AgroCyc</biopax-level2:DB>
    <biopax-level2:ID rdf:datatype="&xsd;string">ATU0404-MONOMER</biopax-level2:ID>
  </biopax-level2:unificationXref>

  <biopax-level2:unificationXref rdf:about="?object=GLYCOLYSIS#unificationXref127580">
    <biopax-level2:DB rdf:datatype="&xsd;string">NCBI Taxonomy</biopax-level2:DB>
    <biopax-level2:ID rdf:datatype="&xsd;string">176299</biopax-level2:ID>
  </biopax-level2:unificationXref>

  <biopax-level2:unificationXref rdf:about="?object=GLYCOLYSIS#unificationXref127581">
    <biopax-level2:DB rdf:datatype="&xsd;string">GO</biopax-level2:DB>
    <biopax-level2:ID rdf:datatype="&xsd;string">GO:0008372</biopax-level2:ID>
  </biopax-level2:unificationXref>

  <biopax-level2:unificationXref rdf:about="?object=GLYCOLYSIS#unificationXref127584">
    <biopax-level2:DB rdf:datatype="&xsd;string">AgroCyc</biopax-level2:DB>
    <biopax-level2:ID rdf:datatype="&xsd;string">6PFRUCTPHOS-RXN</biopax-level2:ID>
  </biopax-level2:unificationXref>

  <biopax-level2:unificationXref rdf:about="?object=GLYCOLYSIS#unificationXref127585">
    <biopax-level2:DB rdf:datatype="&xsd;string">LIGAND</biopax-level2:DB>
    <biopax-level2:ID rdf:datatype="&xsd;string">C00002</biopax-level2:ID>
  </biopax-level2:unificationXref>

  <biopax-level2:unificationXref rdf:about="?object=GLYCOLYSIS#unificationXref127586">
    <biopax-level2:DB rdf:datatype="&xsd;string">CAS</biopax-level2:DB>
    <biopax-level2:ID rdf:datatype="&xsd;string">56-65-5</biopax-level2:ID>
  </biopax-level2:unificationXref>

  <biopax-level2:unificationXref rdf:about="?object=GLYCOLYSIS#unificationXref127587">
    <biopax-level2:DB rdf:datatype="&xsd;string">AgroCyc</biopax-level2:DB>
    <biopax-level2:ID rdf:datatype="&xsd;string">ATP</biopax-level2:ID>
  </biopax-level2:unificationXref>

  <biopax-level2:unificationXref rdf:about="?object=GLYCOLYSIS#unificationXref127590">
    <biopax-level2:DB rdf:datatype="&xsd;string">CAS</biopax-level2:DB>
    <biopax-level2:ID rdf:datatype="&xsd;string">20398-34-9</biopax-level2:ID>
  </biopax-level2:unificationXref>

  <biopax-level2:unificationXref rdf:about="?object=GLYCOLYSIS#unificationXref127591">
    <biopax-level2:DB rdf:datatype="&xsd;string">LIGAND</biopax-level2:DB>
    <biopax-level2:ID rdf:datatype="&xsd;string">C00008</biopax-level2:ID>
  </biopax-level2:unificationXref>

  <biopax-level2:unificationXref rdf:about="?object=GLYCOLYSIS#unificationXref127592">
    <biopax-level2:DB rdf:datatype="&xsd;string">CAS</biopax-level2:DB>
    <biopax-level2:ID rdf:datatype="&xsd;string">58-64-0</biopax-level2:ID>
  </biopax-level2:unificationXref>

  <biopax-level2:unificationXref rdf:about="?object=GLYCOLYSIS#unificationXref127593">
    <biopax-level2:DB rdf:datatype="&xsd;string">AgroCyc</biopax-level2:DB>
    <biopax-level2:ID rdf:datatype="&xsd;string">ADP</biopax-level2:ID>
  </biopax-level2:unificationXref>

  <biopax-level2:unificationXref rdf:about="?object=GLYCOLYSIS#unificationXref127596">
    <biopax-level2:DB rdf:datatype="&xsd;string">LIGAND</biopax-level2:DB>
    <biopax-level2:ID rdf:datatype="&xsd;string">C00354</biopax-level2:ID>
  </biopax-level2:unificationXref>

  <biopax-level2:unificationXref rdf:about="?object=GLYCOLYSIS#unificationXref127597">
    <biopax-level2:DB rdf:datatype="&xsd;string">CAS</biopax-level2:DB>
    <biopax-level2:ID rdf:datatype="&xsd;string">488-69-7</biopax-level2:ID>
  </biopax-level2:unificationXref>

  <biopax-level2:unificationXref rdf:about="?object=GLYCOLYSIS#unificationXref127598">
    <biopax-level2:DB rdf:datatype="&xsd;string">AgroCyc</biopax-level2:DB>
    <biopax-level2:ID rdf:datatype="&xsd;string">FRUCTOSE-16-DIPHOSPHATE</biopax-level2:ID>
  </biopax-level2:unificationXref>

  <biopax-level2:unificationXref rdf:about="?object=GLYCOLYSIS#unificationXref127602">
    <biopax-level2:DB rdf:datatype="&xsd;string">AgroCyc</biopax-level2:DB>
    <biopax-level2:ID rdf:datatype="&xsd;string">F16ALDOLASE-RXN</biopax-level2:ID>
  </biopax-level2:unificationXref>

  <biopax-level2:unificationXref rdf:about="?object=GLYCOLYSIS#unificationXref127603">
    <biopax-level2:DB rdf:datatype="&xsd;string">LIGAND</biopax-level2:DB>
    <biopax-level2:ID rdf:datatype="&xsd;string">C00111</biopax-level2:ID>
  </biopax-level2:unificationXref>

  <biopax-level2:unificationXref rdf:about="?object=GLYCOLYSIS#unificationXref127604">
    <biopax-level2:DB rdf:datatype="&xsd;string">CAS</biopax-level2:DB>
    <biopax-level2:ID rdf:datatype="&xsd;string">57-04-5</biopax-level2:ID>
  </biopax-level2:unificationXref>

  <biopax-level2:unificationXref rdf:about="?object=GLYCOLYSIS#unificationXref127605">
    <biopax-level2:DB rdf:datatype="&xsd;string">AgroCyc</biopax-level2:DB>
    <biopax-level2:ID rdf:datatype="&xsd;string">DIHYDROXY-ACETONE-PHOSPHATE</biopax-level2:ID>
  </biopax-level2:unificationXref>

  <biopax-level2:unificationXref rdf:about="?object=GLYCOLYSIS#unificationXref127608">
    <biopax-level2:DB rdf:datatype="&xsd;string">LIGAND</biopax-level2:DB>
    <biopax-level2:ID rdf:datatype="&xsd;string">C00661</biopax-level2:ID>
  </biopax-level2:unificationXref>

  <biopax-level2:unificationXref rdf:about="?object=GLYCOLYSIS#unificationXref127609">
    <biopax-level2:DB rdf:datatype="&xsd;string">CAS</biopax-level2:DB>
    <biopax-level2:ID rdf:datatype="&xsd;string">142-10-9</biopax-level2:ID>
  </biopax-level2:unificationXref>

  <biopax-level2:unificationXref rdf:about="?object=GLYCOLYSIS#unificationXref127610">
    <biopax-level2:DB rdf:datatype="&xsd;string">AgroCyc</biopax-level2:DB>
    <biopax-level2:ID rdf:datatype="&xsd;string">GAP</biopax-level2:ID>
  </biopax-level2:unificationXref>

  <biopax-level2:unificationXref rdf:about="?object=GLYCOLYSIS#unificationXref127613">
    <biopax-level2:DB rdf:datatype="&xsd;string">AgroCyc</biopax-level2:DB>
    <biopax-level2:ID rdf:datatype="&xsd;string">ENZRXNN-3315</biopax-level2:ID>
  </biopax-level2:unificationXref>

  <biopax-level2:unificationXref rdf:about="?object=GLYCOLYSIS#unificationXref127614">
    <biopax-level2:DB rdf:datatype="&xsd;string">AgroCyc</biopax-level2:DB>
    <biopax-level2:ID rdf:datatype="&xsd;string">ATU3875-MONOMER</biopax-level2:ID>
  </biopax-level2:unificationXref>

  <biopax-level2:unificationXref rdf:about="?object=GLYCOLYSIS#unificationXref127616">
    <biopax-level2:DB rdf:datatype="&xsd;string">AgroCyc</biopax-level2:DB>
    <biopax-level2:ID rdf:datatype="&xsd;string">ENZRXNN-3289</biopax-level2:ID>
  </biopax-level2:unificationXref>

  <biopax-level2:unificationXref rdf:about="?object=GLYCOLYSIS#unificationXref127617">
    <biopax-level2:DB rdf:datatype="&xsd;string">AgroCyc</biopax-level2:DB>
    <biopax-level2:ID rdf:datatype="&xsd;string">ATU3740-MONOMER</biopax-level2:ID>
  </biopax-level2:unificationXref>

  <biopax-level2:unificationXref rdf:about="?object=GLYCOLYSIS#unificationXref127619">
    <biopax-level2:DB rdf:datatype="&xsd;string">AgroCyc</biopax-level2:DB>
    <biopax-level2:ID rdf:datatype="&xsd;string">ENZRXNN-2811</biopax-level2:ID>
  </biopax-level2:unificationXref>

  <biopax-level2:unificationXref rdf:about="?object=GLYCOLYSIS#unificationXref127620">
    <biopax-level2:DB rdf:datatype="&xsd;string">AgroCyc</biopax-level2:DB>
    <biopax-level2:ID rdf:datatype="&xsd;string">ATU1014-MONOMER</biopax-level2:ID>
  </biopax-level2:unificationXref>

  <biopax-level2:unificationXref rdf:about="?object=GLYCOLYSIS#unificationXref127623">
    <biopax-level2:DB rdf:datatype="&xsd;string">AgroCyc</biopax-level2:DB>
    <biopax-level2:ID rdf:datatype="&xsd;string">TRIOSEPISOMERIZATION-RXN</biopax-level2:ID>
  </biopax-level2:unificationXref>

  <biopax-level2:unificationXref rdf:about="?object=GLYCOLYSIS#unificationXref127624">
    <biopax-level2:DB rdf:datatype="&xsd;string">AgroCyc</biopax-level2:DB>
    <biopax-level2:ID rdf:datatype="&xsd;string">ENZRXNN-2948</biopax-level2:ID>
  </biopax-level2:unificationXref>

  <biopax-level2:unificationXref rdf:about="?object=GLYCOLYSIS#unificationXref127625">
    <biopax-level2:DB rdf:datatype="&xsd;string">AgroCyc</biopax-level2:DB>
    <biopax-level2:ID rdf:datatype="&xsd;string">ATU1620-MONOMER</biopax-level2:ID>
  </biopax-level2:unificationXref>

  <biopax-level2:unificationXref rdf:about="?object=GLYCOLYSIS#unificationXref127628">
    <biopax-level2:DB rdf:datatype="&xsd;string">AgroCyc</biopax-level2:DB>
    <biopax-level2:ID rdf:datatype="&xsd;string">GAPOXNPHOSPHN-RXN</biopax-level2:ID>
  </biopax-level2:unificationXref>

  <biopax-level2:unificationXref rdf:about="?object=GLYCOLYSIS#unificationXref127629">
    <biopax-level2:DB rdf:datatype="&xsd;string">LIGAND</biopax-level2:DB>
    <biopax-level2:ID rdf:datatype="&xsd;string">C00009</biopax-level2:ID>
  </biopax-level2:unificationXref>

  <biopax-level2:unificationXref rdf:about="?object=GLYCOLYSIS#unificationXref127630">
    <biopax-level2:DB rdf:datatype="&xsd;string">CAS</biopax-level2:DB>
    <biopax-level2:ID rdf:datatype="&xsd;string">14265-44-2</biopax-level2:ID>
  </biopax-level2:unificationXref>

  <biopax-level2:unificationXref rdf:about="?object=GLYCOLYSIS#unificationXref127631">
    <biopax-level2:DB rdf:datatype="&xsd;string">AgroCyc</biopax-level2:DB>
    <biopax-level2:ID rdf:datatype="&xsd;string">Pi</biopax-level2:ID>
  </biopax-level2:unificationXref>

  <biopax-level2:unificationXref rdf:about="?object=GLYCOLYSIS#unificationXref127634">
    <biopax-level2:DB rdf:datatype="&xsd;string">LIGAND</biopax-level2:DB>
    <biopax-level2:ID rdf:datatype="&xsd;string">C00003</biopax-level2:ID>
  </biopax-level2:unificationXref>

  <biopax-level2:unificationXref rdf:about="?object=GLYCOLYSIS#unificationXref127635">
    <biopax-level2:DB rdf:datatype="&xsd;string">CAS</biopax-level2:DB>
    <biopax-level2:ID rdf:datatype="&xsd;string">53-84-9</biopax-level2:ID>
  </biopax-level2:unificationXref>

  <biopax-level2:unificationXref rdf:about="?object=GLYCOLYSIS#unificationXref127636">
    <biopax-level2:DB rdf:datatype="&xsd;string">AgroCyc</biopax-level2:DB>
    <biopax-level2:ID rdf:datatype="&xsd;string">NAD</biopax-level2:ID>
  </biopax-level2:unificationXref>

  <biopax-level2:unificationXref rdf:about="?object=GLYCOLYSIS#unificationXref127639">
    <biopax-level2:DB rdf:datatype="&xsd;string">LIGAND</biopax-level2:DB>
    <biopax-level2:ID rdf:datatype="&xsd;string">C00236</biopax-level2:ID>
  </biopax-level2:unificationXref>

  <biopax-level2:unificationXref rdf:about="?object=GLYCOLYSIS#unificationXref127640">
    <biopax-level2:DB rdf:datatype="&xsd;string">CAS</biopax-level2:DB>
    <biopax-level2:ID rdf:datatype="&xsd;string">1981-49-3</biopax-level2:ID>
  </biopax-level2:unificationXref>

  <biopax-level2:unificationXref rdf:about="?object=GLYCOLYSIS#unificationXref127641">
    <biopax-level2:DB rdf:datatype="&xsd;string">AgroCyc</biopax-level2:DB>
    <biopax-level2:ID rdf:datatype="&xsd;string">DPG</biopax-level2:ID>
  </biopax-level2:unificationXref>

  <biopax-level2:unificationXref rdf:about="?object=GLYCOLYSIS#unificationXref127644">
    <biopax-level2:DB rdf:datatype="&xsd;string">CAS</biopax-level2:DB>
    <biopax-level2:ID rdf:datatype="&xsd;string">53-84-9</biopax-level2:ID>
  </biopax-level2:unificationXref>

  <biopax-level2:unificationXref rdf:about="?object=GLYCOLYSIS#unificationXref127645">
    <biopax-level2:DB rdf:datatype="&xsd;string">LIGAND</biopax-level2:DB>
    <biopax-level2:ID rdf:datatype="&xsd;string">C00004</biopax-level2:ID>
  </biopax-level2:unificationXref>

  <biopax-level2:unificationXref rdf:about="?object=GLYCOLYSIS#unificationXref127646">
    <biopax-level2:DB rdf:datatype="&xsd;string">AgroCyc</biopax-level2:DB>
    <biopax-level2:ID rdf:datatype="&xsd;string">NADH</biopax-level2:ID>
  </biopax-level2:unificationXref>

  <biopax-level2:unificationXref rdf:about="?object=GLYCOLYSIS#unificationXref127649">
    <biopax-level2:DB rdf:datatype="&xsd;string">AgroCyc</biopax-level2:DB>
    <biopax-level2:ID rdf:datatype="&xsd;string">ENZRXNN-3287</biopax-level2:ID>
  </biopax-level2:unificationXref>

  <biopax-level2:unificationXref rdf:about="?object=GLYCOLYSIS#unificationXref127650">
    <biopax-level2:DB rdf:datatype="&xsd;string">AgroCyc</biopax-level2:DB>
    <biopax-level2:ID rdf:datatype="&xsd;string">ATU3737-MONOMER</biopax-level2:ID>
  </biopax-level2:unificationXref>

  <biopax-level2:unificationXref rdf:about="?object=GLYCOLYSIS#unificationXref127653">
    <biopax-level2:DB rdf:datatype="&xsd;string">AgroCyc</biopax-level2:DB>
    <biopax-level2:ID rdf:datatype="&xsd;string">PHOSGLYPHOS-RXN</biopax-level2:ID>
  </biopax-level2:unificationXref>

  <biopax-level2:unificationXref rdf:about="?object=GLYCOLYSIS#unificationXref127654">
    <biopax-level2:DB rdf:datatype="&xsd;string">LIGAND</biopax-level2:DB>
    <biopax-level2:ID rdf:datatype="&xsd;string">C00197</biopax-level2:ID>
  </biopax-level2:unificationXref>

  <biopax-level2:unificationXref rdf:about="?object=GLYCOLYSIS#unificationXref127655">
    <biopax-level2:DB rdf:datatype="&xsd;string">CAS</biopax-level2:DB>
    <biopax-level2:ID rdf:datatype="&xsd;string">820-11-1</biopax-level2:ID>
  </biopax-level2:unificationXref>

  <biopax-level2:unificationXref rdf:about="?object=GLYCOLYSIS#unificationXref127656">
    <biopax-level2:DB rdf:datatype="&xsd;string">AgroCyc</biopax-level2:DB>
    <biopax-level2:ID rdf:datatype="&xsd;string">G3P</biopax-level2:ID>
  </biopax-level2:unificationXref>

  <biopax-level2:unificationXref rdf:about="?object=GLYCOLYSIS#unificationXref127659">
    <biopax-level2:DB rdf:datatype="&xsd;string">AgroCyc</biopax-level2:DB>
    <biopax-level2:ID rdf:datatype="&xsd;string">ENZRXNN-3288</biopax-level2:ID>
  </biopax-level2:unificationXref>

  <biopax-level2:unificationXref rdf:about="?object=GLYCOLYSIS#unificationXref127660">
    <biopax-level2:DB rdf:datatype="&xsd;string">AgroCyc</biopax-level2:DB>
    <biopax-level2:ID rdf:datatype="&xsd;string">ATU3739-MONOMER</biopax-level2:ID>
  </biopax-level2:unificationXref>

  <biopax-level2:unificationXref rdf:about="?object=GLYCOLYSIS#unificationXref127663">
    <biopax-level2:DB rdf:datatype="&xsd;string">AgroCyc</biopax-level2:DB>
    <biopax-level2:ID rdf:datatype="&xsd;string">3PGAREARR-RXN</biopax-level2:ID>
  </biopax-level2:unificationXref>

  <biopax-level2:unificationXref rdf:about="?object=GLYCOLYSIS#unificationXref127664">
    <biopax-level2:DB rdf:datatype="&xsd;string">LIGAND</biopax-level2:DB>
    <biopax-level2:ID rdf:datatype="&xsd;string">C00631</biopax-level2:ID>
  </biopax-level2:unificationXref>

  <biopax-level2:unificationXref rdf:about="?object=GLYCOLYSIS#unificationXref127665">
    <biopax-level2:DB rdf:datatype="&xsd;string">CAS</biopax-level2:DB>
    <biopax-level2:ID rdf:datatype="&xsd;string">2553-59-5</biopax-level2:ID>
  </biopax-level2:unificationXref>

  <biopax-level2:unificationXref rdf:about="?object=GLYCOLYSIS#unificationXref127666">
    <biopax-level2:DB rdf:datatype="&xsd;string">AgroCyc</biopax-level2:DB>
    <biopax-level2:ID rdf:datatype="&xsd;string">2-PG</biopax-level2:ID>
  </biopax-level2:unificationXref>

  <biopax-level2:unificationXref rdf:about="?object=GLYCOLYSIS#unificationXref127669">
    <biopax-level2:DB rdf:datatype="&xsd;string">AgroCyc</biopax-level2:DB>
    <biopax-level2:ID rdf:datatype="&xsd;string">ENZRXNN-3240</biopax-level2:ID>
  </biopax-level2:unificationXref>

  <biopax-level2:unificationXref rdf:about="?object=GLYCOLYSIS#unificationXref127670">
    <biopax-level2:DB rdf:datatype="&xsd;string">AgroCyc</biopax-level2:DB>
    <biopax-level2:ID rdf:datatype="&xsd;string">ATU3469-MONOMER</biopax-level2:ID>
  </biopax-level2:unificationXref>

  <biopax-level2:unificationXref rdf:about="?object=GLYCOLYSIS#unificationXref127672">
    <biopax-level2:DB rdf:datatype="&xsd;string">AgroCyc</biopax-level2:DB>
    <biopax-level2:ID rdf:datatype="&xsd;string">ENZRXNN-3182</biopax-level2:ID>
  </biopax-level2:unificationXref>

  <biopax-level2:unificationXref rdf:about="?object=GLYCOLYSIS#unificationXref127673">
    <biopax-level2:DB rdf:datatype="&xsd;string">AgroCyc</biopax-level2:DB>
    <biopax-level2:ID rdf:datatype="&xsd;string">ATU3017-MONOMER</biopax-level2:ID>
  </biopax-level2:unificationXref>

  <biopax-level2:unificationXref rdf:about="?object=GLYCOLYSIS#unificationXref127675">
    <biopax-level2:DB rdf:datatype="&xsd;string">AgroCyc</biopax-level2:DB>
    <biopax-level2:ID rdf:datatype="&xsd;string">ENZRXNN-3181</biopax-level2:ID>
  </biopax-level2:unificationXref>

  <biopax-level2:unificationXref rdf:about="?object=GLYCOLYSIS#unificationXref127676">
    <biopax-level2:DB rdf:datatype="&xsd;string">AgroCyc</biopax-level2:DB>
    <biopax-level2:ID rdf:datatype="&xsd;string">ATU3016-MONOMER</biopax-level2:ID>
  </biopax-level2:unificationXref>

  <biopax-level2:unificationXref rdf:about="?object=GLYCOLYSIS#unificationXref127678">
    <biopax-level2:DB rdf:datatype="&xsd;string">AgroCyc</biopax-level2:DB>
    <biopax-level2:ID rdf:datatype="&xsd;string">ENZRXNN-2778</biopax-level2:ID>
  </biopax-level2:unificationXref>

  <biopax-level2:unificationXref rdf:about="?object=GLYCOLYSIS#unificationXref127679">
    <biopax-level2:DB rdf:datatype="&xsd;string">AgroCyc</biopax-level2:DB>
    <biopax-level2:ID rdf:datatype="&xsd;string">ATU0756-MONOMER</biopax-level2:ID>
  </biopax-level2:unificationXref>

  <biopax-level2:unificationXref rdf:about="?object=GLYCOLYSIS#unificationXref127682">
    <biopax-level2:DB rdf:datatype="&xsd;string">AgroCyc</biopax-level2:DB>
    <biopax-level2:ID rdf:datatype="&xsd;string">2PGADEHYDRAT-RXN</biopax-level2:ID>
  </biopax-level2:unificationXref>

  <biopax-level2:unificationXref rdf:about="?object=GLYCOLYSIS#unificationXref127683">
    <biopax-level2:DB rdf:datatype="&xsd;string">CAS</biopax-level2:DB>
    <biopax-level2:ID rdf:datatype="&xsd;string">138-08-9</biopax-level2:ID>
  </biopax-level2:unificationXref>

  <biopax-level2:unificationXref rdf:about="?object=GLYCOLYSIS#unificationXref127684">
    <biopax-level2:DB rdf:datatype="&xsd;string">LIGAND</biopax-level2:DB>
    <biopax-level2:ID rdf:datatype="&xsd;string">C00074</biopax-level2:ID>
  </biopax-level2:unificationXref>

  <biopax-level2:unificationXref rdf:about="?object=GLYCOLYSIS#unificationXref127685">
    <biopax-level2:DB rdf:datatype="&xsd;string">AgroCyc</biopax-level2:DB>
    <biopax-level2:ID rdf:datatype="&xsd;string">PHOSPHO-ENOL-PYRUVATE</biopax-level2:ID>
  </biopax-level2:unificationXref>

  <biopax-level2:unificationXref rdf:about="?object=GLYCOLYSIS#unificationXref127688">
    <biopax-level2:DB rdf:datatype="&xsd;string">LIGAND</biopax-level2:DB>
    <biopax-level2:ID rdf:datatype="&xsd;string">C00001</biopax-level2:ID>
  </biopax-level2:unificationXref>

  <biopax-level2:unificationXref rdf:about="?object=GLYCOLYSIS#unificationXref127689">
    <biopax-level2:DB rdf:datatype="&xsd;string">CAS</biopax-level2:DB>
    <biopax-level2:ID rdf:datatype="&xsd;string">7732-18-5</biopax-level2:ID>
  </biopax-level2:unificationXref>

  <biopax-level2:unificationXref rdf:about="?object=GLYCOLYSIS#unificationXref127690">
    <biopax-level2:DB rdf:datatype="&xsd;string">AgroCyc</biopax-level2:DB>
    <biopax-level2:ID rdf:datatype="&xsd;string">WATER</biopax-level2:ID>
  </biopax-level2:unificationXref>

  <biopax-level2:unificationXref rdf:about="?object=GLYCOLYSIS#unificationXref127693">
    <biopax-level2:DB rdf:datatype="&xsd;string">AgroCyc</biopax-level2:DB>
    <biopax-level2:ID rdf:datatype="&xsd;string">ENZRXNN-2904</biopax-level2:ID>
  </biopax-level2:unificationXref>

  <biopax-level2:unificationXref rdf:about="?object=GLYCOLYSIS#unificationXref127694">
    <biopax-level2:DB rdf:datatype="&xsd;string">AgroCyc</biopax-level2:DB>
    <biopax-level2:ID rdf:datatype="&xsd;string">ATU1426-MONOMER</biopax-level2:ID>
  </biopax-level2:unificationXref>

  <biopax-level2:unificationXref rdf:about="?object=GLYCOLYSIS#unificationXref127697">
    <biopax-level2:DB rdf:datatype="&xsd;string">AgroCyc</biopax-level2:DB>
    <biopax-level2:ID rdf:datatype="&xsd;string">PEPDEPHOS-RXN</biopax-level2:ID>
  </biopax-level2:unificationXref>

  <biopax-level2:unificationXref rdf:about="?object=GLYCOLYSIS#unificationXref127698">
    <biopax-level2:DB rdf:datatype="&xsd;string">LIGAND</biopax-level2:DB>
    <biopax-level2:ID rdf:datatype="&xsd;string">C00022</biopax-level2:ID>
  </biopax-level2:unificationXref>

  <biopax-level2:unificationXref rdf:about="?object=GLYCOLYSIS#unificationXref127699">
    <biopax-level2:DB rdf:datatype="&xsd;string">CAS</biopax-level2:DB>
    <biopax-level2:ID rdf:datatype="&xsd;string">127-17-3</biopax-level2:ID>
  </biopax-level2:unificationXref>

  <biopax-level2:unificationXref rdf:about="?object=GLYCOLYSIS#unificationXref127700">
    <biopax-level2:DB rdf:datatype="&xsd;string">LIGAND</biopax-level2:DB>
    <biopax-level2:ID rdf:datatype="&xsd;string">c00022</biopax-level2:ID>
  </biopax-level2:unificationXref>

  <biopax-level2:unificationXref rdf:about="?object=GLYCOLYSIS#unificationXref127701">
    <biopax-level2:DB rdf:datatype="&xsd;string">UMBBD</biopax-level2:DB>
    <biopax-level2:ID rdf:datatype="&xsd;string">c0159</biopax-level2:ID>
  </biopax-level2:unificationXref>

  <biopax-level2:unificationXref rdf:about="?object=GLYCOLYSIS#unificationXref127702">
    <biopax-level2:DB rdf:datatype="&xsd;string">AgroCyc</biopax-level2:DB>
    <biopax-level2:ID rdf:datatype="&xsd;string">PYRUVATE</biopax-level2:ID>
  </biopax-level2:unificationXref>

  <biopax-level2:unificationXref rdf:about="?object=GLYCOLYSIS#unificationXref127705">
    <biopax-level2:DB rdf:datatype="&xsd;string">AgroCyc</biopax-level2:DB>
    <biopax-level2:ID rdf:datatype="&xsd;string">ENZRXNN-3293</biopax-level2:ID>
  </biopax-level2:unificationXref>

  <biopax-level2:unificationXref rdf:about="?object=GLYCOLYSIS#unificationXref127706">
    <biopax-level2:DB rdf:datatype="&xsd;string">AgroCyc</biopax-level2:DB>
    <biopax-level2:ID rdf:datatype="&xsd;string">ATU3762-MONOMER</biopax-level2:ID>
  </biopax-level2:unificationXref>
</rdf:RDF>
