# Supplementary material for: e-Science and biological pathway semantics
Source: BMC Bioinformatics. 2007 May 9;8(Suppl 3):S3. doi: 10.1186/1471-2105-8-S3-S3 (PMC1892100; doi:10.1186/1471-2105-8-S3-S3)
Supplement: Additional File 2 — Cholesterol Biosynthesis Pathway in Human. This file contains the cholesterol biosynthesis pathway in humans. The file is a subset of HumanCyc from SRI, International. The file was modified from the original as described in the text. [file 1471-2105-8-S3-S3-S2.owl]

<?xml version="1.0"?>


<!DOCTYPE rdf:RDF [
    <!ENTITY owl "http://www.w3.org/2002/07/owl#" >
    <!ENTITY xsd "http://www.w3.org/2001/XMLSchema#" >
    <!ENTITY rdfs "http://www.w3.org/2000/01/rdf-schema#" >
    <!ENTITY rdf "http://www.w3.org/1999/02/22-rdf-syntax-ns#" >
    <!ENTITY p1 "http://www.biopax.org/release/biopax-level2.owl#" >
]>


<rdf:RDF xmlns="http://BioCyc.org/HUMAN/pathway-biopax?object=PWY66-341#"
     xml:base="http://BioCyc.org/HUMAN/pathway-biopax?object=PWY66-341"
     xmlns:p1="http://www.biopax.org/release/biopax-level2.owl#"
     xmlns:xsd="http://www.w3.org/2001/XMLSchema#"
     xmlns:rdfs="http://www.w3.org/2000/01/rdf-schema#"
     xmlns:rdf="http://www.w3.org/1999/02/22-rdf-syntax-ns#"
     xmlns:owl="http://www.w3.org/2002/07/owl#">
    <owl:Ontology rdf:about="">
        <rdfs:comment
            >This BioPAX Level 1 output for organism Homo sapiens, pathway cholesterol biosynthesis
was automatically generated from URL http://BioCyc.org/HUMAN/pathway-biopax?object=PWY66-341 on 06-Dec-2006  03:05:38.  Note that all IDs are auto-generated,
and are valid in the scope of this file only.  If the data is regenerated at some later
time, or data for another pathway is generated from this same site, there are no 
guarantees that the same IDs will refer to the same objects.  To retrieve a file 
containing a complete list of pathways for this organism in BioPAX format, please
visit http://biocyc.org/download-flatfiles.shtml</rdfs:comment>
        <owl:imports>
            <owl:Ontology rdf:about="http://www.biopax.org/release/biopax-level2.owl"/>
        </owl:imports>
    </owl:Ontology>
    


    <!-- 
    ///////////////////////////////////////////////////////////////////////////
    //
    //   OWL Classes
    //
    ///////////////////////////////////////////////////////////////////////////
     -->

    


    <!-- Class: http://www.biopax.org/release/biopax-level2.owl#bioSource -->

    <owl:Class rdf:about="&p1;bioSource"/>
    


    <!-- Class: http://www.biopax.org/release/biopax-level2.owl#biochemicalReaction -->

    <owl:Class rdf:about="&p1;biochemicalReaction"/>
    


    <!-- Class: http://www.biopax.org/release/biopax-level2.owl#catalysis -->

    <owl:Class rdf:about="&p1;catalysis"/>
    


    <!-- Class: http://www.biopax.org/release/biopax-level2.owl#chemicalStructure -->

    <owl:Class rdf:about="&p1;chemicalStructure"/>
    


    <!-- Class: http://www.biopax.org/release/biopax-level2.owl#complex -->

    <owl:Class rdf:about="&p1;complex"/>
    


    <!-- Class: http://www.biopax.org/release/biopax-level2.owl#complexAssembly -->

    <owl:Class rdf:about="&p1;complexAssembly"/>
    


    <!-- Class: http://www.biopax.org/release/biopax-level2.owl#confidence -->

    <owl:Class rdf:about="&p1;confidence"/>
    


    <!-- Class: http://www.biopax.org/release/biopax-level2.owl#control -->

    <owl:Class rdf:about="&p1;control"/>
    


    <!-- Class: http://www.biopax.org/release/biopax-level2.owl#conversion -->

    <owl:Class rdf:about="&p1;conversion"/>
    


    <!-- Class: http://www.biopax.org/release/biopax-level2.owl#dataSource -->

    <owl:Class rdf:about="&p1;dataSource"/>
    


    <!-- Class: http://www.biopax.org/release/biopax-level2.owl#deltaGprimeO -->

    <owl:Class rdf:about="&p1;deltaGprimeO"/>
    


    <!-- Class: http://www.biopax.org/release/biopax-level2.owl#dna -->

    <owl:Class rdf:about="&p1;dna"/>
    


    <!-- Class: http://www.biopax.org/release/biopax-level2.owl#entity -->

    <owl:Class rdf:about="&p1;entity"/>
    


    <!-- Class: http://www.biopax.org/release/biopax-level2.owl#evidence -->

    <owl:Class rdf:about="&p1;evidence"/>
    


    <!-- Class: http://www.biopax.org/release/biopax-level2.owl#experimentalForm -->

    <owl:Class rdf:about="&p1;experimentalForm"/>
    


    <!-- Class: http://www.biopax.org/release/biopax-level2.owl#externalReferenceUtilityClass -->

    <owl:Class rdf:about="&p1;externalReferenceUtilityClass"/>
    


    <!-- Class: http://www.biopax.org/release/biopax-level2.owl#interaction -->

    <owl:Class rdf:about="&p1;interaction"/>
    


    <!-- Class: http://www.biopax.org/release/biopax-level2.owl#kPrime -->

    <owl:Class rdf:about="&p1;kPrime"/>
    


    <!-- Class: http://www.biopax.org/release/biopax-level2.owl#modulation -->

    <owl:Class rdf:about="&p1;modulation"/>
    


    <!-- Class: http://www.biopax.org/release/biopax-level2.owl#openControlledVocabulary -->

    <owl:Class rdf:about="&p1;openControlledVocabulary"/>
    


    <!-- Class: http://www.biopax.org/release/biopax-level2.owl#pathway -->

    <owl:Class rdf:about="&p1;pathway"/>
    


    <!-- Class: http://www.biopax.org/release/biopax-level2.owl#pathwayStep -->

    <owl:Class rdf:about="&p1;pathwayStep"/>
    


    <!-- Class: http://www.biopax.org/release/biopax-level2.owl#physicalEntity -->

    <owl:Class rdf:about="&p1;physicalEntity"/>
    


    <!-- Class: http://www.biopax.org/release/biopax-level2.owl#physicalEntityParticipant -->

    <owl:Class rdf:about="&p1;physicalEntityParticipant"/>
    


    <!-- Class: http://www.biopax.org/release/biopax-level2.owl#physicalInteraction -->

    <owl:Class rdf:about="&p1;physicalInteraction"/>
    


    <!-- Class: http://www.biopax.org/release/biopax-level2.owl#protein -->

    <owl:Class rdf:about="&p1;protein"/>
    


    <!-- Class: http://www.biopax.org/release/biopax-level2.owl#publicationXref -->

    <owl:Class rdf:about="&p1;publicationXref"/>
    


    <!-- Class: http://www.biopax.org/release/biopax-level2.owl#relationshipXref -->

    <owl:Class rdf:about="&p1;relationshipXref"/>
    


    <!-- Class: http://www.biopax.org/release/biopax-level2.owl#rna -->

    <owl:Class rdf:about="&p1;rna"/>
    


    <!-- Class: http://www.biopax.org/release/biopax-level2.owl#sequenceFeature -->

    <owl:Class rdf:about="&p1;sequenceFeature"/>
    


    <!-- Class: http://www.biopax.org/release/biopax-level2.owl#sequenceInterval -->

    <owl:Class rdf:about="&p1;sequenceInterval"/>
    


    <!-- Class: http://www.biopax.org/release/biopax-level2.owl#sequenceLocation -->

    <owl:Class rdf:about="&p1;sequenceLocation"/>
    


    <!-- Class: http://www.biopax.org/release/biopax-level2.owl#sequenceParticipant -->

    <owl:Class rdf:about="&p1;sequenceParticipant"/>
    


    <!-- Class: http://www.biopax.org/release/biopax-level2.owl#sequenceSite -->

    <owl:Class rdf:about="&p1;sequenceSite"/>
    


    <!-- Class: http://www.biopax.org/release/biopax-level2.owl#smallMolecule -->

    <owl:Class rdf:about="&p1;smallMolecule"/>
    


    <!-- Class: http://www.biopax.org/release/biopax-level2.owl#transport -->

    <owl:Class rdf:about="&p1;transport"/>
    


    <!-- Class: http://www.biopax.org/release/biopax-level2.owl#transportWithBiochemicalReaction -->

    <owl:Class rdf:about="&p1;transportWithBiochemicalReaction"/>
    


    <!-- Class: http://www.biopax.org/release/biopax-level2.owl#unificationXref -->

    <owl:Class rdf:about="&p1;unificationXref"/>
    


    <!-- Class: http://www.biopax.org/release/biopax-level2.owl#utilityClass -->

    <owl:Class rdf:about="&p1;utilityClass"/>
    


    <!-- Class: http://www.biopax.org/release/biopax-level2.owl#xref -->

    <owl:Class rdf:about="&p1;xref"/>
    


    <!-- 
    ///////////////////////////////////////////////////////////////////////////
    //
    //   OWL Object Properties
    //
    ///////////////////////////////////////////////////////////////////////////
     -->

    


    <!-- Object property: http://www.biopax.org/release/biopax-level2.owl#CELLTYPE -->

    <owl:ObjectProperty rdf:about="&p1;CELLTYPE"/>
    


    <!-- Object property: http://www.biopax.org/release/biopax-level2.owl#CELLULAR-LOCATION -->

    <owl:ObjectProperty rdf:about="&p1;CELLULAR-LOCATION"/>
    


    <!-- Object property: http://www.biopax.org/release/biopax-level2.owl#COFACTOR -->

    <owl:ObjectProperty rdf:about="&p1;COFACTOR"/>
    


    <!-- Object property: http://www.biopax.org/release/biopax-level2.owl#COMPONENTS -->

    <owl:ObjectProperty rdf:about="&p1;COMPONENTS"/>
    


    <!-- Object property: http://www.biopax.org/release/biopax-level2.owl#CONFIDENCE -->

    <owl:ObjectProperty rdf:about="&p1;CONFIDENCE"/>
    


    <!-- Object property: http://www.biopax.org/release/biopax-level2.owl#CONTROLLED -->

    <owl:ObjectProperty rdf:about="&p1;CONTROLLED"/>
    


    <!-- Object property: http://www.biopax.org/release/biopax-level2.owl#CONTROLLER -->

    <owl:ObjectProperty rdf:about="&p1;CONTROLLER"/>
    


    <!-- Object property: http://www.biopax.org/release/biopax-level2.owl#DATA-SOURCE -->

    <owl:ObjectProperty rdf:about="&p1;DATA-SOURCE"/>
    


    <!-- Object property: http://www.biopax.org/release/biopax-level2.owl#EVIDENCE -->

    <owl:ObjectProperty rdf:about="&p1;EVIDENCE"/>
    


    <!-- Object property: http://www.biopax.org/release/biopax-level2.owl#EVIDENCE-CODE -->

    <owl:ObjectProperty rdf:about="&p1;EVIDENCE-CODE"/>
    


    <!-- Object property: http://www.biopax.org/release/biopax-level2.owl#EXPERIMENTAL-FORM -->

    <owl:ObjectProperty rdf:about="&p1;EXPERIMENTAL-FORM"/>
    


    <!-- Object property: http://www.biopax.org/release/biopax-level2.owl#EXPERIMENTAL-FORM-TYPE -->

    <owl:ObjectProperty rdf:about="&p1;EXPERIMENTAL-FORM-TYPE"/>
    


    <!-- Object property: http://www.biopax.org/release/biopax-level2.owl#FEATURE-LOCATION -->

    <owl:ObjectProperty rdf:about="&p1;FEATURE-LOCATION"/>
    


    <!-- Object property: http://www.biopax.org/release/biopax-level2.owl#FEATURE-TYPE -->

    <owl:ObjectProperty rdf:about="&p1;FEATURE-TYPE"/>
    


    <!-- Object property: http://www.biopax.org/release/biopax-level2.owl#INTERACTION-TYPE -->

    <owl:ObjectProperty rdf:about="&p1;INTERACTION-TYPE"/>
    


    <!-- Object property: http://www.biopax.org/release/biopax-level2.owl#KEQ -->

    <owl:ObjectProperty rdf:about="&p1;KEQ"/>
    


    <!-- Object property: http://www.biopax.org/release/biopax-level2.owl#LEFT -->

    <owl:ObjectProperty rdf:about="&p1;LEFT"/>
    


    <!-- Object property: http://www.biopax.org/release/biopax-level2.owl#NEXT-STEP -->

    <owl:ObjectProperty rdf:about="&p1;NEXT-STEP"/>
    


    <!-- Object property: http://www.biopax.org/release/biopax-level2.owl#ORGANISM -->

    <owl:ObjectProperty rdf:about="&p1;ORGANISM"/>
    


    <!-- Object property: http://www.biopax.org/release/biopax-level2.owl#PARTICIPANT -->

    <owl:ObjectProperty rdf:about="&p1;PARTICIPANT"/>
    


    <!-- Object property: http://www.biopax.org/release/biopax-level2.owl#PARTICIPANTS -->

    <owl:ObjectProperty rdf:about="&p1;PARTICIPANTS"/>
    


    <!-- Object property: http://www.biopax.org/release/biopax-level2.owl#PATHWAY-COMPONENTS -->

    <owl:ObjectProperty rdf:about="&p1;PATHWAY-COMPONENTS"/>
    


    <!-- Object property: http://www.biopax.org/release/biopax-level2.owl#PHYSICAL-ENTITY -->

    <owl:ObjectProperty rdf:about="&p1;PHYSICAL-ENTITY"/>
    


    <!-- Object property: http://www.biopax.org/release/biopax-level2.owl#RIGHT -->

    <owl:ObjectProperty rdf:about="&p1;RIGHT"/>
    


    <!-- Object property: http://www.biopax.org/release/biopax-level2.owl#SEQUENCE-FEATURE-LIST -->

    <owl:ObjectProperty rdf:about="&p1;SEQUENCE-FEATURE-LIST"/>
    


    <!-- Object property: http://www.biopax.org/release/biopax-level2.owl#SEQUENCE-INTERVAL-BEGIN -->

    <owl:ObjectProperty rdf:about="&p1;SEQUENCE-INTERVAL-BEGIN"/>
    


    <!-- Object property: http://www.biopax.org/release/biopax-level2.owl#SEQUENCE-INTERVAL-END -->

    <owl:ObjectProperty rdf:about="&p1;SEQUENCE-INTERVAL-END"/>
    


    <!-- Object property: http://www.biopax.org/release/biopax-level2.owl#STEP-INTERACTIONS -->

    <owl:ObjectProperty rdf:about="&p1;STEP-INTERACTIONS"/>
    


    <!-- Object property: http://www.biopax.org/release/biopax-level2.owl#STRUCTURE -->

    <owl:ObjectProperty rdf:about="&p1;STRUCTURE"/>
    


    <!-- Object property: http://www.biopax.org/release/biopax-level2.owl#TAXON-XREF -->

    <owl:ObjectProperty rdf:about="&p1;TAXON-XREF"/>
    


    <!-- Object property: http://www.biopax.org/release/biopax-level2.owl#TISSUE -->

    <owl:ObjectProperty rdf:about="&p1;TISSUE"/>
    


    <!-- Object property: http://www.biopax.org/release/biopax-level2.owl#XREF -->

    <owl:ObjectProperty rdf:about="&p1;XREF"/>
    


    <!-- 
    ///////////////////////////////////////////////////////////////////////////
    //
    //   OWL Data Properties
    //
    ///////////////////////////////////////////////////////////////////////////
     -->

    


    <!-- Data property: http://www.biopax.org/release/biopax-level2.owl#AUTHORS -->

    <owl:DatatypeProperty rdf:about="&p1;AUTHORS"/>
    


    <!-- Data property: http://www.biopax.org/release/biopax-level2.owl#AVAILABILITY -->

    <owl:DatatypeProperty rdf:about="&p1;AVAILABILITY"/>
    


    <!-- Data property: http://www.biopax.org/release/biopax-level2.owl#CHEMICAL-FORMULA -->

    <owl:DatatypeProperty rdf:about="&p1;CHEMICAL-FORMULA"/>
    


    <!-- Data property: http://www.biopax.org/release/biopax-level2.owl#COMMENT -->

    <owl:DatatypeProperty rdf:about="&p1;COMMENT"/>
    


    <!-- Data property: http://www.biopax.org/release/biopax-level2.owl#CONFIDENCE-VALUE -->

    <owl:DatatypeProperty rdf:about="&p1;CONFIDENCE-VALUE"/>
    


    <!-- Data property: http://www.biopax.org/release/biopax-level2.owl#CONTROL-TYPE -->

    <owl:DatatypeProperty rdf:about="&p1;CONTROL-TYPE"/>
    


    <!-- Data property: http://www.biopax.org/release/biopax-level2.owl#DB -->

    <owl:DatatypeProperty rdf:about="&p1;DB"/>
    


    <!-- Data property: http://www.biopax.org/release/biopax-level2.owl#DB-VERSION -->

    <owl:DatatypeProperty rdf:about="&p1;DB-VERSION"/>
    


    <!-- Data property: http://www.biopax.org/release/biopax-level2.owl#DELTA-G -->

    <owl:DatatypeProperty rdf:about="&p1;DELTA-G"/>
    


    <!-- Data property: http://www.biopax.org/release/biopax-level2.owl#DELTA-G-PRIME-O -->

    <owl:DatatypeProperty rdf:about="&p1;DELTA-G-PRIME-O"/>
    


    <!-- Data property: http://www.biopax.org/release/biopax-level2.owl#DELTA-H -->

    <owl:DatatypeProperty rdf:about="&p1;DELTA-H"/>
    


    <!-- Data property: http://www.biopax.org/release/biopax-level2.owl#DELTA-S -->

    <owl:DatatypeProperty rdf:about="&p1;DELTA-S"/>
    


    <!-- Data property: http://www.biopax.org/release/biopax-level2.owl#DIRECTION -->

    <owl:DatatypeProperty rdf:about="&p1;DIRECTION"/>
    


    <!-- Data property: http://www.biopax.org/release/biopax-level2.owl#EC-NUMBER -->

    <owl:DatatypeProperty rdf:about="&p1;EC-NUMBER"/>
    


    <!-- Data property: http://www.biopax.org/release/biopax-level2.owl#ID -->

    <owl:DatatypeProperty rdf:about="&p1;ID"/>
    


    <!-- Data property: http://www.biopax.org/release/biopax-level2.owl#ID-VERSION -->

    <owl:DatatypeProperty rdf:about="&p1;ID-VERSION"/>
    


    <!-- Data property: http://www.biopax.org/release/biopax-level2.owl#IONIC-STRENGTH -->

    <owl:DatatypeProperty rdf:about="&p1;IONIC-STRENGTH"/>
    


    <!-- Data property: http://www.biopax.org/release/biopax-level2.owl#K-PRIME -->

    <owl:DatatypeProperty rdf:about="&p1;K-PRIME"/>
    


    <!-- Data property: http://www.biopax.org/release/biopax-level2.owl#MOLECULAR-WEIGHT -->

    <owl:DatatypeProperty rdf:about="&p1;MOLECULAR-WEIGHT"/>
    


    <!-- Data property: http://www.biopax.org/release/biopax-level2.owl#NAME -->

    <owl:DatatypeProperty rdf:about="&p1;NAME"/>
    


    <!-- Data property: http://www.biopax.org/release/biopax-level2.owl#PH -->

    <owl:DatatypeProperty rdf:about="&p1;PH"/>
    


    <!-- Data property: http://www.biopax.org/release/biopax-level2.owl#PMG -->

    <owl:DatatypeProperty rdf:about="&p1;PMG"/>
    


    <!-- Data property: http://www.biopax.org/release/biopax-level2.owl#POSITION-STATUS -->

    <owl:DatatypeProperty rdf:about="&p1;POSITION-STATUS"/>
    


    <!-- Data property: http://www.biopax.org/release/biopax-level2.owl#RELATIONSHIP-TYPE -->

    <owl:DatatypeProperty rdf:about="&p1;RELATIONSHIP-TYPE"/>
    


    <!-- Data property: http://www.biopax.org/release/biopax-level2.owl#SEQUENCE -->

    <owl:DatatypeProperty rdf:about="&p1;SEQUENCE"/>
    


    <!-- Data property: http://www.biopax.org/release/biopax-level2.owl#SEQUENCE-POSITION -->

    <owl:DatatypeProperty rdf:about="&p1;SEQUENCE-POSITION"/>
    


    <!-- Data property: http://www.biopax.org/release/biopax-level2.owl#SHORT-NAME -->

    <owl:DatatypeProperty rdf:about="&p1;SHORT-NAME"/>
    


    <!-- Data property: http://www.biopax.org/release/biopax-level2.owl#SOURCE -->

    <owl:DatatypeProperty rdf:about="&p1;SOURCE"/>
    


    <!-- Data property: http://www.biopax.org/release/biopax-level2.owl#SPONTANEOUS -->

    <owl:DatatypeProperty rdf:about="&p1;SPONTANEOUS"/>
    


    <!-- Data property: http://www.biopax.org/release/biopax-level2.owl#STOICHIOMETRIC-COEFFICIENT -->

    <owl:DatatypeProperty rdf:about="&p1;STOICHIOMETRIC-COEFFICIENT"/>
    


    <!-- Data property: http://www.biopax.org/release/biopax-level2.owl#STRUCTURE-DATA -->

    <owl:DatatypeProperty rdf:about="&p1;STRUCTURE-DATA"/>
    


    <!-- Data property: http://www.biopax.org/release/biopax-level2.owl#STRUCTURE-FORMAT -->

    <owl:DatatypeProperty rdf:about="&p1;STRUCTURE-FORMAT"/>
    


    <!-- Data property: http://www.biopax.org/release/biopax-level2.owl#SYNONYMS -->

    <owl:DatatypeProperty rdf:about="&p1;SYNONYMS"/>
    


    <!-- Data property: http://www.biopax.org/release/biopax-level2.owl#TEMPERATURE -->

    <owl:DatatypeProperty rdf:about="&p1;TEMPERATURE"/>
    


    <!-- Data property: http://www.biopax.org/release/biopax-level2.owl#TERM -->

    <owl:DatatypeProperty rdf:about="&p1;TERM"/>
    


    <!-- Data property: http://www.biopax.org/release/biopax-level2.owl#TITLE -->

    <owl:DatatypeProperty rdf:about="&p1;TITLE"/>
    


    <!-- Data property: http://www.biopax.org/release/biopax-level2.owl#URL -->

    <owl:DatatypeProperty rdf:about="&p1;URL"/>
    


    <!-- Data property: http://www.biopax.org/release/biopax-level2.owl#YEAR -->

    <owl:DatatypeProperty rdf:about="&p1;YEAR"/>
    


    <!-- 
    ///////////////////////////////////////////////////////////////////////////
    //
    //   OWL Individuals
    //
    ///////////////////////////////////////////////////////////////////////////
     -->

    


    <!-- Individual: http://BioCyc.org/HUMAN/pathway-biopax?object=PWY66-341#bioSource79923 -->

    <p1:bioSource rdf:about="#bioSource79923">
        <p1:TAXON-XREF rdf:resource="#unificationXref80414"/>
        <p1:NAME rdf:datatype="&xsd;string">Homo sapiens</p1:NAME>
    </p1:bioSource>
    


    <!-- Individual: http://BioCyc.org/HUMAN/pathway-biopax?object=PWY66-341#biochemicalReaction79883 -->

    <p1:biochemicalReaction rdf:about="#biochemicalReaction79883">
        <p1:RIGHT rdf:resource="#phys-ent-participant80410"/>
        <p1:RIGHT rdf:resource="#phys-ent-participant80405"/>
        <p1:LEFT rdf:resource="#phys-ent-participant80396"/>
        <p1:LEFT rdf:resource="#phys-ent-participant80401"/>
        <p1:XREF rdf:resource="#unificationXref80391"/>
        <p1:NAME rdf:datatype="&xsd;string">RXN66-323</p1:NAME>
        <p1:EC-NUMBER rdf:datatype="&xsd;string">1.3.1.21</p1:EC-NUMBER>
    </p1:biochemicalReaction>
    


    <!-- Individual: http://BioCyc.org/HUMAN/pathway-biopax?object=PWY66-341#biochemicalReaction79943 -->

    <p1:biochemicalReaction rdf:about="#biochemicalReaction79943">
        <p1:RIGHT rdf:resource="#phys-ent-participant80451"/>
        <p1:RIGHT rdf:resource="#phys-ent-participant80446"/>
        <p1:RIGHT rdf:resource="#phys-ent-participant80396"/>
        <p1:LEFT rdf:resource="#phys-ent-participant80439"/>
        <p1:LEFT rdf:resource="#phys-ent-participant80437"/>
        <p1:LEFT rdf:resource="#phys-ent-participant80444"/>
        <p1:XREF rdf:resource="#unificationXref80431"/>
        <p1:NAME rdf:datatype="&xsd;string">RXN66-322</p1:NAME>
        <p1:EC-NUMBER rdf:datatype="&xsd;string">1.14.21.6</p1:EC-NUMBER>
    </p1:biochemicalReaction>
    


    <!-- Individual: http://BioCyc.org/HUMAN/pathway-biopax?object=PWY66-341#biochemicalReaction79981 -->

    <p1:biochemicalReaction rdf:about="#biochemicalReaction79981">
        <p1:RIGHT rdf:resource="#phys-ent-participant80437"/>
        <p1:RIGHT rdf:resource="#phys-ent-participant80410"/>
        <p1:XREF rdf:resource="#unificationXref80457"/>
        <p1:LEFT rdf:resource="#phys-ent-participant80401"/>
        <p1:LEFT rdf:resource="#phys-ent-participant80460"/>
        <p1:NAME rdf:datatype="&xsd;string">RXN66-321</p1:NAME>
        <p1:EC-NUMBER rdf:datatype="&xsd;string">1.3.1.72</p1:EC-NUMBER>
    </p1:biochemicalReaction>
    


    <!-- Individual: http://BioCyc.org/HUMAN/pathway-biopax?object=PWY66-341#biochemicalReaction80010 -->

    <p1:biochemicalReaction rdf:about="#biochemicalReaction80010">
        <p1:RIGHT rdf:resource="#phys-ent-participant80460"/>
        <p1:LEFT rdf:resource="#phys-ent-participant80481"/>
        <p1:XREF rdf:resource="#unificationXref80476"/>
        <p1:NAME rdf:datatype="&xsd;string">RXN66-320</p1:NAME>
        <p1:EC-NUMBER rdf:datatype="&xsd;string">5.3.3.5</p1:EC-NUMBER>
    </p1:biochemicalReaction>
    


    <!-- Individual: http://BioCyc.org/HUMAN/pathway-biopax?object=PWY66-341#biochemicalReaction80055 -->

    <p1:biochemicalReaction rdf:about="#biochemicalReaction80055">
        <p1:RIGHT rdf:resource="#phys-ent-participant80410"/>
        <p1:RIGHT rdf:resource="#phys-ent-participant80481"/>
        <p1:XREF rdf:resource="#unificationXref80507"/>
        <p1:LEFT rdf:resource="#phys-ent-participant80401"/>
        <p1:LEFT rdf:resource="#phys-ent-participant80510"/>
        <p1:NAME rdf:datatype="&xsd;string">RXN66-319</p1:NAME>
        <p1:EC-NUMBER rdf:datatype="&xsd;string">1.1.1.270</p1:EC-NUMBER>
    </p1:biochemicalReaction>
    


    <!-- Individual: http://BioCyc.org/HUMAN/pathway-biopax?object=PWY66-341#biochemicalReaction80071 -->

    <p1:biochemicalReaction rdf:about="#biochemicalReaction80071">
        <p1:RIGHT rdf:resource="#phys-ent-participant80525"/>
        <p1:RIGHT rdf:resource="#phys-ent-participant80439"/>
        <p1:RIGHT rdf:resource="#phys-ent-participant80510"/>
        <p1:XREF rdf:resource="#unificationXref80517"/>
        <p1:LEFT rdf:resource="#phys-ent-participant80520"/>
        <p1:LEFT rdf:resource="#phys-ent-participant80446"/>
        <p1:NAME rdf:datatype="&xsd;string">RXN66-318</p1:NAME>
        <p1:EC-NUMBER rdf:datatype="&xsd;string">1.1.1.170</p1:EC-NUMBER>
    </p1:biochemicalReaction>
    


    <!-- Individual: http://BioCyc.org/HUMAN/pathway-biopax?object=PWY66-341#biochemicalReaction80095 -->

    <p1:biochemicalReaction rdf:about="#biochemicalReaction80095">
        <p1:RIGHT rdf:resource="#phys-ent-participant80520"/>
        <p1:RIGHT rdf:resource="#phys-ent-participant80451"/>
        <p1:RIGHT rdf:resource="#phys-ent-participant80446"/>
        <p1:XREF rdf:resource="#unificationXref80531"/>
        <p1:LEFT rdf:resource="#phys-ent-participant80439"/>
        <p1:LEFT rdf:resource="#phys-ent-participant80534"/>
        <p1:LEFT rdf:resource="#phys-ent-participant80444"/>
        <p1:NAME rdf:datatype="&xsd;string">RXN66-317</p1:NAME>
        <p1:EC-NUMBER rdf:datatype="&xsd;string">1.14.13.72</p1:EC-NUMBER>
    </p1:biochemicalReaction>
    


    <!-- Individual: http://BioCyc.org/HUMAN/pathway-biopax?object=PWY66-341#biochemicalReaction80109 -->

    <p1:biochemicalReaction rdf:about="#biochemicalReaction80109">
        <p1:RIGHT rdf:resource="#phys-ent-participant80446"/>
        <p1:RIGHT rdf:resource="#phys-ent-participant80534"/>
        <p1:RIGHT rdf:resource="#phys-ent-participant80544"/>
        <p1:LEFT rdf:resource="#phys-ent-participant80439"/>
        <p1:LEFT rdf:resource="#phys-ent-participant80444"/>
        <p1:LEFT rdf:resource="#phys-ent-participant80543"/>
        <p1:XREF rdf:resource="#unificationXref80540"/>
        <p1:NAME rdf:datatype="&xsd;string">RXN66-316</p1:NAME>
        <p1:EC-NUMBER rdf:datatype="&xsd;string">1.14.13.72</p1:EC-NUMBER>
    </p1:biochemicalReaction>
    


    <!-- Individual: http://BioCyc.org/HUMAN/pathway-biopax?object=PWY66-341#biochemicalReaction80119 -->

    <p1:biochemicalReaction rdf:about="#biochemicalReaction80119">
        <p1:RIGHT rdf:resource="#phys-ent-participant80446"/>
        <p1:RIGHT rdf:resource="#phys-ent-participant80451"/>
        <p1:RIGHT rdf:resource="#phys-ent-participant80543"/>
        <p1:XREF rdf:resource="#unificationXref80547"/>
        <p1:LEFT rdf:resource="#phys-ent-participant80439"/>
        <p1:LEFT rdf:resource="#phys-ent-participant80444"/>
        <p1:LEFT rdf:resource="#phys-ent-participant80550"/>
        <p1:NAME rdf:datatype="&xsd;string">RXN66-315</p1:NAME>
        <p1:EC-NUMBER rdf:datatype="&xsd;string">1.14.13.72</p1:EC-NUMBER>
    </p1:biochemicalReaction>
    


    <!-- Individual: http://BioCyc.org/HUMAN/pathway-biopax?object=PWY66-341#biochemicalReaction80128 -->

    <p1:biochemicalReaction rdf:about="#biochemicalReaction80128">
        <p1:RIGHT rdf:resource="#phys-ent-participant80410"/>
        <p1:RIGHT rdf:resource="#phys-ent-participant80550"/>
        <p1:LEFT rdf:resource="#phys-ent-participant80556"/>
        <p1:LEFT rdf:resource="#phys-ent-participant80401"/>
        <p1:XREF rdf:resource="#unificationXref80553"/>
        <p1:NAME rdf:datatype="&xsd;string">RXN66-314</p1:NAME>
        <p1:EC-NUMBER rdf:datatype="&xsd;string">1.1.1.270</p1:EC-NUMBER>
    </p1:biochemicalReaction>
    


    <!-- Individual: http://BioCyc.org/HUMAN/pathway-biopax?object=PWY66-341#biochemicalReaction80137 -->

    <p1:biochemicalReaction rdf:about="#biochemicalReaction80137">
        <p1:RIGHT rdf:resource="#phys-ent-participant80525"/>
        <p1:RIGHT rdf:resource="#phys-ent-participant80439"/>
        <p1:RIGHT rdf:resource="#phys-ent-participant80556"/>
        <p1:XREF rdf:resource="#unificationXref80559"/>
        <p1:LEFT rdf:resource="#phys-ent-participant80446"/>
        <p1:LEFT rdf:resource="#phys-ent-participant80562"/>
        <p1:NAME rdf:datatype="&xsd;string">RXN66-313</p1:NAME>
        <p1:EC-NUMBER rdf:datatype="&xsd;string">1.1.1.170</p1:EC-NUMBER>
    </p1:biochemicalReaction>
    


    <!-- Individual: http://BioCyc.org/HUMAN/pathway-biopax?object=PWY66-341#biochemicalReaction80146 -->

    <p1:biochemicalReaction rdf:about="#biochemicalReaction80146">
        <p1:RIGHT rdf:resource="#phys-ent-participant80451"/>
        <p1:RIGHT rdf:resource="#phys-ent-participant80446"/>
        <p1:RIGHT rdf:resource="#phys-ent-participant80562"/>
        <p1:XREF rdf:resource="#unificationXref80565"/>
        <p1:LEFT rdf:resource="#phys-ent-participant80439"/>
        <p1:LEFT rdf:resource="#phys-ent-participant80444"/>
        <p1:LEFT rdf:resource="#phys-ent-participant80568"/>
        <p1:NAME rdf:datatype="&xsd;string">RXN66-312</p1:NAME>
        <p1:EC-NUMBER rdf:datatype="&xsd;string">1.14.13.72</p1:EC-NUMBER>
    </p1:biochemicalReaction>
    


    <!-- Individual: http://BioCyc.org/HUMAN/pathway-biopax?object=PWY66-341#biochemicalReaction80155 -->

    <p1:biochemicalReaction rdf:about="#biochemicalReaction80155">
        <p1:RIGHT rdf:resource="#phys-ent-participant80446"/>
        <p1:RIGHT rdf:resource="#phys-ent-participant80544"/>
        <p1:RIGHT rdf:resource="#phys-ent-participant80568"/>
        <p1:XREF rdf:resource="#unificationXref80571"/>
        <p1:LEFT rdf:resource="#phys-ent-participant80439"/>
        <p1:LEFT rdf:resource="#phys-ent-participant80444"/>
        <p1:LEFT rdf:resource="#phys-ent-participant80574"/>
        <p1:NAME rdf:datatype="&xsd;string">RXN66-311</p1:NAME>
        <p1:EC-NUMBER rdf:datatype="&xsd;string">1.14.13.72</p1:EC-NUMBER>
    </p1:biochemicalReaction>
    


    <!-- Individual: http://BioCyc.org/HUMAN/pathway-biopax?object=PWY66-341#biochemicalReaction80164 -->

    <p1:biochemicalReaction rdf:about="#biochemicalReaction80164">
        <p1:RIGHT rdf:resource="#phys-ent-participant80451"/>
        <p1:RIGHT rdf:resource="#phys-ent-participant80446"/>
        <p1:RIGHT rdf:resource="#phys-ent-participant80574"/>
        <p1:XREF rdf:resource="#unificationXref80577"/>
        <p1:LEFT rdf:resource="#phys-ent-participant80439"/>
        <p1:LEFT rdf:resource="#phys-ent-participant80444"/>
        <p1:LEFT rdf:resource="#phys-ent-participant80580"/>
        <p1:NAME rdf:datatype="&xsd;string">RXN66-310</p1:NAME>
        <p1:EC-NUMBER rdf:datatype="&xsd;string">1.14.13.72</p1:EC-NUMBER>
    </p1:biochemicalReaction>
    


    <!-- Individual: http://BioCyc.org/HUMAN/pathway-biopax?object=PWY66-341#biochemicalReaction80173 -->

    <p1:biochemicalReaction rdf:about="#biochemicalReaction80173">
        <p1:RIGHT rdf:resource="#phys-ent-participant80410"/>
        <p1:RIGHT rdf:resource="#phys-ent-participant80580"/>
        <p1:XREF rdf:resource="#unificationXref80583"/>
        <p1:LEFT rdf:resource="#phys-ent-participant80586"/>
        <p1:LEFT rdf:resource="#phys-ent-participant80401"/>
        <p1:NAME rdf:datatype="&xsd;string">RXN66-306</p1:NAME>
        <p1:EC-NUMBER rdf:datatype="&xsd;string">1.3.1.70</p1:EC-NUMBER>
    </p1:biochemicalReaction>
    


    <!-- Individual: http://BioCyc.org/HUMAN/pathway-biopax?object=PWY66-341#biochemicalReaction80202 -->

    <p1:biochemicalReaction rdf:about="#biochemicalReaction80202">
        <p1:RIGHT rdf:resource="#phys-ent-participant80451"/>
        <p1:RIGHT rdf:resource="#phys-ent-participant80410"/>
        <p1:RIGHT rdf:resource="#phys-ent-participant80586"/>
        <p1:RIGHT rdf:resource="#phys-ent-participant80607"/>
        <p1:XREF rdf:resource="#unificationXref80599"/>
        <p1:LEFT rdf:resource="#phys-ent-participant80444"/>
        <p1:LEFT rdf:resource="#phys-ent-participant80401"/>
        <p1:LEFT rdf:resource="#phys-ent-participant80602"/>
        <p1:NAME rdf:datatype="&xsd;string">RXN66-305</p1:NAME>
        <p1:EC-NUMBER rdf:datatype="&xsd;string">1.14.13.70</p1:EC-NUMBER>
    </p1:biochemicalReaction>
    


    <!-- Individual: http://BioCyc.org/HUMAN/pathway-biopax?object=PWY66-341#biochemicalReaction80229 -->

    <p1:biochemicalReaction rdf:about="#biochemicalReaction80229">
        <p1:RIGHT rdf:resource="#phys-ent-participant80410"/>
        <p1:RIGHT rdf:resource="#phys-ent-participant80602"/>
        <p1:RIGHT rdf:resource="#phys-ent-participant80544"/>
        <p1:XREF rdf:resource="#unificationXref80613"/>
        <p1:LEFT rdf:resource="#phys-ent-participant80616"/>
        <p1:LEFT rdf:resource="#phys-ent-participant80444"/>
        <p1:LEFT rdf:resource="#phys-ent-participant80401"/>
        <p1:NAME rdf:datatype="&xsd;string">RXN66-304</p1:NAME>
        <p1:EC-NUMBER rdf:datatype="&xsd;string">1.14.13.70</p1:EC-NUMBER>
    </p1:biochemicalReaction>
    


    <!-- Individual: http://BioCyc.org/HUMAN/pathway-biopax?object=PWY66-341#biochemicalReaction80239 -->

    <p1:biochemicalReaction rdf:about="#biochemicalReaction80239">
        <p1:RIGHT rdf:resource="#phys-ent-participant80451"/>
        <p1:RIGHT rdf:resource="#phys-ent-participant80410"/>
        <p1:RIGHT rdf:resource="#phys-ent-participant80616"/>
        <p1:LEFT rdf:resource="#phys-ent-participant80401"/>
        <p1:LEFT rdf:resource="#phys-ent-participant80623"/>
        <p1:LEFT rdf:resource="#phys-ent-participant80444"/>
        <p1:XREF rdf:resource="#unificationXref80619"/>
        <p1:NAME rdf:datatype="&xsd;string">RXN66-303</p1:NAME>
        <p1:EC-NUMBER rdf:datatype="&xsd;string">1.14.13.70</p1:EC-NUMBER>
    </p1:biochemicalReaction>
    


    <!-- Individual: http://BioCyc.org/HUMAN/pathway-biopax?object=PWY66-341#biochemicalReaction80261 -->

    <p1:biochemicalReaction rdf:about="#biochemicalReaction80261">
        <p1:RIGHT rdf:resource="#phys-ent-participant80623"/>
        <p1:LEFT rdf:resource="#phys-ent-participant80639"/>
        <p1:XREF rdf:resource="#unificationXref80635"/>
        <p1:NAME rdf:datatype="&xsd;string"
            >Lanosterol synthase</p1:NAME>
        <p1:SYNONYMS rdf:datatype="&xsd;string"
            >Oxidosqualene--lanosterol cyclase</p1:SYNONYMS>
        <p1:SYNONYMS rdf:datatype="&xsd;string"
            >Squalene-2,3-oxide-lanosterol cyclase</p1:SYNONYMS>
        <p1:SYNONYMS rdf:datatype="&xsd;string"
            >2,3-epoxysqualene--lanosterol cyclase</p1:SYNONYMS>
        <p1:EC-NUMBER rdf:datatype="&xsd;string">5.4.99.7</p1:EC-NUMBER>
    </p1:biochemicalReaction>
    


    <!-- Individual: http://BioCyc.org/HUMAN/pathway-biopax?object=PWY66-341#biochemicalReaction80285 -->

    <p1:biochemicalReaction rdf:about="#biochemicalReaction80285">
        <p1:RIGHT rdf:resource="#phys-ent-participant80451"/>
        <p1:RIGHT rdf:resource="#phys-ent-participant80410"/>
        <p1:RIGHT rdf:resource="#phys-ent-participant80639"/>
        <p1:LEFT rdf:resource="#phys-ent-participant80653"/>
        <p1:LEFT rdf:resource="#phys-ent-participant80401"/>
        <p1:LEFT rdf:resource="#phys-ent-participant80444"/>
        <p1:XREF rdf:resource="#unificationXref80649"/>
        <p1:NAME rdf:datatype="&xsd;string">RXN66-282</p1:NAME>
        <p1:EC-NUMBER rdf:datatype="&xsd;string">1.14.99.7</p1:EC-NUMBER>
    </p1:biochemicalReaction>
    


    <!-- Individual: http://BioCyc.org/HUMAN/pathway-biopax?object=PWY66-341#biochemicalReaction80320 -->

    <p1:biochemicalReaction rdf:about="#biochemicalReaction80320">
        <p1:RIGHT rdf:resource="#phys-ent-participant80446"/>
        <p1:RIGHT rdf:resource="#phys-ent-participant80653"/>
        <p1:RIGHT rdf:resource="#phys-ent-participant80682"/>
        <p1:LEFT rdf:resource="#phys-ent-participant80439"/>
        <p1:LEFT rdf:resource="#phys-ent-participant80676"/>
        <p1:XREF rdf:resource="#unificationXref80673"/>
        <p1:XREF rdf:resource="#publicationXref80321"/>
        <p1:NAME rdf:datatype="&xsd;string">RXN66-281</p1:NAME>
        <p1:EC-NUMBER rdf:datatype="&xsd;string">2.5.1.21</p1:EC-NUMBER>
    </p1:biochemicalReaction>
    


    <!-- Individual: http://BioCyc.org/HUMAN/pathway-biopax?object=PWY66-341#biochemicalReaction80348 -->

    <p1:biochemicalReaction rdf:about="#biochemicalReaction80348">
        <p1:RIGHT rdf:resource="#phys-ent-participant80676"/>
        <p1:RIGHT rdf:resource="#phys-ent-participant80682"/>
        <p1:XREF rdf:resource="#unificationXref80689"/>
        <p1:LEFT rdf:resource="#phys-ent-participant80694"/>
        <p1:NAME rdf:datatype="&xsd;string"
            >Farnesyl-diphosphate farnesyltransferase</p1:NAME>
        <p1:SYNONYMS rdf:datatype="&xsd;string"
            >Presqualene-di-diphosphate synthase</p1:SYNONYMS>
        <p1:SYNONYMS rdf:datatype="&xsd;string"
            >Squalene synthase</p1:SYNONYMS>
        <p1:SYNONYMS rdf:datatype="&xsd;string"
            >Farnesyltransferase</p1:SYNONYMS>
        <p1:EC-NUMBER rdf:datatype="&xsd;string">2.5.1.21</p1:EC-NUMBER>
    </p1:biochemicalReaction>
    


    <!-- Individual: http://BioCyc.org/HUMAN/pathway-biopax?object=PWY66-341#catalysis79909 -->

    <p1:catalysis rdf:about="#catalysis79909">
        <p1:CONTROLLED rdf:resource="#biochemicalReaction79883"/>
        <p1:CONTROLLER rdf:resource="#phys-ent-participant80416"/>
        <p1:XREF rdf:resource="#publicationXref79911"/>
        <p1:XREF rdf:resource="#publicationXref79910"/>
        <p1:XREF rdf:resource="#publicationXref79912"/>
        <p1:XREF rdf:resource="#unificationXref80411"/>
        <p1:XREF rdf:resource="#publicationXref79913"/>
        <p1:NAME rdf:datatype="&xsd;string"
            >3beta-hydroxysteroid-delta7-reductase</p1:NAME>
        <p1:COMMENT rdf:datatype="&xsd;string"
            >Enzyme from human liver cDNA was expressed in &lt;i&gt;Saccharomyces cerevisiae&lt;/i&gt; microsomal preparations.  The 
microsomes reduced the C&lt;sub&gt;7-8&lt;/sub&gt; double bond of 7-dehydrocholesterol in an NADPH-dependent 
reaction.  The following drugs inhibited the reacrtion:  AY9944 
(1, 4-cyclohexanebis (methylamine), N,N&apos;-bis(o- chlorobenzyl)-, dihydrochloride, trans-), 
IC&lt;sub&gt;50&lt;/sub&gt; 0.013 &amp;mu;M; BM15766, IC&lt;sub&gt;50&lt;/sub&gt; 1.2 &amp;mu;M; and triparanol 
IC&lt;sub&gt;50&lt;/sub&gt; 14 &amp;mu;M |CITS: [9465114]|.

Mutations in the DHCR7 gene encoding this enzyme cause Smith-Lemli-Opitz syndrome, a disorder of cholesterol 
biosynthesis characterized by malformations and mental retardation |CITS: [9683613], [9653161], [9634533]|.</p1:COMMENT>
    </p1:catalysis>
    


    <!-- Individual: http://BioCyc.org/HUMAN/pathway-biopax?object=PWY66-341#catalysis79970 -->

    <p1:catalysis rdf:about="#catalysis79970">
        <p1:CONTROLLED rdf:resource="#biochemicalReaction79943"/>
        <p1:CONTROLLER rdf:resource="#phys-ent-participant80455"/>
        <p1:XREF rdf:resource="#unificationXref80452"/>
        <p1:XREF rdf:resource="#publicationXref79971"/>
        <p1:XREF rdf:resource="#publicationXref79972"/>
        <p1:NAME rdf:datatype="&xsd;string"
            >3beta-hydroxysteroid-delta5-desaturase</p1:NAME>
        <p1:COMMENT rdf:datatype="&xsd;string"
            >Human liver cDNA showed functional complementation of a &lt;i&gt;Saccharomyces cerevisiae erg3&lt;/i&gt; 
mutant |CITS: [10786622]|.  

A patient has been described in whom a deficiency of this enzyme resulted in elevated plasma and cellular levels 
of lathosterol.  The patient had multiple abnormalities and mental retardation.  The disorder, lathosterolosis, was 
associated with 2 missense mutations in the patient&apos;s SC5D gene |CITS: [12189593]|.

NAD(P)H is a cofactor in mammals, yeast and plants (in |CITS: [10651635]|).</p1:COMMENT>
    </p1:catalysis>
    


    <!-- Individual: http://BioCyc.org/HUMAN/pathway-biopax?object=PWY66-341#catalysis79987 -->

    <p1:catalysis rdf:about="#catalysis79987">
        <p1:CONTROLLED rdf:resource="#biochemicalReaction79981"/>
        <p1:CONTROLLER rdf:resource="#phys-ent-participant80464"/>
        <p1:XREF rdf:resource="#publicationXref79853"/>
        <p1:XREF rdf:resource="#unificationXref80461"/>
        <p1:XREF rdf:resource="#publicationXref79988"/>
        <p1:NAME rdf:datatype="&xsd;string"
            >3beta-hydroxysteroid-delta24-reductase</p1:NAME>
        <p1:COMMENT rdf:datatype="&xsd;string"
            >Data suggest that the calmodulin antagonists trifluoperazine, and 
1-naphthalenesulfonamide, n-(6-aminohexyl)-5- chloro-, inhibit this enzyme in human hepatoma (HepG2) cells 
and human skin fibroblasts |CITS: [3037232]|.

Mutations in the DHCR24 gene have been shown to cause desmosterolosis, a disorder of cholesterol 
metabolism |CITS: [11519011]|.</p1:COMMENT>
    </p1:catalysis>
    


    <!-- Individual: http://BioCyc.org/HUMAN/pathway-biopax?object=PWY66-341#catalysis80018 -->

    <p1:catalysis rdf:about="#catalysis80018">
        <p1:CONTROLLED rdf:resource="#biochemicalReaction80010"/>
        <p1:CONTROLLER rdf:resource="#phys-ent-participant80487"/>
        <p1:XREF rdf:resource="#publicationXref80020"/>
        <p1:XREF rdf:resource="#unificationXref80482"/>
        <p1:XREF rdf:resource="#publicationXref80021"/>
        <p1:XREF rdf:resource="#publicationXref80019"/>
        <p1:NAME rdf:datatype="&xsd;string"
            >3beta-hydroxysteroid-delta8-delta7-isomerase</p1:NAME>
        <p1:COMMENT rdf:datatype="&xsd;string"
            >&lt;i&gt;EBP&lt;/i&gt; gene mutations cause Conradi-Hunermann syndrome, (Happle syndrome), (CDPX2), a disorder of 
cholesterol biosynthesis |CITS: [10391219]|.

Recombinant human emopamil binding protein expressed in a sterol 
&amp;Delta;&lt;sup&gt;8&lt;/sup&gt;-&amp;Delta;&lt;sup&gt;7&lt;/sup&gt; isomerase deficient strain of &lt;i&gt;Saccharomyces cerevisiae&lt;/i&gt; 

(&lt;i&gt;erg2-3&lt;/i&gt;), functionally complemented this mutation.  Site directed mutagenesis was used 
to identify amino acid residues required for catalytic activity |CITS: [9894009]|.

Recombinant human enzyme was overexpressed in &lt;i&gt;erg2&lt;/i&gt; &lt;i&gt;Saccharomyces cerevisiae&lt;/i&gt; cells , and 
showed functional complementation of the mutation.  The enzyme was purified and characterized.  The 
V&lt;sub&gt;max&lt;/sub&gt; for zymosterol was 243 nmol min&lt;sup&gt;-1&lt;/sup&gt; mg&lt;sup&gt;-1&lt;/sup&gt;.  The temperature
optimum was 35-45 deg. C.  No cofactors were required, and the reaction was reversible.  The 

&amp;Delta;G&lt;sup&gt;o&apos;&lt;/sup&gt; for the forward isomerization reaction was -6.5 kJ/mol.  Competitive inhibitors 
25-azacholesterol, tridemorph, emopamil, and tamoxifen gave K&lt;sub&gt;i&lt;/sub&gt; values of 21 &amp;mu;M, 
1 &amp;mu;M, 2 &amp;mu;M and 1 &amp;mu;M, respectively  |CITS: [12133002]|.</p1:COMMENT>
    </p1:catalysis>
    


    <!-- Individual: http://BioCyc.org/HUMAN/pathway-biopax?object=PWY66-341#catalysis80061 -->

    <p1:catalysis rdf:about="#catalysis80061">
        <p1:CONTROLLED rdf:resource="#biochemicalReaction80055"/>
        <p1:CONTROLLER rdf:resource="#phys-ent-participant80515"/>
        <p1:XREF rdf:resource="#unificationXref80511"/>
        <p1:XREF rdf:resource="#publicationXref79854"/>
        <p1:NAME rdf:datatype="&xsd;string"
            >3-ketosteroid reductase</p1:NAME>
        <p1:COMMENT rdf:datatype="&xsd;string"
            >In this reaction, the second C3 ketone intermediate is reduced to an alcohol.</p1:COMMENT>
    </p1:catalysis>
    


    <!-- Individual: http://BioCyc.org/HUMAN/pathway-biopax?object=PWY66-341#catalysis80083 -->

    <p1:catalysis rdf:about="#catalysis80083">
        <p1:CONTROLLED rdf:resource="#biochemicalReaction80071"/>
        <p1:CONTROLLER rdf:resource="#phys-ent-participant80529"/>
        <p1:XREF rdf:resource="#publicationXref80084"/>
        <p1:XREF rdf:resource="#unificationXref80526"/>
        <p1:NAME rdf:datatype="&xsd;string"
            >3beta-hydroxysteroid dehydrogenase</p1:NAME>
        <p1:COMMENT rdf:datatype="&xsd;string"
            >This decarboxylation reaction removes the second C4 methyl group.</p1:COMMENT>
    </p1:catalysis>
    


    <!-- Individual: http://BioCyc.org/HUMAN/pathway-biopax?object=PWY66-341#catalysis80101 -->

    <p1:catalysis rdf:about="#catalysis80101">
        <p1:CONTROLLED rdf:resource="#biochemicalReaction80095"/>
        <p1:CONTROLLER rdf:resource="#phys-ent-participant80538"/>
        <p1:XREF rdf:resource="#unificationXref80535"/>
        <p1:XREF rdf:resource="#publicationXref79857"/>
        <p1:NAME rdf:datatype="&xsd;string"
            >C4-methyl sterol oxidase</p1:NAME>
        <p1:COMMENT rdf:datatype="&xsd;string"
            >This reaction involves conversion of the aldehyde intermediate of the second C4 methyl group to a carboxylate 
intermediate.  It has been shown for the enzyme from rat liver |CITS: [240818]|.</p1:COMMENT>
    </p1:catalysis>
    


    <!-- Individual: http://BioCyc.org/HUMAN/pathway-biopax?object=PWY66-341#catalysis80116 -->

    <p1:catalysis rdf:about="#catalysis80116">
        <p1:CONTROLLED rdf:resource="#biochemicalReaction80109"/>
        <p1:CONTROLLER rdf:resource="#phys-ent-participant80538"/>
        <p1:XREF rdf:resource="#publicationXref79857"/>
        <p1:XREF rdf:resource="#unificationXref80545"/>
        <p1:NAME rdf:datatype="&xsd;string"
            >C4-methyl sterol oxidase</p1:NAME>
        <p1:COMMENT rdf:datatype="&xsd;string"
            >This reaction involves conversion of the alcohol intermediate of the second C4 methyl group to an aldehyde
intermediate.  It has been shown for the enzyme from rat liver |CITS: [240818]|.</p1:COMMENT>
    </p1:catalysis>
    


    <!-- Individual: http://BioCyc.org/HUMAN/pathway-biopax?object=PWY66-341#catalysis80125 -->

    <p1:catalysis rdf:about="#catalysis80125">
        <p1:CONTROLLED rdf:resource="#biochemicalReaction80119"/>
        <p1:CONTROLLER rdf:resource="#phys-ent-participant80538"/>
        <p1:XREF rdf:resource="#publicationXref79857"/>
        <p1:XREF rdf:resource="#unificationXref80551"/>
        <p1:NAME rdf:datatype="&xsd;string"
            >C4-methyl sterol oxidase</p1:NAME>
        <p1:COMMENT rdf:datatype="&xsd;string"
            >This reaction involves formation of an alcohol intermediate from the second C4  methyl group.  It has been shown for 
the enzyme from rat liver |CITS: [240818]|.</p1:COMMENT>
    </p1:catalysis>
    


    <!-- Individual: http://BioCyc.org/HUMAN/pathway-biopax?object=PWY66-341#catalysis80134 -->

    <p1:catalysis rdf:about="#catalysis80134">
        <p1:CONTROLLED rdf:resource="#biochemicalReaction80128"/>
        <p1:CONTROLLER rdf:resource="#phys-ent-participant80515"/>
        <p1:XREF rdf:resource="#unificationXref80557"/>
        <p1:XREF rdf:resource="#publicationXref79854"/>
        <p1:NAME rdf:datatype="&xsd;string"
            >3-ketosteroid reductase</p1:NAME>
        <p1:COMMENT rdf:datatype="&xsd;string"
            >A recombinant human GST-fusion protein was shown to convert the 3-ketosteroid substrate zymosterone, to 
zymosterol |CITS: [12829805]|.

In this reaction, the first C3 ketone intermediate is reduced to an alcohol.</p1:COMMENT>
    </p1:catalysis>
    


    <!-- Individual: http://BioCyc.org/HUMAN/pathway-biopax?object=PWY66-341#catalysis80143 -->

    <p1:catalysis rdf:about="#catalysis80143">
        <p1:CONTROLLED rdf:resource="#biochemicalReaction80137"/>
        <p1:CONTROLLER rdf:resource="#phys-ent-participant80529"/>
        <p1:XREF rdf:resource="#unificationXref80563"/>
        <p1:XREF rdf:resource="#publicationXref80084"/>
        <p1:NAME rdf:datatype="&xsd;string"
            >3beta-hydroxysteroid dehydrogenase</p1:NAME>
        <p1:COMMENT rdf:datatype="&xsd;string"
            >This decarboxylation reaction removes the first C4 methyl group.  

Mutations in the gene encoding this enzyme cause CHILD syndrome (congenital hemidysplasia with ichthyosiform 
nevus and limb defects) |CITS: [10710235]|.</p1:COMMENT>
    </p1:catalysis>
    


    <!-- Individual: http://BioCyc.org/HUMAN/pathway-biopax?object=PWY66-341#catalysis80152 -->

    <p1:catalysis rdf:about="#catalysis80152">
        <p1:CONTROLLED rdf:resource="#biochemicalReaction80146"/>
        <p1:CONTROLLER rdf:resource="#phys-ent-participant80538"/>
        <p1:XREF rdf:resource="#publicationXref79857"/>
        <p1:XREF rdf:resource="#unificationXref80569"/>
        <p1:NAME rdf:datatype="&xsd;string"
            >C4-methyl sterol oxidase</p1:NAME>
        <p1:COMMENT rdf:datatype="&xsd;string"
            >This reaction involves conversion of the aldehyde intermediate of the first C4 methyl group to a carboxylate 
intermediate.  It has been shown for the enzyme from rat liver |CITS: [240818]|.</p1:COMMENT>
    </p1:catalysis>
    


    <!-- Individual: http://BioCyc.org/HUMAN/pathway-biopax?object=PWY66-341#catalysis80161 -->

    <p1:catalysis rdf:about="#catalysis80161">
        <p1:CONTROLLED rdf:resource="#biochemicalReaction80155"/>
        <p1:CONTROLLER rdf:resource="#phys-ent-participant80538"/>
        <p1:XREF rdf:resource="#unificationXref80575"/>
        <p1:XREF rdf:resource="#publicationXref79857"/>
        <p1:NAME rdf:datatype="&xsd;string"
            >C4-methylsterol oxidase</p1:NAME>
        <p1:COMMENT rdf:datatype="&xsd;string"
            >This reaction involves conversion of the alcohol intermediate of the first C4 methyl group to an aldehyde
intermediate.  It has been shown for the enzyme from rat liver |CITS: [240818]|.</p1:COMMENT>
    </p1:catalysis>
    


    <!-- Individual: http://BioCyc.org/HUMAN/pathway-biopax?object=PWY66-341#catalysis80170 -->

    <p1:catalysis rdf:about="#catalysis80170">
        <p1:CONTROLLED rdf:resource="#biochemicalReaction80164"/>
        <p1:CONTROLLER rdf:resource="#phys-ent-participant80538"/>
        <p1:XREF rdf:resource="#unificationXref80581"/>
        <p1:XREF rdf:resource="#publicationXref79857"/>
        <p1:NAME rdf:datatype="&xsd;string"
            >C4-methylsterol oxidase</p1:NAME>
        <p1:COMMENT rdf:datatype="&xsd;string"
            >This reaction involves formation of an alcohol intermediate from the first C4  methyl group.  It has been shown for 
the enzyme from rat liver |CITS: [240818]|.</p1:COMMENT>
    </p1:catalysis>
    


    <!-- Individual: http://BioCyc.org/HUMAN/pathway-biopax?object=PWY66-341#catalysis80179 -->

    <p1:catalysis rdf:about="#catalysis80179">
        <p1:CONTROLLED rdf:resource="#biochemicalReaction80173"/>
        <p1:CONTROLLER rdf:resource="#phys-ent-participant80591"/>
        <p1:XREF rdf:resource="#publicationXref80181"/>
        <p1:XREF rdf:resource="#unificationXref80587"/>
        <p1:XREF rdf:resource="#publicationXref80180"/>
        <p1:NAME rdf:datatype="&xsd;string"
            >delta14-sterol reductase</p1:NAME>
        <p1:SYNONYMS rdf:datatype="&xsd;string"
            >3&amp;beta;-hydroxysteroid-&amp;Delta;&lt;sup&gt;14&lt;/sup&gt;-reductase</p1:SYNONYMS>
        <p1:COMMENT rdf:datatype="&xsd;string"
            >Cultured skin fibroblasts from a patient with HEM/Greenberg skeletal dysplasis had elevated levels of 
cholesta-8,14-dien-3&amp;beta;-ol, suggesting accumulation of this sterol ring dien and deficiency of 
&amp;Delta;&lt;sup&gt;14&lt;/sup&gt;-sterol reductase activity.  Genetic analysis showed a mutation in the LBR gene, 
encoding the lamin B receptor, that resulted in a truncated protein.  Functional complementation of the defect by 
transfection with control LBR cDNA was demonstrated |CITS: [12618959]|.

In addition, a human lamin B receptor cDNA complemented &amp;Delta;&lt;sup&gt;14&lt;/sup&gt;-sterol reductase deficient
yeast strains that were defective in the yeast &lt;i&gt;ERG24&lt;/i&gt; gene product.  Micromolar concentrations of 
fenpropimorph and tridemorph, inhibitors of sterol biosynthesis, inhibited the expressed activity |CITS: [9630650]|.</p1:COMMENT>
    </p1:catalysis>
    


    <!-- Individual: http://BioCyc.org/HUMAN/pathway-biopax?object=PWY66-341#catalysis80214 -->

    <p1:catalysis rdf:about="#catalysis80214">
        <p1:CONTROLLED rdf:resource="#biochemicalReaction80202"/>
        <p1:CONTROLLER rdf:resource="#phys-ent-participant80611"/>
        <p1:XREF rdf:resource="#unificationXref80608"/>
        <p1:XREF rdf:resource="#publicationXref79856"/>
        <p1:NAME rdf:datatype="&xsd;string"
            >lanosterol 14alpha-demethylase</p1:NAME>
        <p1:COMMENT rdf:datatype="&xsd;string"
            >In rat liver microsomal preparations, the aldehyde intermediate is converted to a third, formyl ester intermediate 
(not shown), followed by decarbonylation with the release of formate |CITS: [2007571]|.</p1:COMMENT>
    </p1:catalysis>
    


    <!-- Individual: http://BioCyc.org/HUMAN/pathway-biopax?object=PWY66-341#catalysis80235 -->

    <p1:catalysis rdf:about="#catalysis80235">
        <p1:CONTROLLED rdf:resource="#biochemicalReaction80229"/>
        <p1:CONTROLLER rdf:resource="#phys-ent-participant80611"/>
        <p1:XREF rdf:resource="#unificationXref80617"/>
        <p1:XREF rdf:resource="#publicationXref80236"/>
        <p1:NAME rdf:datatype="&xsd;string"
            >lanosterol 14alpha-demethylase</p1:NAME>
        <p1:COMMENT rdf:datatype="&xsd;string"
            >In this reaction, the alcohol intermediate is converted to an aldehyde.  This has been shown for the enzyme
from rat liver |CITS: [2614264]|.</p1:COMMENT>
    </p1:catalysis>
    


    <!-- Individual: http://BioCyc.org/HUMAN/pathway-biopax?object=PWY66-341#catalysis80246 -->

    <p1:catalysis rdf:about="#catalysis80246">
        <p1:CONTROLLED rdf:resource="#biochemicalReaction80239"/>
        <p1:CONTROLLER rdf:resource="#phys-ent-participant80611"/>
        <p1:XREF rdf:resource="#publicationXref80221"/>
        <p1:XREF rdf:resource="#publicationXref80247"/>
        <p1:XREF rdf:resource="#unificationXref80624"/>
        <p1:XREF rdf:resource="#publicationXref80224"/>
        <p1:XREF rdf:resource="#publicationXref80236"/>
        <p1:NAME rdf:datatype="&xsd;string"
            >lanosterol 14alpha-demethylase</p1:NAME>
        <p1:COMMENT rdf:datatype="&xsd;string"
            >Active enzyme has been expressed in &lt;i&gt;E. coli&lt;/i&gt; |CITS: [8619637]|.  The enzyme has also been purified from 
human liver.  Using 24,25-dihydrolanosterol as substrate, a K&lt;sub&gt;m&lt;/sub&gt; of 27 &amp;mu;M, and a turnover number 
of 3.20 nmol/min/mg were obtained for the purified enzyme |CITS: [8399332]|.  The activity of this enzyme has also 
been identified in microsomal preparations from human liver, kidney and lymphocytes, using 
24,25 [&lt;sup&gt;3&lt;/sup&gt;H} dihydrolanosterol as substrate.  The antimycotic drugs miconazole and ketoconazole 
showed 10-20% inhibition of this activity |CITS: [2043135]|.  

In the reaction shown here, the 14&amp;alpha; methyl group is oxidized to an alcohol intermediate.  This has been shown 
for the enzyme from rat liver |CITS: [2614264]|.</p1:COMMENT>
    </p1:catalysis>
    


    <!-- Individual: http://BioCyc.org/HUMAN/pathway-biopax?object=PWY66-341#catalysis80268 -->

    <p1:catalysis rdf:about="#catalysis80268">
        <p1:CONTROLLED rdf:resource="#biochemicalReaction80261"/>
        <p1:CONTROLLER rdf:resource="#phys-ent-participant80644"/>
        <p1:XREF rdf:resource="#publicationXref80269"/>
        <p1:XREF rdf:resource="#unificationXref80640"/>
        <p1:NAME rdf:datatype="&xsd;string"
            >lanosterol synthase</p1:NAME>
        <p1:COMMENT rdf:datatype="&xsd;string"
            >The IC&lt;sub&gt;50&lt;/sub&gt; for the inhibitor Ro 48-8071 was 8.0 nM for the recombinant enzyme and 6.5 nM for the 
human liver microsome activity.  The K&lt;sub&gt;D&lt;/sub&gt; for the recombinant enzyme was 140 nM |CITS: [14766201]|.</p1:COMMENT>
    </p1:catalysis>
    


    <!-- Individual: http://BioCyc.org/HUMAN/pathway-biopax?object=PWY66-341#catalysis80292 -->

    <p1:catalysis rdf:about="#catalysis80292">
        <p1:CONTROLLED rdf:resource="#biochemicalReaction80285"/>
        <p1:COFACTOR rdf:resource="#phys-ent-participant80662"/>
        <p1:CONTROLLER rdf:resource="#phys-ent-participant80657"/>
        <p1:XREF rdf:resource="#unificationXref80654"/>
        <p1:XREF rdf:resource="#publicationXref80293"/>
        <p1:NAME rdf:datatype="&xsd;string"
            >squalene monooxygenase</p1:NAME>
        <p1:COMMENT rdf:datatype="&xsd;string"
            >A truncated form of this enzyme lacking the first 110 amino acids was expressed in &lt;i&gt;E. coli&lt;/i&gt;, purified 
and characterized.  The K&lt;sub&gt;cat&lt;/sub&gt; for squalene was 1.1 pmol/min/pmol.  The 
K&lt;sub&gt;m&lt;/sub&gt; for FAD was 0.3 &amp;mu;M.  IC&lt;sub&gt;50&lt;/sub&gt;s for tellurite and selenite were 17 &amp;mu;M and 
37 &amp;mu;M, respectively.  The enzyme was dependent upon coupling with NADPH-cytochrome P450 reductase for 
reducing equivalents |CITS: [10666321]|.</p1:COMMENT>
    </p1:catalysis>
    


    <!-- Individual: http://BioCyc.org/HUMAN/pathway-biopax?object=PWY66-341#catalysis80334 -->

    <p1:catalysis rdf:about="#catalysis80334">
        <p1:CONTROLLED rdf:resource="#biochemicalReaction80320"/>
        <p1:CONTROLLER rdf:resource="#phys-ent-participant80687"/>
        <p1:XREF rdf:resource="#publicationXref80321"/>
        <p1:XREF rdf:resource="#unificationXref80683"/>
        <p1:XREF rdf:resource="#publicationXref80335"/>
        <p1:NAME rdf:datatype="&xsd;string"
            >farnesyl-diphosphate farnesyltransferase</p1:NAME>
        <p1:COMMENT rdf:datatype="&xsd;string"
            >This is the second step in a two-step reaction.  In this reaction, presqualene diphosphate is rearranged and 
reduced with NADPH to form squalene |CITS: [10896663], [7864626]|.</p1:COMMENT>
    </p1:catalysis>
    


    <!-- Individual: http://BioCyc.org/HUMAN/pathway-biopax?object=PWY66-341#catalysis80356 -->

    <p1:catalysis rdf:about="#catalysis80356">
        <p1:CONTROLLED rdf:resource="#biochemicalReaction80348"/>
        <p1:CONTROLLER rdf:resource="#phys-ent-participant80687"/>
        <p1:XREF rdf:resource="#unificationXref80695"/>
        <p1:XREF rdf:resource="#publicationXref80321"/>
        <p1:XREF rdf:resource="#publicationXref80335"/>
        <p1:NAME rdf:datatype="&xsd;string"
            >farnesyl-diphosphate farnesyltransferase</p1:NAME>
        <p1:COMMENT rdf:datatype="&xsd;string"
            >This is the first step in a two-step reaction.  In this reaction, two molecules of farnesyl diphosphate condense to 
form the stable intermediate presqualene diphosphate (a cyclopropylcarbinyl diphosphate intermediate) 
|CITS: [10896663], [7864626]|.</p1:COMMENT>
    </p1:catalysis>
    


    <!-- Individual: http://BioCyc.org/HUMAN/pathway-biopax?object=PWY66-341#chemicalStructure80395 -->

    <p1:chemicalStructure rdf:about="#chemicalStructure80395">
        <p1:STRUCTURE-DATA rdf:datatype="&xsd;string"
            >&lt;cml&gt;
  &lt;molecule id=&quot;CPD-4187&quot; title=&quot;7-dehydro-cholesterol&quot; dictRef=&quot;dictCPD-4187&quot;&gt;
   &lt;atomArray&gt;

    &lt;atom id=&quot;CPD-4187-atom1&quot; elementType=&quot;C&quot; x2=&quot;3.0625&quot; y2=&quot;0.8937&quot;/&gt;
    &lt;atom id=&quot;CPD-4187-atom2&quot; elementType=&quot;C&quot; x2=&quot;2.348&quot; y2=&quot;1.3062&quot;/&gt;

    &lt;atom id=&quot;CPD-4187-atom3&quot; elementType=&quot;C&quot; x2=&quot;3.0625&quot; y2=&quot;2.5438&quot;/&gt;
    &lt;atom id=&quot;CPD-4187-atom4&quot; elementType=&quot;C&quot; x2=&quot;3.777&quot; y2=&quot;2.1313&quot;/&gt;

    &lt;atom id=&quot;CPD-4187-atom5&quot; elementType=&quot;C&quot; x2=&quot;4.4914&quot; y2=&quot;2.5438&quot;/&gt;
    &lt;atom id=&quot;CPD-4187-atom6&quot; elementType=&quot;C&quot; x2=&quot;5.2059&quot; y2=&quot;2.1313&quot;/&gt;

    &lt;atom id=&quot;CPD-4187-atom7&quot; elementType=&quot;C&quot; x2=&quot;5.2059&quot; y2=&quot;1.3062&quot;/&gt;
    &lt;atom id=&quot;CPD-4187-atom8&quot; elementType=&quot;C&quot; x2=&quot;4.4914&quot; y2=&quot;0.8937&quot;/&gt;

    &lt;atom id=&quot;CPD-4187-atom9&quot; elementType=&quot;C&quot; x2=&quot;5.2059&quot; y2=&quot;-0.3438&quot;/&gt;
    &lt;atom id=&quot;CPD-4187-atom10&quot; elementType=&quot;C&quot; x2=&quot;4.4914&quot; y2=&quot;0.0687&quot;/&gt;

    &lt;atom id=&quot;CPD-4187-atom11&quot; elementType=&quot;C&quot; x2=&quot;6.705&quot; y2=&quot;-0.1862&quot;/&gt;
    &lt;atom id=&quot;CPD-4187-atom12&quot; elementType=&quot;C&quot; x2=&quot;7.778&quot; y2=&quot;-1.1299&quot;/&gt;

    &lt;atom id=&quot;CPD-4187-atom13&quot; elementType=&quot;C&quot; x2=&quot;8.3228&quot; y2=&quot;-0.5105&quot;/&gt;
    &lt;atom id=&quot;CPD-4187-atom14&quot; elementType=&quot;C&quot; x2=&quot;10.4855&quot; y2=&quot;-0.2153&quot;/&gt;

    &lt;atom id=&quot;CPD-4187-atom15&quot; elementType=&quot;C&quot; x2=&quot;9.4126&quot; y2=&quot;0.7285&quot;/&gt;
    &lt;atom id=&quot;CPD-4187-atom16&quot; elementType=&quot;C&quot; x2=&quot;9.6767&quot; y2=&quot;-0.0532&quot;/&gt;

    &lt;atom id=&quot;CPD-4187-atom17&quot; elementType=&quot;C&quot; x2=&quot;3.777&quot; y2=&quot;1.3062&quot;/&gt;
    &lt;atom id=&quot;CPD-4187-atom18&quot; elementType=&quot;C&quot; x2=&quot;3.777&quot; y2=&quot;0.4812&quot;/&gt;

    &lt;atom id=&quot;CPD-4187-atom19&quot; elementType=&quot;C&quot; x2=&quot;5.9204&quot; y2=&quot;-0.7563&quot;/&gt;
    &lt;atom id=&quot;CPD-4187-atom20&quot; elementType=&quot;C&quot; x2=&quot;9.1318&quot; y2=&quot;-0.6726&quot;/&gt;

    &lt;atom id=&quot;CPD-4187-atom21&quot; elementType=&quot;C&quot; x2=&quot;6.9691&quot; y2=&quot;-0.9678&quot;/&gt;
    &lt;atom id=&quot;CPD-4187-atom22&quot; elementType=&quot;C&quot; x2=&quot;6.4242&quot; y2=&quot;-1.5873&quot;/&gt;

    &lt;atom id=&quot;CPD-4187-atom23&quot; elementType=&quot;C&quot; x2=&quot;2.348&quot; y2=&quot;2.1313&quot;/&gt;
    &lt;atom id=&quot;CPD-4187-atom24&quot; elementType=&quot;O&quot; x2=&quot;1.6336&quot; y2=&quot;2.5438&quot;/&gt;

    &lt;atom id=&quot;CPD-4187-atom25&quot; elementType=&quot;C&quot; x2=&quot;5.9204&quot; y2=&quot;0.8937&quot;/&gt;
    &lt;atom id=&quot;CPD-4187-atom26&quot; elementType=&quot;C&quot; x2=&quot;5.9204&quot; y2=&quot;0.0687&quot;/&gt;

    &lt;atom id=&quot;CPD-4187-atom27&quot; elementType=&quot;C&quot; x2=&quot;6.705&quot; y2=&quot;1.1486&quot;/&gt;
    &lt;atom id=&quot;CPD-4187-atom28&quot; elementType=&quot;C&quot; x2=&quot;7.1899&quot; y2=&quot;0.4812&quot;/&gt;

   &lt;/atomArray&gt;
   &lt;bondArray&gt;
    &lt;bond id=&quot;CPD-4187-bond1&quot; atomRefs=&quot;CPD-4187-atom1 CPD-4187-atom2&quot; order=&quot;1&quot;/&gt;

    &lt;bond id=&quot;CPD-4187-bond2&quot; atomRefs=&quot;CPD-4187-atom1 CPD-4187-atom17&quot; order=&quot;1&quot;/&gt;
    &lt;bond id=&quot;CPD-4187-bond3&quot; atomRefs=&quot;CPD-4187-atom2 CPD-4187-atom23&quot; order=&quot;1&quot;/&gt;

    &lt;bond id=&quot;CPD-4187-bond4&quot; atomRefs=&quot;CPD-4187-atom23 CPD-4187-atom3&quot; order=&quot;1&quot;/&gt;
    &lt;bond id=&quot;CPD-4187-bond5&quot; atomRefs=&quot;CPD-4187-atom3 CPD-4187-atom4&quot; order=&quot;1&quot;/&gt;

    &lt;bond id=&quot;CPD-4187-bond6&quot; atomRefs=&quot;CPD-4187-atom8 CPD-4187-atom17&quot; order=&quot;1&quot;/&gt;
    &lt;bond id=&quot;CPD-4187-bond7&quot; atomRefs=&quot;CPD-4187-atom17 CPD-4187-atom4&quot; order=&quot;1&quot;/&gt;

    &lt;bond id=&quot;CPD-4187-bond8&quot; atomRefs=&quot;CPD-4187-atom4 CPD-4187-atom5&quot; order=&quot;2&quot;/&gt;
    &lt;bond id=&quot;CPD-4187-bond9&quot; atomRefs=&quot;CPD-4187-atom5 CPD-4187-atom6&quot; order=&quot;1&quot;/&gt;

    &lt;bond id=&quot;CPD-4187-bond10&quot; atomRefs=&quot;CPD-4187-atom6 CPD-4187-atom7&quot; order=&quot;2&quot;/&gt;
    &lt;bond id=&quot;CPD-4187-bond11&quot; atomRefs=&quot;CPD-4187-atom7 CPD-4187-atom25&quot; order=&quot;1&quot;/&gt;

    &lt;bond id=&quot;CPD-4187-bond12&quot; atomRefs=&quot;CPD-4187-atom8 CPD-4187-atom7&quot; order=&quot;1&quot;/&gt;
    &lt;bond id=&quot;CPD-4187-bond13&quot; atomRefs=&quot;CPD-4187-atom10 CPD-4187-atom8&quot; order=&quot;1&quot;/&gt;

    &lt;bond id=&quot;CPD-4187-bond14&quot; atomRefs=&quot;CPD-4187-atom9 CPD-4187-atom10&quot; order=&quot;1&quot;/&gt;
    &lt;bond id=&quot;CPD-4187-bond15&quot; atomRefs=&quot;CPD-4187-atom9 CPD-4187-atom26&quot; order=&quot;1&quot;/&gt;

    &lt;bond id=&quot;CPD-4187-bond16&quot; atomRefs=&quot;CPD-4187-atom21 CPD-4187-atom11&quot; order=&quot;1&quot;/&gt;
    &lt;bond id=&quot;CPD-4187-bond17&quot; atomRefs=&quot;CPD-4187-atom12 CPD-4187-atom21&quot; order=&quot;1&quot;/&gt;

    &lt;bond id=&quot;CPD-4187-bond18&quot; atomRefs=&quot;CPD-4187-atom12 CPD-4187-atom13&quot; order=&quot;1&quot;/&gt;
    &lt;bond id=&quot;CPD-4187-bond19&quot; atomRefs=&quot;CPD-4187-atom20 CPD-4187-atom13&quot; order=&quot;1&quot;/&gt;

    &lt;bond id=&quot;CPD-4187-bond20&quot; atomRefs=&quot;CPD-4187-atom20 CPD-4187-atom16&quot; order=&quot;1&quot;/&gt;
    &lt;bond id=&quot;CPD-4187-bond21&quot; atomRefs=&quot;CPD-4187-atom14 CPD-4187-atom16&quot; order=&quot;1&quot;/&gt;

    &lt;bond id=&quot;CPD-4187-bond22&quot; atomRefs=&quot;CPD-4187-atom16 CPD-4187-atom15&quot; order=&quot;1&quot;/&gt;
    &lt;bond id=&quot;CPD-4187-bond23&quot; atomRefs=&quot;CPD-4187-atom17 CPD-4187-atom18&quot; order=&quot;1&quot;/&gt;

    &lt;bond id=&quot;CPD-4187-bond24&quot; atomRefs=&quot;CPD-4187-atom26 CPD-4187-atom19&quot; order=&quot;1&quot;/&gt;
    &lt;bond id=&quot;CPD-4187-bond25&quot; atomRefs=&quot;CPD-4187-atom21 CPD-4187-atom22&quot; order=&quot;1&quot;/&gt;

    &lt;bond id=&quot;CPD-4187-bond26&quot; atomRefs=&quot;CPD-4187-atom23 CPD-4187-atom24&quot; order=&quot;1&quot;/&gt;
    &lt;bond id=&quot;CPD-4187-bond27&quot; atomRefs=&quot;CPD-4187-atom25 CPD-4187-atom27&quot; order=&quot;1&quot;/&gt;

    &lt;bond id=&quot;CPD-4187-bond28&quot; atomRefs=&quot;CPD-4187-atom26 CPD-4187-atom11&quot; order=&quot;1&quot;/&gt;
    &lt;bond id=&quot;CPD-4187-bond29&quot; atomRefs=&quot;CPD-4187-atom27 CPD-4187-atom28&quot; order=&quot;1&quot;/&gt;

    &lt;bond id=&quot;CPD-4187-bond30&quot; atomRefs=&quot;CPD-4187-atom28 CPD-4187-atom11&quot; order=&quot;1&quot;/&gt;
    &lt;bond id=&quot;CPD-4187-bond31&quot; atomRefs=&quot;CPD-4187-atom26 CPD-4187-atom25&quot; order=&quot;1&quot;/&gt;

   &lt;/bondArray&gt;
   &lt;formula concise=&quot;C 27 H 44 C 27 H 44 O 1 O 1&quot; formalCharge=&quot;0&quot;/&gt;
   &lt;float title=&quot;molecularWeight&quot; units=&quot;g/mol&quot;&gt;384.644&lt;/float&gt;

   &lt;string title=&quot;smiles&quot;&gt;CC(C)CCCC(C)C1(C2(C(CC1)C3(C(CC2)C4(C)(C(=CC=3)CC(O)CC4)))(C))&lt;/string&gt;
  &lt;/molecule&gt;
 &lt;/cml&gt;</p1:STRUCTURE-DATA>
        <p1:STRUCTURE-FORMAT rdf:datatype="&xsd;string">CML</p1:STRUCTURE-FORMAT>
    </p1:chemicalStructure>
    


    <!-- Individual: http://BioCyc.org/HUMAN/pathway-biopax?object=PWY66-341#chemicalStructure80400 -->

    <p1:chemicalStructure rdf:about="#chemicalStructure80400">
        <p1:STRUCTURE-DATA rdf:datatype="&xsd;string"
            >&lt;cml&gt;

  &lt;molecule id=&quot;NADPH&quot; title=&quot;NADPH&quot; dictRef=&quot;dictNADPH&quot;&gt;
   &lt;atomArray&gt;
    &lt;atom id=&quot;NADPH-atom1&quot; elementType=&quot;O&quot; x2=&quot;5.313&quot; y2=&quot;-3.3049&quot;/&gt;

    &lt;atom id=&quot;NADPH-atom2&quot; elementType=&quot;O&quot; x2=&quot;7.2891&quot; y2=&quot;-1.3253&quot;/&gt;
    &lt;atom id=&quot;NADPH-atom3&quot; elementType=&quot;O&quot; x2=&quot;5.3105&quot; y2=&quot;-1.6639&quot;/&gt;

    &lt;atom id=&quot;NADPH-atom4&quot; elementType=&quot;C&quot; x2=&quot;9.9778&quot; y2=&quot;-4.7867&quot;/&gt;
    &lt;atom id=&quot;NADPH-atom5&quot; elementType=&quot;C&quot; x2=&quot;6.7454&quot; y2=&quot;-3.0291&quot;/&gt;

    &lt;atom id=&quot;NADPH-atom6&quot; elementType=&quot;N&quot; x2=&quot;9.4969&quot; y2=&quot;-5.4609&quot;/&gt;
    &lt;atom id=&quot;NADPH-atom7&quot; elementType=&quot;N&quot; x2=&quot;7.9875&quot; y2=&quot;-3.9567&quot;/&gt;

    &lt;atom id=&quot;NADPH-atom8&quot; elementType=&quot;O&quot; x2=&quot;6.1335&quot; y2=&quot;-2.4826&quot;/&gt;
    &lt;atom id=&quot;NADPH-atom9&quot; elementType=&quot;O&quot; x2=&quot;8.1839&quot; y2=&quot;-3.2502&quot;/&gt;

    &lt;atom id=&quot;NADPH-atom10&quot; elementType=&quot;C&quot; x2=&quot;7.2769&quot; y2=&quot;-4.3761&quot;/&gt;
    &lt;atom id=&quot;NADPH-atom11&quot; elementType=&quot;C&quot; x2=&quot;7.9875&quot; y2=&quot;-5.6161&quot;/&gt;

    &lt;atom id=&quot;NADPH-atom12&quot; elementType=&quot;C&quot; x2=&quot;8.7072&quot; y2=&quot;-5.2058&quot;/&gt;
    &lt;atom id=&quot;NADPH-atom13&quot; elementType=&quot;C&quot; x2=&quot;8.7072&quot; y2=&quot;-4.3761&quot;/&gt;

    &lt;atom id=&quot;NADPH-atom14&quot; elementType=&quot;C&quot; x2=&quot;7.5247&quot; y2=&quot;-2.7725&quot;/&gt;
    &lt;atom id=&quot;NADPH-atom15&quot; elementType=&quot;C&quot; x2=&quot;7.7737&quot; y2=&quot;-1.9874&quot;/&gt;

    &lt;atom id=&quot;NADPH-atom16&quot; elementType=&quot;C&quot; x2=&quot;8.5987&quot; y2=&quot;-1.9874&quot;/&gt;
    &lt;atom id=&quot;NADPH-atom17&quot; elementType=&quot;C&quot; x2=&quot;8.8524&quot; y2=&quot;-2.7725&quot;/&gt;

    &lt;atom id=&quot;NADPH-atom18&quot; elementType=&quot;N&quot; x2=&quot;7.2769&quot; y2=&quot;-5.2058&quot;/&gt;
    &lt;atom id=&quot;NADPH-atom19&quot; elementType=&quot;N&quot; x2=&quot;9.4949&quot; y2=&quot;-4.1282&quot;/&gt;

    &lt;atom id=&quot;NADPH-atom20&quot; elementType=&quot;P&quot; x2=&quot;5.3121&quot; y2=&quot;-2.4844&quot;/&gt;
    &lt;atom id=&quot;NADPH-atom21&quot; elementType=&quot;N&quot; x2=&quot;7.9852&quot; y2=&quot;-6.4411&quot;/&gt;

    &lt;atom id=&quot;NADPH-atom22&quot; elementType=&quot;O&quot; x2=&quot;4.4916&quot; y2=&quot;-2.4844&quot;/&gt;
    &lt;atom id=&quot;NADPH-atom23&quot; elementType=&quot;O&quot; x2=&quot;3.6666&quot; y2=&quot;-3.3112&quot;/&gt;

    &lt;atom id=&quot;NADPH-atom24&quot; elementType=&quot;O&quot; x2=&quot;3.6641&quot; y2=&quot;-1.6612&quot;/&gt;
    &lt;atom id=&quot;NADPH-atom25&quot; elementType=&quot;P&quot; x2=&quot;3.6657&quot; y2=&quot;-2.4862&quot;/&gt;

    &lt;atom id=&quot;NADPH-atom26&quot; elementType=&quot;O&quot; x2=&quot;9.0842&quot; y2=&quot;-1.3204&quot;/&gt;
    &lt;atom id=&quot;NADPH-atom27&quot; elementType=&quot;P&quot; x2=&quot;9.9092&quot; y2=&quot;-1.3204&quot;/&gt;

    &lt;atom id=&quot;NADPH-atom28&quot; elementType=&quot;O&quot; x2=&quot;9.9092&quot; y2=&quot;-2.1454&quot;/&gt;
    &lt;atom id=&quot;NADPH-atom29&quot; elementType=&quot;O&quot; x2=&quot;10.7342&quot; y2=&quot;-1.3204&quot;/&gt;

    &lt;atom id=&quot;NADPH-atom30&quot; elementType=&quot;O&quot; x2=&quot;9.9092&quot; y2=&quot;-0.4954&quot;/&gt;
    &lt;atom id=&quot;NADPH-atom31&quot; elementType=&quot;C&quot; x2=&quot;1.4118&quot; y2=&quot;-2.4811&quot;/&gt;

    &lt;atom id=&quot;NADPH-atom32&quot; elementType=&quot;C&quot; x2=&quot;0.0769&quot; y2=&quot;-2.4811&quot;/&gt;
    &lt;atom id=&quot;NADPH-atom33&quot; elementType=&quot;C&quot; x2=&quot;0.3318&quot; y2=&quot;-1.6965&quot;/&gt;

    &lt;atom id=&quot;NADPH-atom34&quot; elementType=&quot;C&quot; x2=&quot;1.1568&quot; y2=&quot;-1.6965&quot;/&gt;
    &lt;atom id=&quot;NADPH-atom35&quot; elementType=&quot;O&quot; x2=&quot;0.7443&quot; y2=&quot;-2.966&quot;/&gt;

    &lt;atom id=&quot;NADPH-atom36&quot; elementType=&quot;O&quot; x2=&quot;-0.1531&quot; y2=&quot;-1.0291&quot;/&gt;
    &lt;atom id=&quot;NADPH-atom37&quot; elementType=&quot;O&quot; x2=&quot;1.6418&quot; y2=&quot;-1.0291&quot;/&gt;

    &lt;atom id=&quot;NADPH-atom38&quot; elementType=&quot;C&quot; x2=&quot;-0.7077&quot; y2=&quot;-3.561&quot;/&gt;
    &lt;atom id=&quot;NADPH-atom39&quot; elementType=&quot;C&quot; x2=&quot;-1.4222&quot; y2=&quot;-3.9735&quot;/&gt;

    &lt;atom id=&quot;NADPH-atom40&quot; elementType=&quot;C&quot; x2=&quot;-2.1367&quot; y2=&quot;-3.561&quot;/&gt;
    &lt;atom id=&quot;NADPH-atom41&quot; elementType=&quot;C&quot; x2=&quot;-2.1367&quot; y2=&quot;-2.736&quot;/&gt;

    &lt;atom id=&quot;NADPH-atom42&quot; elementType=&quot;C&quot; x2=&quot;-1.4222&quot; y2=&quot;-2.3235&quot;/&gt;
    &lt;atom id=&quot;NADPH-atom43&quot; elementType=&quot;C&quot; x2=&quot;-2.8511&quot; y2=&quot;-2.3235&quot;/&gt;

    &lt;atom id=&quot;NADPH-atom44&quot; elementType=&quot;O&quot; x2=&quot;-2.8511&quot; y2=&quot;-1.4985&quot;/&gt;
    &lt;atom id=&quot;NADPH-atom45&quot; elementType=&quot;N&quot; x2=&quot;-3.5656&quot; y2=&quot;-2.736&quot;/&gt;

    &lt;atom id=&quot;NADPH-atom46&quot; elementType=&quot;N&quot; x2=&quot;-0.7077&quot; y2=&quot;-2.736&quot;/&gt;
    &lt;atom id=&quot;NADPH-atom47&quot; elementType=&quot;C&quot; x2=&quot;2.1248&quot; y2=&quot;-2.8961&quot;/&gt;

    &lt;atom id=&quot;NADPH-atom48&quot; elementType=&quot;O&quot; x2=&quot;2.8407&quot; y2=&quot;-2.4862&quot;/&gt;
   &lt;/atomArray&gt;

   &lt;bondArray&gt;
    &lt;bond id=&quot;NADPH-bond1&quot; atomRefs=&quot;NADPH-atom47 NADPH-atom48&quot; order=&quot;1&quot;/&gt;
    &lt;bond id=&quot;NADPH-bond2&quot; atomRefs=&quot;NADPH-atom31 NADPH-atom47&quot; order=&quot;1&quot;/&gt;

    &lt;bond id=&quot;NADPH-bond3&quot; atomRefs=&quot;NADPH-atom43 NADPH-atom45&quot; order=&quot;1&quot;/&gt;
    &lt;bond id=&quot;NADPH-bond4&quot; atomRefs=&quot;NADPH-atom43 NADPH-atom44&quot; order=&quot;2&quot;/&gt;

    &lt;bond id=&quot;NADPH-bond5&quot; atomRefs=&quot;NADPH-atom41 NADPH-atom43&quot; order=&quot;1&quot;/&gt;
    &lt;bond id=&quot;NADPH-bond6&quot; atomRefs=&quot;NADPH-atom41 NADPH-atom42&quot; order=&quot;2&quot;/&gt;

    &lt;bond id=&quot;NADPH-bond7&quot; atomRefs=&quot;NADPH-atom40 NADPH-atom41&quot; order=&quot;1&quot;/&gt;
    &lt;bond id=&quot;NADPH-bond8&quot; atomRefs=&quot;NADPH-atom39 NADPH-atom40&quot; order=&quot;1&quot;/&gt;

    &lt;bond id=&quot;NADPH-bond9&quot; atomRefs=&quot;NADPH-atom38 NADPH-atom39&quot; order=&quot;2&quot;/&gt;
    &lt;bond id=&quot;NADPH-bond10&quot; atomRefs=&quot;NADPH-atom38 NADPH-atom46&quot; order=&quot;1&quot;/&gt;

    &lt;bond id=&quot;NADPH-bond11&quot; atomRefs=&quot;NADPH-atom42 NADPH-atom46&quot; order=&quot;1&quot;/&gt;
    &lt;bond id=&quot;NADPH-bond12&quot; atomRefs=&quot;NADPH-atom34 NADPH-atom37&quot; order=&quot;1&quot;/&gt;

    &lt;bond id=&quot;NADPH-bond13&quot; atomRefs=&quot;NADPH-atom33 NADPH-atom36&quot; order=&quot;1&quot;/&gt;
    &lt;bond id=&quot;NADPH-bond14&quot; atomRefs=&quot;NADPH-atom32 NADPH-atom46&quot; order=&quot;1&quot;/&gt;

    &lt;bond id=&quot;NADPH-bond15&quot; atomRefs=&quot;NADPH-atom33 NADPH-atom34&quot; order=&quot;1&quot;/&gt;
    &lt;bond id=&quot;NADPH-bond16&quot; atomRefs=&quot;NADPH-atom32 NADPH-atom33&quot; order=&quot;1&quot;/&gt;

    &lt;bond id=&quot;NADPH-bond17&quot; atomRefs=&quot;NADPH-atom35 NADPH-atom32&quot; order=&quot;1&quot;/&gt;
    &lt;bond id=&quot;NADPH-bond18&quot; atomRefs=&quot;NADPH-atom35 NADPH-atom31&quot; order=&quot;1&quot;/&gt;

    &lt;bond id=&quot;NADPH-bond19&quot; atomRefs=&quot;NADPH-atom34 NADPH-atom31&quot; order=&quot;1&quot;/&gt;
    &lt;bond id=&quot;NADPH-bond20&quot; atomRefs=&quot;NADPH-atom27 NADPH-atom28&quot; order=&quot;2&quot;/&gt;

    &lt;bond id=&quot;NADPH-bond21&quot; atomRefs=&quot;NADPH-atom27 NADPH-atom30&quot; order=&quot;1&quot;/&gt;
    &lt;bond id=&quot;NADPH-bond22&quot; atomRefs=&quot;NADPH-atom27 NADPH-atom29&quot; order=&quot;1&quot;/&gt;

    &lt;bond id=&quot;NADPH-bond23&quot; atomRefs=&quot;NADPH-atom26 NADPH-atom27&quot; order=&quot;1&quot;/&gt;
    &lt;bond id=&quot;NADPH-bond24&quot; atomRefs=&quot;NADPH-atom48 NADPH-atom25&quot; order=&quot;1&quot;/&gt;

    &lt;bond id=&quot;NADPH-bond25&quot; atomRefs=&quot;NADPH-atom24 NADPH-atom25&quot; order=&quot;1&quot;/&gt;
    &lt;bond id=&quot;NADPH-bond26&quot; atomRefs=&quot;NADPH-atom23 NADPH-atom25&quot; order=&quot;2&quot;/&gt;

    &lt;bond id=&quot;NADPH-bond27&quot; atomRefs=&quot;NADPH-atom22 NADPH-atom25&quot; order=&quot;1&quot;/&gt;
    &lt;bond id=&quot;NADPH-bond28&quot; atomRefs=&quot;NADPH-atom16 NADPH-atom26&quot; order=&quot;1&quot;/&gt;

    &lt;bond id=&quot;NADPH-bond29&quot; atomRefs=&quot;NADPH-atom21 NADPH-atom11&quot; order=&quot;1&quot;/&gt;
    &lt;bond id=&quot;NADPH-bond30&quot; atomRefs=&quot;NADPH-atom1 NADPH-atom20&quot; order=&quot;2&quot;/&gt;

    &lt;bond id=&quot;NADPH-bond31&quot; atomRefs=&quot;NADPH-atom15 NADPH-atom2&quot; order=&quot;1&quot;/&gt;
    &lt;bond id=&quot;NADPH-bond32&quot; atomRefs=&quot;NADPH-atom3 NADPH-atom20&quot; order=&quot;1&quot;/&gt;

    &lt;bond id=&quot;NADPH-bond33&quot; atomRefs=&quot;NADPH-atom6 NADPH-atom4&quot; order=&quot;A&quot;/&gt;
    &lt;bond id=&quot;NADPH-bond34&quot; atomRefs=&quot;NADPH-atom4 NADPH-atom19&quot; order=&quot;A&quot;/&gt;

    &lt;bond id=&quot;NADPH-bond35&quot; atomRefs=&quot;NADPH-atom5 NADPH-atom8&quot; order=&quot;1&quot;/&gt;
    &lt;bond id=&quot;NADPH-bond36&quot; atomRefs=&quot;NADPH-atom14 NADPH-atom5&quot; order=&quot;1&quot;/&gt;

    &lt;bond id=&quot;NADPH-bond37&quot; atomRefs=&quot;NADPH-atom12 NADPH-atom6&quot; order=&quot;A&quot;/&gt;
    &lt;bond id=&quot;NADPH-bond38&quot; atomRefs=&quot;NADPH-atom10 NADPH-atom7&quot; order=&quot;A&quot;/&gt;

    &lt;bond id=&quot;NADPH-bond39&quot; atomRefs=&quot;NADPH-atom7 NADPH-atom13&quot; order=&quot;A&quot;/&gt;
    &lt;bond id=&quot;NADPH-bond40&quot; atomRefs=&quot;NADPH-atom8 NADPH-atom20&quot; order=&quot;1&quot;/&gt;

    &lt;bond id=&quot;NADPH-bond41&quot; atomRefs=&quot;NADPH-atom9 NADPH-atom14&quot; order=&quot;1&quot;/&gt;
    &lt;bond id=&quot;NADPH-bond42&quot; atomRefs=&quot;NADPH-atom9 NADPH-atom17&quot; order=&quot;1&quot;/&gt;

    &lt;bond id=&quot;NADPH-bond43&quot; atomRefs=&quot;NADPH-atom22 NADPH-atom20&quot; order=&quot;1&quot;/&gt;
    &lt;bond id=&quot;NADPH-bond44&quot; atomRefs=&quot;NADPH-atom18 NADPH-atom10&quot; order=&quot;A&quot;/&gt;

    &lt;bond id=&quot;NADPH-bond45&quot; atomRefs=&quot;NADPH-atom12 NADPH-atom11&quot; order=&quot;A&quot;/&gt;
    &lt;bond id=&quot;NADPH-bond46&quot; atomRefs=&quot;NADPH-atom11 NADPH-atom18&quot; order=&quot;A&quot;/&gt;

    &lt;bond id=&quot;NADPH-bond47&quot; atomRefs=&quot;NADPH-atom13 NADPH-atom12&quot; order=&quot;A&quot;/&gt;
    &lt;bond id=&quot;NADPH-bond48&quot; atomRefs=&quot;NADPH-atom19 NADPH-atom13&quot; order=&quot;A&quot;/&gt;

    &lt;bond id=&quot;NADPH-bond49&quot; atomRefs=&quot;NADPH-atom14 NADPH-atom15&quot; order=&quot;1&quot;/&gt;
    &lt;bond id=&quot;NADPH-bond50&quot; atomRefs=&quot;NADPH-atom15 NADPH-atom16&quot; order=&quot;1&quot;/&gt;

    &lt;bond id=&quot;NADPH-bond51&quot; atomRefs=&quot;NADPH-atom16 NADPH-atom17&quot; order=&quot;1&quot;/&gt;
    &lt;bond id=&quot;NADPH-bond52&quot; atomRefs=&quot;NADPH-atom17 NADPH-atom19&quot; order=&quot;1&quot;/&gt;

   &lt;/bondArray&gt;
   &lt;formula concise=&quot;C 21 H 30 N 7 O 17 P 3&quot; formalCharge=&quot;0&quot;/&gt;
   &lt;float title=&quot;molecularWeight&quot; units=&quot;g/mol&quot;&gt;745.426&lt;/float&gt;

   &lt;string title=&quot;smiles&quot;&gt;C(C1(OC(C(C(O)1)OP(O)(=O)O)n2(c3(c(nc2)c(N)ncn3))))OP(O)(=O)OP(=O)(O)OCC4(OC(C(O)C(O)4)N5(C=C(C(N)=O)CC=C5))&lt;/string&gt;
  &lt;/molecule&gt;
 &lt;/cml&gt;</p1:STRUCTURE-DATA>
        <p1:STRUCTURE-FORMAT rdf:datatype="&xsd;string">CML</p1:STRUCTURE-FORMAT>
    </p1:chemicalStructure>
    


    <!-- Individual: http://BioCyc.org/HUMAN/pathway-biopax?object=PWY66-341#chemicalStructure80404 -->

    <p1:chemicalStructure rdf:about="#chemicalStructure80404">
        <p1:STRUCTURE-DATA rdf:datatype="&xsd;string"
            >&lt;cml&gt;
  &lt;molecule id=&quot;CHOLESTEROL&quot; title=&quot;cholesterol&quot; dictRef=&quot;dictCHOLESTEROL&quot;&gt;
   &lt;atomArray&gt;

    &lt;atom id=&quot;CHOLESTEROL-atom1&quot; elementType=&quot;C&quot; x2=&quot;13.2006&quot; y2=&quot;-3.0805&quot;/&gt;
    &lt;atom id=&quot;CHOLESTEROL-atom2&quot; elementType=&quot;C&quot; x2=&quot;15.0213&quot; y2=&quot;-4.6821&quot;/&gt;

    &lt;atom id=&quot;CHOLESTEROL-atom3&quot; elementType=&quot;C&quot; x2=&quot;8.1294&quot; y2=&quot;-7.0103&quot;/&gt;
    &lt;atom id=&quot;CHOLESTEROL-atom4&quot; elementType=&quot;C&quot; x2=&quot;3.6373&quot; y2=&quot;-3.5001&quot;/&gt;

    &lt;atom id=&quot;CHOLESTEROL-atom5&quot; elementType=&quot;C&quot; x2=&quot;7.2745&quot; y2=&quot;-5.6001&quot;/&gt;
    &lt;atom id=&quot;CHOLESTEROL-atom6&quot; elementType=&quot;O&quot; x2=&quot;0.0&quot; y2=&quot;0.0&quot;/&gt;

    &lt;atom id=&quot;CHOLESTEROL-atom7&quot; elementType=&quot;C&quot; x2=&quot;4.8496&quot; y2=&quot;0.0&quot;/&gt;
    &lt;atom id=&quot;CHOLESTEROL-atom8&quot; elementType=&quot;C&quot; x2=&quot;11.3513&quot; y2=&quot;-5.183&quot;/&gt;

    &lt;atom id=&quot;CHOLESTEROL-atom9&quot; elementType=&quot;C&quot; x2=&quot;6.062&quot; y2=&quot;-0.7&quot;/&gt;
    &lt;atom id=&quot;CHOLESTEROL-atom10&quot; elementType=&quot;C&quot; x2=&quot;12.7241&quot; y2=&quot;-5.4581&quot;/&gt;

    &lt;atom id=&quot;CHOLESTEROL-atom11&quot; elementType=&quot;C&quot; x2=&quot;10.4268&quot; y2=&quot;-6.2341&quot;/&gt;
    &lt;atom id=&quot;CHOLESTEROL-atom12&quot; elementType=&quot;C&quot; x2=&quot;1.2123&quot; y2=&quot;-2.1002&quot;/&gt;

    &lt;atom id=&quot;CHOLESTEROL-atom13&quot; elementType=&quot;C&quot; x2=&quot;9.4288&quot; y2=&quot;-3.5001&quot;/&gt;
    &lt;atom id=&quot;CHOLESTEROL-atom14&quot; elementType=&quot;C&quot; x2=&quot;8.606&quot; y2=&quot;-2.3676&quot;/&gt;

    &lt;atom id=&quot;CHOLESTEROL-atom15&quot; elementType=&quot;C&quot; x2=&quot;4.8496&quot; y2=&quot;-4.2001&quot;/&gt;
    &lt;atom id=&quot;CHOLESTEROL-atom16&quot; elementType=&quot;C&quot; x2=&quot;2.4248&quot; y2=&quot;-2.8002&quot;/&gt;

    &lt;atom id=&quot;CHOLESTEROL-atom17&quot; elementType=&quot;C&quot; x2=&quot;6.062&quot; y2=&quot;-4.9001&quot;/&gt;
    &lt;atom id=&quot;CHOLESTEROL-atom18&quot; elementType=&quot;C&quot; x2=&quot;2.4248&quot; y2=&quot;0.0&quot;/&gt;

    &lt;atom id=&quot;CHOLESTEROL-atom19&quot; elementType=&quot;C&quot; x2=&quot;3.6373&quot; y2=&quot;-0.7&quot;/&gt;
    &lt;atom id=&quot;CHOLESTEROL-atom20&quot; elementType=&quot;C&quot; x2=&quot;13.6488&quot; y2=&quot;-4.407&quot;/&gt;

    &lt;atom id=&quot;CHOLESTEROL-atom21&quot; elementType=&quot;C&quot; x2=&quot;1.2123&quot; y2=&quot;-0.7&quot;/&gt;
    &lt;atom id=&quot;CHOLESTEROL-atom22&quot; elementType=&quot;C&quot; x2=&quot;9.0541&quot; y2=&quot;-5.959&quot;/&gt;

    &lt;atom id=&quot;CHOLESTEROL-atom23&quot; elementType=&quot;C&quot; x2=&quot;6.062&quot; y2=&quot;-2.1002&quot;/&gt;
    &lt;atom id=&quot;CHOLESTEROL-atom24&quot; elementType=&quot;C&quot; x2=&quot;4.8496&quot; y2=&quot;-2.8002&quot;/&gt;

    &lt;atom id=&quot;CHOLESTEROL-atom25&quot; elementType=&quot;C&quot; x2=&quot;8.606&quot; y2=&quot;-4.6327&quot;/&gt;
    &lt;atom id=&quot;CHOLESTEROL-atom26&quot; elementType=&quot;C&quot; x2=&quot;7.2745&quot; y2=&quot;-2.8002&quot;/&gt;

    &lt;atom id=&quot;CHOLESTEROL-atom27&quot; elementType=&quot;C&quot; x2=&quot;3.6373&quot; y2=&quot;-2.1002&quot;/&gt;
    &lt;atom id=&quot;CHOLESTEROL-atom28&quot; elementType=&quot;C&quot; x2=&quot;7.2745&quot; y2=&quot;-4.2001&quot;/&gt;

   &lt;/atomArray&gt;
   &lt;bondArray&gt;
    &lt;bond id=&quot;CHOLESTEROL-bond1&quot; atomRefs=&quot;CHOLESTEROL-atom1 CHOLESTEROL-atom20&quot; order=&quot;1&quot;/&gt;

    &lt;bond id=&quot;CHOLESTEROL-bond2&quot; atomRefs=&quot;CHOLESTEROL-atom2 CHOLESTEROL-atom20&quot; order=&quot;1&quot;/&gt;
    &lt;bond id=&quot;CHOLESTEROL-bond3&quot; atomRefs=&quot;CHOLESTEROL-atom22 CHOLESTEROL-atom3&quot; order=&quot;1&quot;/&gt;

    &lt;bond id=&quot;CHOLESTEROL-bond4&quot; atomRefs=&quot;CHOLESTEROL-atom27 CHOLESTEROL-atom4&quot; order=&quot;1&quot;/&gt;
    &lt;bond id=&quot;CHOLESTEROL-bond5&quot; atomRefs=&quot;CHOLESTEROL-atom28 CHOLESTEROL-atom5&quot; order=&quot;1&quot;/&gt;

    &lt;bond id=&quot;CHOLESTEROL-bond6&quot; atomRefs=&quot;CHOLESTEROL-atom21 CHOLESTEROL-atom6&quot; order=&quot;1&quot;/&gt;
    &lt;bond id=&quot;CHOLESTEROL-bond7&quot; atomRefs=&quot;CHOLESTEROL-atom7 CHOLESTEROL-atom9&quot; order=&quot;1&quot;/&gt;

    &lt;bond id=&quot;CHOLESTEROL-bond8&quot; atomRefs=&quot;CHOLESTEROL-atom7 CHOLESTEROL-atom19&quot; order=&quot;2&quot;/&gt;
    &lt;bond id=&quot;CHOLESTEROL-bond9&quot; atomRefs=&quot;CHOLESTEROL-atom8 CHOLESTEROL-atom10&quot; order=&quot;1&quot;/&gt;

    &lt;bond id=&quot;CHOLESTEROL-bond10&quot; atomRefs=&quot;CHOLESTEROL-atom8 CHOLESTEROL-atom11&quot; order=&quot;1&quot;/&gt;
    &lt;bond id=&quot;CHOLESTEROL-bond11&quot; atomRefs=&quot;CHOLESTEROL-atom9 CHOLESTEROL-atom23&quot; order=&quot;1&quot;/&gt;

    &lt;bond id=&quot;CHOLESTEROL-bond12&quot; atomRefs=&quot;CHOLESTEROL-atom10 CHOLESTEROL-atom20&quot; order=&quot;1&quot;/&gt;
    &lt;bond id=&quot;CHOLESTEROL-bond13&quot; atomRefs=&quot;CHOLESTEROL-atom11 CHOLESTEROL-atom22&quot; order=&quot;1&quot;/&gt;

    &lt;bond id=&quot;CHOLESTEROL-bond14&quot; atomRefs=&quot;CHOLESTEROL-atom12 CHOLESTEROL-atom16&quot; order=&quot;1&quot;/&gt;
    &lt;bond id=&quot;CHOLESTEROL-bond15&quot; atomRefs=&quot;CHOLESTEROL-atom12 CHOLESTEROL-atom21&quot; order=&quot;1&quot;/&gt;

    &lt;bond id=&quot;CHOLESTEROL-bond16&quot; atomRefs=&quot;CHOLESTEROL-atom13 CHOLESTEROL-atom14&quot; order=&quot;1&quot;/&gt;
    &lt;bond id=&quot;CHOLESTEROL-bond17&quot; atomRefs=&quot;CHOLESTEROL-atom13 CHOLESTEROL-atom25&quot; order=&quot;1&quot;/&gt;

    &lt;bond id=&quot;CHOLESTEROL-bond18&quot; atomRefs=&quot;CHOLESTEROL-atom14 CHOLESTEROL-atom26&quot; order=&quot;1&quot;/&gt;
    &lt;bond id=&quot;CHOLESTEROL-bond19&quot; atomRefs=&quot;CHOLESTEROL-atom15 CHOLESTEROL-atom17&quot; order=&quot;1&quot;/&gt;

    &lt;bond id=&quot;CHOLESTEROL-bond20&quot; atomRefs=&quot;CHOLESTEROL-atom15 CHOLESTEROL-atom24&quot; order=&quot;1&quot;/&gt;
    &lt;bond id=&quot;CHOLESTEROL-bond21&quot; atomRefs=&quot;CHOLESTEROL-atom16 CHOLESTEROL-atom27&quot; order=&quot;1&quot;/&gt;

    &lt;bond id=&quot;CHOLESTEROL-bond22&quot; atomRefs=&quot;CHOLESTEROL-atom17 CHOLESTEROL-atom28&quot; order=&quot;1&quot;/&gt;
    &lt;bond id=&quot;CHOLESTEROL-bond23&quot; atomRefs=&quot;CHOLESTEROL-atom18 CHOLESTEROL-atom19&quot; order=&quot;1&quot;/&gt;

    &lt;bond id=&quot;CHOLESTEROL-bond24&quot; atomRefs=&quot;CHOLESTEROL-atom18 CHOLESTEROL-atom21&quot; order=&quot;1&quot;/&gt;
    &lt;bond id=&quot;CHOLESTEROL-bond25&quot; atomRefs=&quot;CHOLESTEROL-atom19 CHOLESTEROL-atom27&quot; order=&quot;1&quot;/&gt;

    &lt;bond id=&quot;CHOLESTEROL-bond26&quot; atomRefs=&quot;CHOLESTEROL-atom22 CHOLESTEROL-atom25&quot; order=&quot;1&quot;/&gt;
    &lt;bond id=&quot;CHOLESTEROL-bond27&quot; atomRefs=&quot;CHOLESTEROL-atom23 CHOLESTEROL-atom24&quot; order=&quot;1&quot;/&gt;

    &lt;bond id=&quot;CHOLESTEROL-bond28&quot; atomRefs=&quot;CHOLESTEROL-atom23 CHOLESTEROL-atom26&quot; order=&quot;1&quot;/&gt;
    &lt;bond id=&quot;CHOLESTEROL-bond29&quot; atomRefs=&quot;CHOLESTEROL-atom24 CHOLESTEROL-atom27&quot; order=&quot;1&quot;/&gt;

    &lt;bond id=&quot;CHOLESTEROL-bond30&quot; atomRefs=&quot;CHOLESTEROL-atom25 CHOLESTEROL-atom28&quot; order=&quot;1&quot;/&gt;
    &lt;bond id=&quot;CHOLESTEROL-bond31&quot; atomRefs=&quot;CHOLESTEROL-atom26 CHOLESTEROL-atom28&quot; order=&quot;1&quot;/&gt;

   &lt;/bondArray&gt;
   &lt;formula concise=&quot;C 27 H 46 O 1&quot; formalCharge=&quot;0&quot;/&gt;
   &lt;float title=&quot;molecularWeight&quot; units=&quot;g/mol&quot;&gt;386.66&lt;/float&gt;

   &lt;string title=&quot;smiles&quot;&gt;CC(C)CCCC(C)C1(C2(C(CC1)C3(C(CC2)C4(C(=CC3)CC(O)CC4)(C)))(C))&lt;/string&gt;
  &lt;/molecule&gt;
 &lt;/cml&gt;</p1:STRUCTURE-DATA>
        <p1:STRUCTURE-FORMAT rdf:datatype="&xsd;string">CML</p1:STRUCTURE-FORMAT>
    </p1:chemicalStructure>
    


    <!-- Individual: http://BioCyc.org/HUMAN/pathway-biopax?object=PWY66-341#chemicalStructure80409 -->

    <p1:chemicalStructure rdf:about="#chemicalStructure80409">
        <p1:STRUCTURE-DATA rdf:datatype="&xsd;string"
            >&lt;cml&gt;
  &lt;molecule id=&quot;NADP&quot; title=&quot;NADP+&quot; dictRef=&quot;dictNADP&quot;&gt;
   &lt;atomArray&gt;

    &lt;atom id=&quot;NADP-atom1&quot; elementType=&quot;O&quot; x2=&quot;5.313&quot; y2=&quot;-3.3049&quot;/&gt;
    &lt;atom id=&quot;NADP-atom2&quot; elementType=&quot;O&quot; x2=&quot;7.2891&quot; y2=&quot;-1.3253&quot;/&gt;

    &lt;atom id=&quot;NADP-atom3&quot; elementType=&quot;O&quot; x2=&quot;5.3105&quot; y2=&quot;-1.6639&quot;/&gt;
    &lt;atom id=&quot;NADP-atom4&quot; elementType=&quot;C&quot; x2=&quot;9.9778&quot; y2=&quot;-4.7867&quot;/&gt;

    &lt;atom id=&quot;NADP-atom5&quot; elementType=&quot;C&quot; x2=&quot;6.7454&quot; y2=&quot;-3.0291&quot;/&gt;
    &lt;atom id=&quot;NADP-atom6&quot; elementType=&quot;N&quot; x2=&quot;9.4969&quot; y2=&quot;-5.4609&quot;/&gt;

    &lt;atom id=&quot;NADP-atom7&quot; elementType=&quot;N&quot; x2=&quot;7.9875&quot; y2=&quot;-3.9567&quot;/&gt;
    &lt;atom id=&quot;NADP-atom8&quot; elementType=&quot;O&quot; x2=&quot;6.1335&quot; y2=&quot;-2.4826&quot;/&gt;

    &lt;atom id=&quot;NADP-atom9&quot; elementType=&quot;O&quot; x2=&quot;8.1839&quot; y2=&quot;-3.2502&quot;/&gt;
    &lt;atom id=&quot;NADP-atom10&quot; elementType=&quot;C&quot; x2=&quot;7.2769&quot; y2=&quot;-4.3761&quot;/&gt;

    &lt;atom id=&quot;NADP-atom11&quot; elementType=&quot;C&quot; x2=&quot;7.9875&quot; y2=&quot;-5.6161&quot;/&gt;
    &lt;atom id=&quot;NADP-atom12&quot; elementType=&quot;C&quot; x2=&quot;8.7072&quot; y2=&quot;-5.2058&quot;/&gt;

    &lt;atom id=&quot;NADP-atom13&quot; elementType=&quot;C&quot; x2=&quot;8.7072&quot; y2=&quot;-4.3761&quot;/&gt;
    &lt;atom id=&quot;NADP-atom14&quot; elementType=&quot;C&quot; x2=&quot;7.5247&quot; y2=&quot;-2.7725&quot;/&gt;

    &lt;atom id=&quot;NADP-atom15&quot; elementType=&quot;C&quot; x2=&quot;7.7737&quot; y2=&quot;-1.9874&quot;/&gt;
    &lt;atom id=&quot;NADP-atom16&quot; elementType=&quot;C&quot; x2=&quot;8.5987&quot; y2=&quot;-1.9874&quot;/&gt;

    &lt;atom id=&quot;NADP-atom17&quot; elementType=&quot;C&quot; x2=&quot;8.8524&quot; y2=&quot;-2.7725&quot;/&gt;
    &lt;atom id=&quot;NADP-atom18&quot; elementType=&quot;N&quot; x2=&quot;7.2769&quot; y2=&quot;-5.2058&quot;/&gt;

    &lt;atom id=&quot;NADP-atom19&quot; elementType=&quot;N&quot; x2=&quot;9.4949&quot; y2=&quot;-4.1282&quot;/&gt;
    &lt;atom id=&quot;NADP-atom20&quot; elementType=&quot;P&quot; x2=&quot;5.3121&quot; y2=&quot;-2.4844&quot;/&gt;

    &lt;atom id=&quot;NADP-atom21&quot; elementType=&quot;N&quot; x2=&quot;7.9852&quot; y2=&quot;-6.4411&quot;/&gt;
    &lt;atom id=&quot;NADP-atom22&quot; elementType=&quot;O&quot; x2=&quot;4.4916&quot; y2=&quot;-2.4844&quot;/&gt;

    &lt;atom id=&quot;NADP-atom23&quot; elementType=&quot;O&quot; x2=&quot;3.6666&quot; y2=&quot;-3.3112&quot;/&gt;
    &lt;atom id=&quot;NADP-atom24&quot; elementType=&quot;O&quot; x2=&quot;3.6641&quot; y2=&quot;-1.6612&quot;/&gt;

    &lt;atom id=&quot;NADP-atom25&quot; elementType=&quot;P&quot; x2=&quot;3.6657&quot; y2=&quot;-2.4862&quot;/&gt;
    &lt;atom id=&quot;NADP-atom26&quot; elementType=&quot;O&quot; x2=&quot;9.0842&quot; y2=&quot;-1.3204&quot;/&gt;

    &lt;atom id=&quot;NADP-atom27&quot; elementType=&quot;P&quot; x2=&quot;9.9092&quot; y2=&quot;-1.3204&quot;/&gt;
    &lt;atom id=&quot;NADP-atom28&quot; elementType=&quot;O&quot; x2=&quot;9.9092&quot; y2=&quot;-2.1454&quot;/&gt;

    &lt;atom id=&quot;NADP-atom29&quot; elementType=&quot;O&quot; x2=&quot;10.7342&quot; y2=&quot;-1.3204&quot;/&gt;
    &lt;atom id=&quot;NADP-atom30&quot; elementType=&quot;O&quot; x2=&quot;9.9092&quot; y2=&quot;-0.4954&quot;/&gt;

    &lt;atom id=&quot;NADP-atom31&quot; elementType=&quot;C&quot; x2=&quot;1.4118&quot; y2=&quot;-2.4811&quot;/&gt;
    &lt;atom id=&quot;NADP-atom32&quot; elementType=&quot;C&quot; x2=&quot;0.0769&quot; y2=&quot;-2.4811&quot;/&gt;

    &lt;atom id=&quot;NADP-atom33&quot; elementType=&quot;C&quot; x2=&quot;0.3318&quot; y2=&quot;-1.6965&quot;/&gt;
    &lt;atom id=&quot;NADP-atom34&quot; elementType=&quot;C&quot; x2=&quot;1.1568&quot; y2=&quot;-1.6965&quot;/&gt;

    &lt;atom id=&quot;NADP-atom35&quot; elementType=&quot;O&quot; x2=&quot;0.7443&quot; y2=&quot;-2.966&quot;/&gt;
    &lt;atom id=&quot;NADP-atom36&quot; elementType=&quot;O&quot; x2=&quot;-0.1531&quot; y2=&quot;-1.0291&quot;/&gt;

    &lt;atom id=&quot;NADP-atom37&quot; elementType=&quot;O&quot; x2=&quot;1.6418&quot; y2=&quot;-1.0291&quot;/&gt;
    &lt;atom id=&quot;NADP-atom38&quot; elementType=&quot;C&quot; x2=&quot;-0.7077&quot; y2=&quot;-3.561&quot;/&gt;

    &lt;atom id=&quot;NADP-atom39&quot; elementType=&quot;C&quot; x2=&quot;-1.4222&quot; y2=&quot;-3.9735&quot;/&gt;
    &lt;atom id=&quot;NADP-atom40&quot; elementType=&quot;C&quot; x2=&quot;-2.1367&quot; y2=&quot;-3.561&quot;/&gt;

    &lt;atom id=&quot;NADP-atom41&quot; elementType=&quot;C&quot; x2=&quot;-2.1367&quot; y2=&quot;-2.736&quot;/&gt;
    &lt;atom id=&quot;NADP-atom42&quot; elementType=&quot;C&quot; x2=&quot;-1.4222&quot; y2=&quot;-2.3235&quot;/&gt;

    &lt;atom id=&quot;NADP-atom43&quot; elementType=&quot;C&quot; x2=&quot;-2.8511&quot; y2=&quot;-2.3235&quot;/&gt;
    &lt;atom id=&quot;NADP-atom44&quot; elementType=&quot;O&quot; x2=&quot;-2.8511&quot; y2=&quot;-1.4985&quot;/&gt;

    &lt;atom id=&quot;NADP-atom45&quot; elementType=&quot;N&quot; x2=&quot;-3.5656&quot; y2=&quot;-2.736&quot;/&gt;
    &lt;atom id=&quot;NADP-atom46&quot; elementType=&quot;N&quot; x2=&quot;-0.7077&quot; y2=&quot;-2.736&quot; formalCharge=&quot;1&quot;/&gt;

    &lt;atom id=&quot;NADP-atom47&quot; elementType=&quot;C&quot; x2=&quot;2.1248&quot; y2=&quot;-2.8961&quot;/&gt;
    &lt;atom id=&quot;NADP-atom48&quot; elementType=&quot;O&quot; x2=&quot;2.8407&quot; y2=&quot;-2.4862&quot;/&gt;

   &lt;/atomArray&gt;
   &lt;bondArray&gt;
    &lt;bond id=&quot;NADP-bond1&quot; atomRefs=&quot;NADP-atom47 NADP-atom48&quot; order=&quot;1&quot;/&gt;

    &lt;bond id=&quot;NADP-bond2&quot; atomRefs=&quot;NADP-atom31 NADP-atom47&quot; order=&quot;1&quot;/&gt;
    &lt;bond id=&quot;NADP-bond3&quot; atomRefs=&quot;NADP-atom43 NADP-atom45&quot; order=&quot;1&quot;/&gt;

    &lt;bond id=&quot;NADP-bond4&quot; atomRefs=&quot;NADP-atom43 NADP-atom44&quot; order=&quot;2&quot;/&gt;
    &lt;bond id=&quot;NADP-bond5&quot; atomRefs=&quot;NADP-atom41 NADP-atom43&quot; order=&quot;1&quot;/&gt;

    &lt;bond id=&quot;NADP-bond6&quot; atomRefs=&quot;NADP-atom42 NADP-atom41&quot; order=&quot;A&quot;/&gt;
    &lt;bond id=&quot;NADP-bond7&quot; atomRefs=&quot;NADP-atom41 NADP-atom40&quot; order=&quot;A&quot;/&gt;

    &lt;bond id=&quot;NADP-bond8&quot; atomRefs=&quot;NADP-atom40 NADP-atom39&quot; order=&quot;A&quot;/&gt;
    &lt;bond id=&quot;NADP-bond9&quot; atomRefs=&quot;NADP-atom39 NADP-atom38&quot; order=&quot;A&quot;/&gt;

    &lt;bond id=&quot;NADP-bond10&quot; atomRefs=&quot;NADP-atom38 NADP-atom46&quot; order=&quot;A&quot;/&gt;
    &lt;bond id=&quot;NADP-bond11&quot; atomRefs=&quot;NADP-atom46 NADP-atom42&quot; order=&quot;A&quot;/&gt;

    &lt;bond id=&quot;NADP-bond12&quot; atomRefs=&quot;NADP-atom34 NADP-atom37&quot; order=&quot;1&quot;/&gt;
    &lt;bond id=&quot;NADP-bond13&quot; atomRefs=&quot;NADP-atom33 NADP-atom36&quot; order=&quot;1&quot;/&gt;

    &lt;bond id=&quot;NADP-bond14&quot; atomRefs=&quot;NADP-atom32 NADP-atom46&quot; order=&quot;1&quot;/&gt;
    &lt;bond id=&quot;NADP-bond15&quot; atomRefs=&quot;NADP-atom33 NADP-atom34&quot; order=&quot;1&quot;/&gt;

    &lt;bond id=&quot;NADP-bond16&quot; atomRefs=&quot;NADP-atom32 NADP-atom33&quot; order=&quot;1&quot;/&gt;
    &lt;bond id=&quot;NADP-bond17&quot; atomRefs=&quot;NADP-atom35 NADP-atom32&quot; order=&quot;1&quot;/&gt;

    &lt;bond id=&quot;NADP-bond18&quot; atomRefs=&quot;NADP-atom35 NADP-atom31&quot; order=&quot;1&quot;/&gt;
    &lt;bond id=&quot;NADP-bond19&quot; atomRefs=&quot;NADP-atom34 NADP-atom31&quot; order=&quot;1&quot;/&gt;

    &lt;bond id=&quot;NADP-bond20&quot; atomRefs=&quot;NADP-atom27 NADP-atom28&quot; order=&quot;2&quot;/&gt;
    &lt;bond id=&quot;NADP-bond21&quot; atomRefs=&quot;NADP-atom27 NADP-atom30&quot; order=&quot;1&quot;/&gt;

    &lt;bond id=&quot;NADP-bond22&quot; atomRefs=&quot;NADP-atom27 NADP-atom29&quot; order=&quot;1&quot;/&gt;
    &lt;bond id=&quot;NADP-bond23&quot; atomRefs=&quot;NADP-atom26 NADP-atom27&quot; order=&quot;1&quot;/&gt;

    &lt;bond id=&quot;NADP-bond24&quot; atomRefs=&quot;NADP-atom48 NADP-atom25&quot; order=&quot;1&quot;/&gt;
    &lt;bond id=&quot;NADP-bond25&quot; atomRefs=&quot;NADP-atom24 NADP-atom25&quot; order=&quot;1&quot;/&gt;

    &lt;bond id=&quot;NADP-bond26&quot; atomRefs=&quot;NADP-atom23 NADP-atom25&quot; order=&quot;2&quot;/&gt;
    &lt;bond id=&quot;NADP-bond27&quot; atomRefs=&quot;NADP-atom22 NADP-atom25&quot; order=&quot;1&quot;/&gt;

    &lt;bond id=&quot;NADP-bond28&quot; atomRefs=&quot;NADP-atom16 NADP-atom26&quot; order=&quot;1&quot;/&gt;
    &lt;bond id=&quot;NADP-bond29&quot; atomRefs=&quot;NADP-atom21 NADP-atom11&quot; order=&quot;1&quot;/&gt;

    &lt;bond id=&quot;NADP-bond30&quot; atomRefs=&quot;NADP-atom1 NADP-atom20&quot; order=&quot;2&quot;/&gt;
    &lt;bond id=&quot;NADP-bond31&quot; atomRefs=&quot;NADP-atom15 NADP-atom2&quot; order=&quot;1&quot;/&gt;

    &lt;bond id=&quot;NADP-bond32&quot; atomRefs=&quot;NADP-atom3 NADP-atom20&quot; order=&quot;1&quot;/&gt;
    &lt;bond id=&quot;NADP-bond33&quot; atomRefs=&quot;NADP-atom6 NADP-atom4&quot; order=&quot;A&quot;/&gt;

    &lt;bond id=&quot;NADP-bond34&quot; atomRefs=&quot;NADP-atom4 NADP-atom19&quot; order=&quot;A&quot;/&gt;
    &lt;bond id=&quot;NADP-bond35&quot; atomRefs=&quot;NADP-atom5 NADP-atom8&quot; order=&quot;1&quot;/&gt;

    &lt;bond id=&quot;NADP-bond36&quot; atomRefs=&quot;NADP-atom14 NADP-atom5&quot; order=&quot;1&quot;/&gt;
    &lt;bond id=&quot;NADP-bond37&quot; atomRefs=&quot;NADP-atom12 NADP-atom6&quot; order=&quot;A&quot;/&gt;

    &lt;bond id=&quot;NADP-bond38&quot; atomRefs=&quot;NADP-atom10 NADP-atom7&quot; order=&quot;A&quot;/&gt;
    &lt;bond id=&quot;NADP-bond39&quot; atomRefs=&quot;NADP-atom7 NADP-atom13&quot; order=&quot;A&quot;/&gt;

    &lt;bond id=&quot;NADP-bond40&quot; atomRefs=&quot;NADP-atom8 NADP-atom20&quot; order=&quot;1&quot;/&gt;
    &lt;bond id=&quot;NADP-bond41&quot; atomRefs=&quot;NADP-atom9 NADP-atom14&quot; order=&quot;1&quot;/&gt;

    &lt;bond id=&quot;NADP-bond42&quot; atomRefs=&quot;NADP-atom9 NADP-atom17&quot; order=&quot;1&quot;/&gt;
    &lt;bond id=&quot;NADP-bond43&quot; atomRefs=&quot;NADP-atom22 NADP-atom20&quot; order=&quot;1&quot;/&gt;

    &lt;bond id=&quot;NADP-bond44&quot; atomRefs=&quot;NADP-atom18 NADP-atom10&quot; order=&quot;A&quot;/&gt;
    &lt;bond id=&quot;NADP-bond45&quot; atomRefs=&quot;NADP-atom12 NADP-atom11&quot; order=&quot;A&quot;/&gt;

    &lt;bond id=&quot;NADP-bond46&quot; atomRefs=&quot;NADP-atom11 NADP-atom18&quot; order=&quot;A&quot;/&gt;
    &lt;bond id=&quot;NADP-bond47&quot; atomRefs=&quot;NADP-atom13 NADP-atom12&quot; order=&quot;A&quot;/&gt;

    &lt;bond id=&quot;NADP-bond48&quot; atomRefs=&quot;NADP-atom19 NADP-atom13&quot; order=&quot;A&quot;/&gt;
    &lt;bond id=&quot;NADP-bond49&quot; atomRefs=&quot;NADP-atom14 NADP-atom15&quot; order=&quot;1&quot;/&gt;

    &lt;bond id=&quot;NADP-bond50&quot; atomRefs=&quot;NADP-atom15 NADP-atom16&quot; order=&quot;1&quot;/&gt;
    &lt;bond id=&quot;NADP-bond51&quot; atomRefs=&quot;NADP-atom16 NADP-atom17&quot; order=&quot;1&quot;/&gt;

    &lt;bond id=&quot;NADP-bond52&quot; atomRefs=&quot;NADP-atom17 NADP-atom19&quot; order=&quot;1&quot;/&gt;
   &lt;/bondArray&gt;
   &lt;formula concise=&quot;C 21 H 29 N 7 O 17 P 3&quot; formalCharge=&quot;0&quot;/&gt;

   &lt;float title=&quot;molecularWeight&quot; units=&quot;g/mol&quot;&gt;744.418&lt;/float&gt;
   &lt;string title=&quot;smiles&quot;&gt;C(C1(OC(C(C(O)1)OP(O)(=O)O)n2(c3(c(nc2)c(N)ncn3))))OP(O)(=O)OP(=O)(O)OCC4(OC(C(O)C(O)4)[n+1]5(cc(C(N)=O)ccc5))&lt;/string&gt;
  &lt;/molecule&gt;

 &lt;/cml&gt;</p1:STRUCTURE-DATA>
        <p1:STRUCTURE-FORMAT rdf:datatype="&xsd;string">CML</p1:STRUCTURE-FORMAT>
    </p1:chemicalStructure>
    


    <!-- Individual: http://BioCyc.org/HUMAN/pathway-biopax?object=PWY66-341#chemicalStructure80422 -->

    <p1:chemicalStructure rdf:about="#chemicalStructure80422">
        <p1:STRUCTURE-DATA rdf:datatype="&xsd;string"
            >&lt;cml&gt;

  &lt;molecule id=&quot;CPD-4522&quot; title=&quot;triparanol&quot; dictRef=&quot;dictCPD-4522&quot;&gt;
   &lt;atomArray&gt;
    &lt;atom id=&quot;CPD-4522-atom1&quot; elementType=&quot;C&quot; x2=&quot;2.866&quot; y2=&quot;5.75&quot;/&gt;

    &lt;atom id=&quot;CPD-4522-atom2&quot; elementType=&quot;C&quot; x2=&quot;2.0&quot; y2=&quot;4.25&quot;/&gt;
    &lt;atom id=&quot;CPD-4522-atom3&quot; elementType=&quot;C&quot; x2=&quot;5.4641&quot; y2=&quot;-5.75&quot;/&gt;

    &lt;atom id=&quot;CPD-4522-atom4&quot; elementType=&quot;C&quot; x2=&quot;4.5981&quot; y2=&quot;-4.25&quot;/&gt;
    &lt;atom id=&quot;CPD-4522-atom5&quot; elementType=&quot;C&quot; x2=&quot;6.3301&quot; y2=&quot;-4.25&quot;/&gt;

    &lt;atom id=&quot;CPD-4522-atom6&quot; elementType=&quot;C&quot; x2=&quot;7.9641&quot; y2=&quot;-0.884&quot;/&gt;
    &lt;atom id=&quot;CPD-4522-atom7&quot; elementType=&quot;C&quot; x2=&quot;7.9641&quot; y2=&quot;-2.616&quot;/&gt;

    &lt;atom id=&quot;CPD-4522-atom8&quot; elementType=&quot;C&quot; x2=&quot;4.5981&quot; y2=&quot;-3.25&quot;/&gt;
    &lt;atom id=&quot;CPD-4522-atom9&quot; elementType=&quot;C&quot; x2=&quot;6.3301&quot; y2=&quot;-3.25&quot;/&gt;

    &lt;atom id=&quot;CPD-4522-atom10&quot; elementType=&quot;C&quot; x2=&quot;4.5981&quot; y2=&quot;-0.25&quot;/&gt;
    &lt;atom id=&quot;CPD-4522-atom11&quot; elementType=&quot;C&quot; x2=&quot;6.3301&quot; y2=&quot;-0.25&quot;/&gt;

    &lt;atom id=&quot;CPD-4522-atom12&quot; elementType=&quot;C&quot; x2=&quot;4.5981&quot; y2=&quot;0.75&quot;/&gt;
    &lt;atom id=&quot;CPD-4522-atom13&quot; elementType=&quot;C&quot; x2=&quot;6.3301&quot; y2=&quot;0.75&quot;/&gt;

    &lt;atom id=&quot;CPD-4522-atom14&quot; elementType=&quot;C&quot; x2=&quot;8.9641&quot; y2=&quot;-0.884&quot;/&gt;
    &lt;atom id=&quot;CPD-4522-atom15&quot; elementType=&quot;C&quot; x2=&quot;8.9641&quot; y2=&quot;-2.616&quot;/&gt;

    &lt;atom id=&quot;CPD-4522-atom16&quot; elementType=&quot;C&quot; x2=&quot;3.7321&quot; y2=&quot;5.25&quot;/&gt;
    &lt;atom id=&quot;CPD-4522-atom17&quot; elementType=&quot;C&quot; x2=&quot;2.866&quot; y2=&quot;3.75&quot;/&gt;

    &lt;atom id=&quot;CPD-4522-atom18&quot; elementType=&quot;C&quot; x2=&quot;4.5981&quot; y2=&quot;3.75&quot;/&gt;
    &lt;atom id=&quot;CPD-4522-atom19&quot; elementType=&quot;C&quot; x2=&quot;4.5981&quot; y2=&quot;2.75&quot;/&gt;

    &lt;atom id=&quot;CPD-4522-atom20&quot; elementType=&quot;C&quot; x2=&quot;6.4641&quot; y2=&quot;-1.75&quot;/&gt;
    &lt;atom id=&quot;CPD-4522-atom21&quot; elementType=&quot;C&quot; x2=&quot;5.4641&quot; y2=&quot;-4.75&quot;/&gt;

    &lt;atom id=&quot;CPD-4522-atom22&quot; elementType=&quot;C&quot; x2=&quot;7.4641&quot; y2=&quot;-1.75&quot;/&gt;
    &lt;atom id=&quot;CPD-4522-atom23&quot; elementType=&quot;C&quot; x2=&quot;5.4641&quot; y2=&quot;-2.75&quot;/&gt;

    &lt;atom id=&quot;CPD-4522-atom24&quot; elementType=&quot;C&quot; x2=&quot;5.4641&quot; y2=&quot;-0.75&quot;/&gt;
    &lt;atom id=&quot;CPD-4522-atom25&quot; elementType=&quot;C&quot; x2=&quot;5.4641&quot; y2=&quot;1.25&quot;/&gt;

    &lt;atom id=&quot;CPD-4522-atom26&quot; elementType=&quot;C&quot; x2=&quot;9.4641&quot; y2=&quot;-1.75&quot;/&gt;
    &lt;atom id=&quot;CPD-4522-atom27&quot; elementType=&quot;C&quot; x2=&quot;5.4641&quot; y2=&quot;-1.75&quot;/&gt;

    &lt;atom id=&quot;CPD-4522-atom28&quot; elementType=&quot;N&quot; x2=&quot;3.7321&quot; y2=&quot;4.25&quot;/&gt;
    &lt;atom id=&quot;CPD-4522-atom29&quot; elementType=&quot;O&quot; x2=&quot;4.4641&quot; y2=&quot;-1.75&quot;/&gt;

    &lt;atom id=&quot;CPD-4522-atom30&quot; elementType=&quot;O&quot; x2=&quot;5.4641&quot; y2=&quot;2.25&quot;/&gt;
    &lt;atom id=&quot;CPD-4522-atom31&quot; elementType=&quot;CL&quot; x2=&quot;10.4641&quot; y2=&quot;-1.75&quot;/&gt;

    &lt;atom id=&quot;CPD-4522-atom32&quot; elementType=&quot;H&quot; x2=&quot;2.556&quot; y2=&quot;5.2131&quot;/&gt;
    &lt;atom id=&quot;CPD-4522-atom33&quot; elementType=&quot;H&quot; x2=&quot;2.3291&quot; y2=&quot;6.06&quot;/&gt;

    &lt;atom id=&quot;CPD-4522-atom34&quot; elementType=&quot;H&quot; x2=&quot;3.176&quot; y2=&quot;6.2869&quot;/&gt;
    &lt;atom id=&quot;CPD-4522-atom35&quot; elementType=&quot;H&quot; x2=&quot;1.69&quot; y2=&quot;3.7131&quot;/&gt;

    &lt;atom id=&quot;CPD-4522-atom36&quot; elementType=&quot;H&quot; x2=&quot;1.4631&quot; y2=&quot;4.56&quot;/&gt;
    &lt;atom id=&quot;CPD-4522-atom37&quot; elementType=&quot;H&quot; x2=&quot;2.31&quot; y2=&quot;4.7869&quot;/&gt;

    &lt;atom id=&quot;CPD-4522-atom38&quot; elementType=&quot;H&quot; x2=&quot;6.0841&quot; y2=&quot;-5.75&quot;/&gt;
    &lt;atom id=&quot;CPD-4522-atom39&quot; elementType=&quot;H&quot; x2=&quot;5.4641&quot; y2=&quot;-6.37&quot;/&gt;

    &lt;atom id=&quot;CPD-4522-atom40&quot; elementType=&quot;H&quot; x2=&quot;4.8441&quot; y2=&quot;-5.75&quot;/&gt;
    &lt;atom id=&quot;CPD-4522-atom41&quot; elementType=&quot;H&quot; x2=&quot;4.0611&quot; y2=&quot;-4.56&quot;/&gt;

    &lt;atom id=&quot;CPD-4522-atom42&quot; elementType=&quot;H&quot; x2=&quot;6.8671&quot; y2=&quot;-4.56&quot;/&gt;
    &lt;atom id=&quot;CPD-4522-atom43&quot; elementType=&quot;H&quot; x2=&quot;7.6541&quot; y2=&quot;-0.347&quot;/&gt;

    &lt;atom id=&quot;CPD-4522-atom44&quot; elementType=&quot;H&quot; x2=&quot;7.6541&quot; y2=&quot;-3.153&quot;/&gt;
    &lt;atom id=&quot;CPD-4522-atom45&quot; elementType=&quot;H&quot; x2=&quot;4.0611&quot; y2=&quot;-2.94&quot;/&gt;

    &lt;atom id=&quot;CPD-4522-atom46&quot; elementType=&quot;H&quot; x2=&quot;6.8671&quot; y2=&quot;-2.94&quot;/&gt;
    &lt;atom id=&quot;CPD-4522-atom47&quot; elementType=&quot;H&quot; x2=&quot;4.0611&quot; y2=&quot;-0.56&quot;/&gt;

    &lt;atom id=&quot;CPD-4522-atom48&quot; elementType=&quot;H&quot; x2=&quot;6.8671&quot; y2=&quot;-0.56&quot;/&gt;
    &lt;atom id=&quot;CPD-4522-atom49&quot; elementType=&quot;H&quot; x2=&quot;4.0611&quot; y2=&quot;1.06&quot;/&gt;

    &lt;atom id=&quot;CPD-4522-atom50&quot; elementType=&quot;H&quot; x2=&quot;6.8671&quot; y2=&quot;1.06&quot;/&gt;
    &lt;atom id=&quot;CPD-4522-atom51&quot; elementType=&quot;H&quot; x2=&quot;9.2741&quot; y2=&quot;-0.347&quot;/&gt;

    &lt;atom id=&quot;CPD-4522-atom52&quot; elementType=&quot;H&quot; x2=&quot;9.2741&quot; y2=&quot;-3.153&quot;/&gt;
    &lt;atom id=&quot;CPD-4522-atom53&quot; elementType=&quot;H&quot; x2=&quot;3.9441&quot; y2=&quot;5.8326&quot;/&gt;

    &lt;atom id=&quot;CPD-4522-atom54&quot; elementType=&quot;H&quot; x2=&quot;4.3426&quot; y2=&quot;5.1423&quot;/&gt;
    &lt;atom id=&quot;CPD-4522-atom55&quot; elementType=&quot;H&quot; x2=&quot;3.2646&quot; y2=&quot;3.2751&quot;/&gt;

    &lt;atom id=&quot;CPD-4522-atom56&quot; elementType=&quot;H&quot; x2=&quot;2.4675&quot; y2=&quot;3.2751&quot;/&gt;
    &lt;atom id=&quot;CPD-4522-atom57&quot; elementType=&quot;H&quot; x2=&quot;4.8101&quot; y2=&quot;4.3326&quot;/&gt;

    &lt;atom id=&quot;CPD-4522-atom58&quot; elementType=&quot;H&quot; x2=&quot;5.2087&quot; y2=&quot;3.6423&quot;/&gt;
    &lt;atom id=&quot;CPD-4522-atom59&quot; elementType=&quot;H&quot; x2=&quot;4.386&quot; y2=&quot;2.1674&quot;/&gt;

    &lt;atom id=&quot;CPD-4522-atom60&quot; elementType=&quot;H&quot; x2=&quot;3.9875&quot; y2=&quot;2.8577&quot;/&gt;
    &lt;atom id=&quot;CPD-4522-atom61&quot; elementType=&quot;H&quot; x2=&quot;6.1541&quot; y2=&quot;-1.2131&quot;/&gt;

    &lt;atom id=&quot;CPD-4522-atom62&quot; elementType=&quot;H&quot; x2=&quot;6.4641&quot; y2=&quot;-2.37&quot;/&gt;
    &lt;atom id=&quot;CPD-4522-atom63&quot; elementType=&quot;H&quot; x2=&quot;4.1541&quot; y2=&quot;-1.2131&quot;/&gt;

   &lt;/atomArray&gt;
   &lt;bondArray&gt;
    &lt;bond id=&quot;CPD-4522-bond1&quot; atomRefs=&quot;CPD-4522-atom29 CPD-4522-atom63&quot; order=&quot;1&quot;/&gt;

    &lt;bond id=&quot;CPD-4522-bond2&quot; atomRefs=&quot;CPD-4522-atom20 CPD-4522-atom62&quot; order=&quot;1&quot;/&gt;
    &lt;bond id=&quot;CPD-4522-bond3&quot; atomRefs=&quot;CPD-4522-atom20 CPD-4522-atom61&quot; order=&quot;1&quot;/&gt;

    &lt;bond id=&quot;CPD-4522-bond4&quot; atomRefs=&quot;CPD-4522-atom19 CPD-4522-atom60&quot; order=&quot;1&quot;/&gt;
    &lt;bond id=&quot;CPD-4522-bond5&quot; atomRefs=&quot;CPD-4522-atom19 CPD-4522-atom59&quot; order=&quot;1&quot;/&gt;

    &lt;bond id=&quot;CPD-4522-bond6&quot; atomRefs=&quot;CPD-4522-atom18 CPD-4522-atom58&quot; order=&quot;1&quot;/&gt;
    &lt;bond id=&quot;CPD-4522-bond7&quot; atomRefs=&quot;CPD-4522-atom18 CPD-4522-atom57&quot; order=&quot;1&quot;/&gt;

    &lt;bond id=&quot;CPD-4522-bond8&quot; atomRefs=&quot;CPD-4522-atom17 CPD-4522-atom56&quot; order=&quot;1&quot;/&gt;
    &lt;bond id=&quot;CPD-4522-bond9&quot; atomRefs=&quot;CPD-4522-atom17 CPD-4522-atom55&quot; order=&quot;1&quot;/&gt;

    &lt;bond id=&quot;CPD-4522-bond10&quot; atomRefs=&quot;CPD-4522-atom16 CPD-4522-atom54&quot; order=&quot;1&quot;/&gt;
    &lt;bond id=&quot;CPD-4522-bond11&quot; atomRefs=&quot;CPD-4522-atom16 CPD-4522-atom53&quot; order=&quot;1&quot;/&gt;

    &lt;bond id=&quot;CPD-4522-bond12&quot; atomRefs=&quot;CPD-4522-atom15 CPD-4522-atom52&quot; order=&quot;1&quot;/&gt;
    &lt;bond id=&quot;CPD-4522-bond13&quot; atomRefs=&quot;CPD-4522-atom14 CPD-4522-atom51&quot; order=&quot;1&quot;/&gt;

    &lt;bond id=&quot;CPD-4522-bond14&quot; atomRefs=&quot;CPD-4522-atom13 CPD-4522-atom50&quot; order=&quot;1&quot;/&gt;
    &lt;bond id=&quot;CPD-4522-bond15&quot; atomRefs=&quot;CPD-4522-atom12 CPD-4522-atom49&quot; order=&quot;1&quot;/&gt;

    &lt;bond id=&quot;CPD-4522-bond16&quot; atomRefs=&quot;CPD-4522-atom11 CPD-4522-atom48&quot; order=&quot;1&quot;/&gt;
    &lt;bond id=&quot;CPD-4522-bond17&quot; atomRefs=&quot;CPD-4522-atom10 CPD-4522-atom47&quot; order=&quot;1&quot;/&gt;

    &lt;bond id=&quot;CPD-4522-bond18&quot; atomRefs=&quot;CPD-4522-atom9 CPD-4522-atom46&quot; order=&quot;1&quot;/&gt;
    &lt;bond id=&quot;CPD-4522-bond19&quot; atomRefs=&quot;CPD-4522-atom8 CPD-4522-atom45&quot; order=&quot;1&quot;/&gt;

    &lt;bond id=&quot;CPD-4522-bond20&quot; atomRefs=&quot;CPD-4522-atom7 CPD-4522-atom44&quot; order=&quot;1&quot;/&gt;
    &lt;bond id=&quot;CPD-4522-bond21&quot; atomRefs=&quot;CPD-4522-atom6 CPD-4522-atom43&quot; order=&quot;1&quot;/&gt;

    &lt;bond id=&quot;CPD-4522-bond22&quot; atomRefs=&quot;CPD-4522-atom5 CPD-4522-atom42&quot; order=&quot;1&quot;/&gt;
    &lt;bond id=&quot;CPD-4522-bond23&quot; atomRefs=&quot;CPD-4522-atom4 CPD-4522-atom41&quot; order=&quot;1&quot;/&gt;

    &lt;bond id=&quot;CPD-4522-bond24&quot; atomRefs=&quot;CPD-4522-atom3 CPD-4522-atom40&quot; order=&quot;1&quot;/&gt;
    &lt;bond id=&quot;CPD-4522-bond25&quot; atomRefs=&quot;CPD-4522-atom3 CPD-4522-atom39&quot; order=&quot;1&quot;/&gt;

    &lt;bond id=&quot;CPD-4522-bond26&quot; atomRefs=&quot;CPD-4522-atom3 CPD-4522-atom38&quot; order=&quot;1&quot;/&gt;
    &lt;bond id=&quot;CPD-4522-bond27&quot; atomRefs=&quot;CPD-4522-atom2 CPD-4522-atom37&quot; order=&quot;1&quot;/&gt;

    &lt;bond id=&quot;CPD-4522-bond28&quot; atomRefs=&quot;CPD-4522-atom2 CPD-4522-atom36&quot; order=&quot;1&quot;/&gt;
    &lt;bond id=&quot;CPD-4522-bond29&quot; atomRefs=&quot;CPD-4522-atom2 CPD-4522-atom35&quot; order=&quot;1&quot;/&gt;

    &lt;bond id=&quot;CPD-4522-bond30&quot; atomRefs=&quot;CPD-4522-atom1 CPD-4522-atom34&quot; order=&quot;1&quot;/&gt;
    &lt;bond id=&quot;CPD-4522-bond31&quot; atomRefs=&quot;CPD-4522-atom1 CPD-4522-atom33&quot; order=&quot;1&quot;/&gt;

    &lt;bond id=&quot;CPD-4522-bond32&quot; atomRefs=&quot;CPD-4522-atom1 CPD-4522-atom32&quot; order=&quot;1&quot;/&gt;
    &lt;bond id=&quot;CPD-4522-bond33&quot; atomRefs=&quot;CPD-4522-atom27 CPD-4522-atom29&quot; order=&quot;1&quot;/&gt;

    &lt;bond id=&quot;CPD-4522-bond34&quot; atomRefs=&quot;CPD-4522-atom26 CPD-4522-atom31&quot; order=&quot;1&quot;/&gt;
    &lt;bond id=&quot;CPD-4522-bond35&quot; atomRefs=&quot;CPD-4522-atom25 CPD-4522-atom30&quot; order=&quot;1&quot;/&gt;

    &lt;bond id=&quot;CPD-4522-bond36&quot; atomRefs=&quot;CPD-4522-atom24 CPD-4522-atom27&quot; order=&quot;1&quot;/&gt;
    &lt;bond id=&quot;CPD-4522-bond37&quot; atomRefs=&quot;CPD-4522-atom23 CPD-4522-atom27&quot; order=&quot;1&quot;/&gt;

    &lt;bond id=&quot;CPD-4522-bond38&quot; atomRefs=&quot;CPD-4522-atom20 CPD-4522-atom27&quot; order=&quot;1&quot;/&gt;
    &lt;bond id=&quot;CPD-4522-bond39&quot; atomRefs=&quot;CPD-4522-atom20 CPD-4522-atom22&quot; order=&quot;1&quot;/&gt;

    &lt;bond id=&quot;CPD-4522-bond40&quot; atomRefs=&quot;CPD-4522-atom19 CPD-4522-atom30&quot; order=&quot;1&quot;/&gt;
    &lt;bond id=&quot;CPD-4522-bond41&quot; atomRefs=&quot;CPD-4522-atom18 CPD-4522-atom28&quot; order=&quot;1&quot;/&gt;

    &lt;bond id=&quot;CPD-4522-bond42&quot; atomRefs=&quot;CPD-4522-atom18 CPD-4522-atom19&quot; order=&quot;1&quot;/&gt;
    &lt;bond id=&quot;CPD-4522-bond43&quot; atomRefs=&quot;CPD-4522-atom17 CPD-4522-atom28&quot; order=&quot;1&quot;/&gt;

    &lt;bond id=&quot;CPD-4522-bond44&quot; atomRefs=&quot;CPD-4522-atom16 CPD-4522-atom28&quot; order=&quot;1&quot;/&gt;
    &lt;bond id=&quot;CPD-4522-bond45&quot; atomRefs=&quot;CPD-4522-atom15 CPD-4522-atom26&quot; order=&quot;A&quot;/&gt;

    &lt;bond id=&quot;CPD-4522-bond46&quot; atomRefs=&quot;CPD-4522-atom26 CPD-4522-atom14&quot; order=&quot;A&quot;/&gt;
    &lt;bond id=&quot;CPD-4522-bond47&quot; atomRefs=&quot;CPD-4522-atom25 CPD-4522-atom13&quot; order=&quot;A&quot;/&gt;

    &lt;bond id=&quot;CPD-4522-bond48&quot; atomRefs=&quot;CPD-4522-atom12 CPD-4522-atom25&quot; order=&quot;A&quot;/&gt;
    &lt;bond id=&quot;CPD-4522-bond49&quot; atomRefs=&quot;CPD-4522-atom11 CPD-4522-atom24&quot; order=&quot;A&quot;/&gt;

    &lt;bond id=&quot;CPD-4522-bond50&quot; atomRefs=&quot;CPD-4522-atom13 CPD-4522-atom11&quot; order=&quot;A&quot;/&gt;
    &lt;bond id=&quot;CPD-4522-bond51&quot; atomRefs=&quot;CPD-4522-atom24 CPD-4522-atom10&quot; order=&quot;A&quot;/&gt;

    &lt;bond id=&quot;CPD-4522-bond52&quot; atomRefs=&quot;CPD-4522-atom10 CPD-4522-atom12&quot; order=&quot;A&quot;/&gt;
    &lt;bond id=&quot;CPD-4522-bond53&quot; atomRefs=&quot;CPD-4522-atom23 CPD-4522-atom9&quot; order=&quot;A&quot;/&gt;

    &lt;bond id=&quot;CPD-4522-bond54&quot; atomRefs=&quot;CPD-4522-atom8 CPD-4522-atom23&quot; order=&quot;A&quot;/&gt;
    &lt;bond id=&quot;CPD-4522-bond55&quot; atomRefs=&quot;CPD-4522-atom22 CPD-4522-atom7&quot; order=&quot;A&quot;/&gt;

    &lt;bond id=&quot;CPD-4522-bond56&quot; atomRefs=&quot;CPD-4522-atom7 CPD-4522-atom15&quot; order=&quot;A&quot;/&gt;
    &lt;bond id=&quot;CPD-4522-bond57&quot; atomRefs=&quot;CPD-4522-atom6 CPD-4522-atom22&quot; order=&quot;A&quot;/&gt;

    &lt;bond id=&quot;CPD-4522-bond58&quot; atomRefs=&quot;CPD-4522-atom14 CPD-4522-atom6&quot; order=&quot;A&quot;/&gt;
    &lt;bond id=&quot;CPD-4522-bond59&quot; atomRefs=&quot;CPD-4522-atom5 CPD-4522-atom21&quot; order=&quot;A&quot;/&gt;

    &lt;bond id=&quot;CPD-4522-bond60&quot; atomRefs=&quot;CPD-4522-atom9 CPD-4522-atom5&quot; order=&quot;A&quot;/&gt;
    &lt;bond id=&quot;CPD-4522-bond61&quot; atomRefs=&quot;CPD-4522-atom21 CPD-4522-atom4&quot; order=&quot;A&quot;/&gt;

    &lt;bond id=&quot;CPD-4522-bond62&quot; atomRefs=&quot;CPD-4522-atom4 CPD-4522-atom8&quot; order=&quot;A&quot;/&gt;
    &lt;bond id=&quot;CPD-4522-bond63&quot; atomRefs=&quot;CPD-4522-atom3 CPD-4522-atom21&quot; order=&quot;1&quot;/&gt;

    &lt;bond id=&quot;CPD-4522-bond64&quot; atomRefs=&quot;CPD-4522-atom2 CPD-4522-atom17&quot; order=&quot;1&quot;/&gt;
    &lt;bond id=&quot;CPD-4522-bond65&quot; atomRefs=&quot;CPD-4522-atom1 CPD-4522-atom16&quot; order=&quot;1&quot;/&gt;

   &lt;/bondArray&gt;
   &lt;formula concise=&quot;C 27 H 32 N 1 O 2 CL 1&quot; formalCharge=&quot;0&quot;/&gt;
   &lt;float title=&quot;molecularWeight&quot; units=&quot;g/mol&quot;&gt;438.008&lt;/float&gt;

   &lt;string title=&quot;smiles&quot;&gt;[CH3][CH2]N([CH2][CH3])[CH2][CH2]Oc1([cH][cH]c([cH][cH]1)C(c2([cH][cH]c([CH3])[cH][cH]2))([OH])[CH2]c3([cH][cH]c(Cl)[cH][cH]3))&lt;/string&gt;
  &lt;/molecule&gt;
 &lt;/cml&gt;</p1:STRUCTURE-DATA>
        <p1:STRUCTURE-FORMAT rdf:datatype="&xsd;string">CML</p1:STRUCTURE-FORMAT>
    </p1:chemicalStructure>
    


    <!-- Individual: http://BioCyc.org/HUMAN/pathway-biopax?object=PWY66-341#chemicalStructure80427 -->

    <p1:chemicalStructure rdf:about="#chemicalStructure80427">
        <p1:STRUCTURE-DATA rdf:datatype="&xsd;string"
            >&lt;cml&gt;
  &lt;molecule id=&quot;CPD-4521&quot; title=&quot;1, 4-cyclohexanebis (methylamine), N,N&apos;-bis(o- chlorobenzyl)-, dihydrochloride, trans-&quot; dictRef=&quot;dictCPD-4521&quot;&gt;
   &lt;atomArray&gt;

    &lt;atom id=&quot;CPD-4521-atom1&quot; elementType=&quot;C&quot; x2=&quot;2.866&quot; y2=&quot;5.5&quot;/&gt;
    &lt;atom id=&quot;CPD-4521-atom2&quot; elementType=&quot;C&quot; x2=&quot;8.9282&quot; y2=&quot;-4.0&quot;/&gt;

    &lt;atom id=&quot;CPD-4521-atom3&quot; elementType=&quot;C&quot; x2=&quot;2.0&quot; y2=&quot;5.0&quot;/&gt;
    &lt;atom id=&quot;CPD-4521-atom4&quot; elementType=&quot;C&quot; x2=&quot;8.9282&quot; y2=&quot;-5.0&quot;/&gt;

    &lt;atom id=&quot;CPD-4521-atom5&quot; elementType=&quot;C&quot; x2=&quot;3.7321&quot; y2=&quot;5.0&quot;/&gt;
    &lt;atom id=&quot;CPD-4521-atom6&quot; elementType=&quot;C&quot; x2=&quot;8.0622&quot; y2=&quot;-3.5&quot;/&gt;

    &lt;atom id=&quot;CPD-4521-atom7&quot; elementType=&quot;C&quot; x2=&quot;2.0&quot; y2=&quot;4.0&quot;/&gt;
    &lt;atom id=&quot;CPD-4521-atom8&quot; elementType=&quot;C&quot; x2=&quot;8.0622&quot; y2=&quot;-5.5&quot;/&gt;

    &lt;atom id=&quot;CPD-4521-atom9&quot; elementType=&quot;C&quot; x2=&quot;6.3301&quot; y2=&quot;0.5&quot;/&gt;
    &lt;atom id=&quot;CPD-4521-atom10&quot; elementType=&quot;C&quot; x2=&quot;4.5981&quot; y2=&quot;0.5&quot;/&gt;

    &lt;atom id=&quot;CPD-4521-atom11&quot; elementType=&quot;C&quot; x2=&quot;6.3301&quot; y2=&quot;-0.5&quot;/&gt;
    &lt;atom id=&quot;CPD-4521-atom12&quot; elementType=&quot;C&quot; x2=&quot;4.5981&quot; y2=&quot;-0.5&quot;/&gt;

    &lt;atom id=&quot;CPD-4521-atom13&quot; elementType=&quot;C&quot; x2=&quot;4.5981&quot; y2=&quot;3.5&quot;/&gt;
    &lt;atom id=&quot;CPD-4521-atom14&quot; elementType=&quot;C&quot; x2=&quot;6.3301&quot; y2=&quot;-3.5&quot;/&gt;

    &lt;atom id=&quot;CPD-4521-atom15&quot; elementType=&quot;C&quot; x2=&quot;5.4641&quot; y2=&quot;2.0&quot;/&gt;
    &lt;atom id=&quot;CPD-4521-atom16&quot; elementType=&quot;C&quot; x2=&quot;5.4641&quot; y2=&quot;-2.0&quot;/&gt;

    &lt;atom id=&quot;CPD-4521-atom17&quot; elementType=&quot;C&quot; x2=&quot;3.7321&quot; y2=&quot;4.0&quot;/&gt;
    &lt;atom id=&quot;CPD-4521-atom18&quot; elementType=&quot;C&quot; x2=&quot;7.1962&quot; y2=&quot;-4.0&quot;/&gt;

    &lt;atom id=&quot;CPD-4521-atom19&quot; elementType=&quot;C&quot; x2=&quot;2.866&quot; y2=&quot;3.5&quot;/&gt;
    &lt;atom id=&quot;CPD-4521-atom20&quot; elementType=&quot;C&quot; x2=&quot;7.1962&quot; y2=&quot;-5.0&quot;/&gt;

    &lt;atom id=&quot;CPD-4521-atom21&quot; elementType=&quot;C&quot; x2=&quot;5.4641&quot; y2=&quot;1.0&quot;/&gt;
    &lt;atom id=&quot;CPD-4521-atom22&quot; elementType=&quot;C&quot; x2=&quot;5.4641&quot; y2=&quot;-1.0&quot;/&gt;

    &lt;atom id=&quot;CPD-4521-atom23&quot; elementType=&quot;N&quot; x2=&quot;4.5981&quot; y2=&quot;2.5&quot;/&gt;
    &lt;atom id=&quot;CPD-4521-atom24&quot; elementType=&quot;N&quot; x2=&quot;6.3301&quot; y2=&quot;-2.5&quot;/&gt;

    &lt;atom id=&quot;CPD-4521-atom25&quot; elementType=&quot;CL&quot; x2=&quot;2.866&quot; y2=&quot;2.5&quot;/&gt;
    &lt;atom id=&quot;CPD-4521-atom26&quot; elementType=&quot;CL&quot; x2=&quot;6.3301&quot; y2=&quot;-5.5&quot;/&gt;

    &lt;atom id=&quot;CPD-4521-atom27&quot; elementType=&quot;H&quot; x2=&quot;2.866&quot; y2=&quot;6.12&quot;/&gt;
    &lt;atom id=&quot;CPD-4521-atom28&quot; elementType=&quot;H&quot; x2=&quot;9.4651&quot; y2=&quot;-3.69&quot;/&gt;

    &lt;atom id=&quot;CPD-4521-atom29&quot; elementType=&quot;H&quot; x2=&quot;1.4631&quot; y2=&quot;5.31&quot;/&gt;
    &lt;atom id=&quot;CPD-4521-atom30&quot; elementType=&quot;H&quot; x2=&quot;9.4651&quot; y2=&quot;-5.31&quot;/&gt;

    &lt;atom id=&quot;CPD-4521-atom31&quot; elementType=&quot;H&quot; x2=&quot;4.269&quot; y2=&quot;5.31&quot;/&gt;
    &lt;atom id=&quot;CPD-4521-atom32&quot; elementType=&quot;H&quot; x2=&quot;8.0622&quot; y2=&quot;-2.88&quot;/&gt;

    &lt;atom id=&quot;CPD-4521-atom33&quot; elementType=&quot;H&quot; x2=&quot;1.4631&quot; y2=&quot;3.69&quot;/&gt;
    &lt;atom id=&quot;CPD-4521-atom34&quot; elementType=&quot;H&quot; x2=&quot;8.0622&quot; y2=&quot;-6.12&quot;/&gt;

    &lt;atom id=&quot;CPD-4521-atom35&quot; elementType=&quot;H&quot; x2=&quot;6.5422&quot; y2=&quot;1.0826&quot;/&gt;
    &lt;atom id=&quot;CPD-4521-atom36&quot; elementType=&quot;H&quot; x2=&quot;6.9407&quot; y2=&quot;0.3923&quot;/&gt;

    &lt;atom id=&quot;CPD-4521-atom37&quot; elementType=&quot;H&quot; x2=&quot;3.9875&quot; y2=&quot;0.3923&quot;/&gt;
    &lt;atom id=&quot;CPD-4521-atom38&quot; elementType=&quot;H&quot; x2=&quot;4.386&quot; y2=&quot;1.0826&quot;/&gt;

    &lt;atom id=&quot;CPD-4521-atom39&quot; elementType=&quot;H&quot; x2=&quot;6.9407&quot; y2=&quot;-0.3923&quot;/&gt;
    &lt;atom id=&quot;CPD-4521-atom40&quot; elementType=&quot;H&quot; x2=&quot;6.5422&quot; y2=&quot;-1.0826&quot;/&gt;

    &lt;atom id=&quot;CPD-4521-atom41&quot; elementType=&quot;H&quot; x2=&quot;4.386&quot; y2=&quot;-1.0826&quot;/&gt;
    &lt;atom id=&quot;CPD-4521-atom42&quot; elementType=&quot;H&quot; x2=&quot;3.9875&quot; y2=&quot;-0.3923&quot;/&gt;

    &lt;atom id=&quot;CPD-4521-atom43&quot; elementType=&quot;H&quot; x2=&quot;4.8101&quot; y2=&quot;4.0826&quot;/&gt;
    &lt;atom id=&quot;CPD-4521-atom44&quot; elementType=&quot;H&quot; x2=&quot;5.2087&quot; y2=&quot;3.3923&quot;/&gt;

    &lt;atom id=&quot;CPD-4521-atom45&quot; elementType=&quot;H&quot; x2=&quot;6.1181&quot; y2=&quot;-4.0826&quot;/&gt;
    &lt;atom id=&quot;CPD-4521-atom46&quot; elementType=&quot;H&quot; x2=&quot;5.7195&quot; y2=&quot;-3.3923&quot;/&gt;

    &lt;atom id=&quot;CPD-4521-atom47&quot; elementType=&quot;H&quot; x2=&quot;5.6762&quot; y2=&quot;2.5826&quot;/&gt;
    &lt;atom id=&quot;CPD-4521-atom48&quot; elementType=&quot;H&quot; x2=&quot;6.0747&quot; y2=&quot;1.8923&quot;/&gt;

    &lt;atom id=&quot;CPD-4521-atom49&quot; elementType=&quot;H&quot; x2=&quot;5.252&quot; y2=&quot;-2.5826&quot;/&gt;
    &lt;atom id=&quot;CPD-4521-atom50&quot; elementType=&quot;H&quot; x2=&quot;4.8535&quot; y2=&quot;-1.8923&quot;/&gt;

    &lt;atom id=&quot;CPD-4521-atom51&quot; elementType=&quot;H&quot; x2=&quot;6.001&quot; y2=&quot;1.31&quot;/&gt;
    &lt;atom id=&quot;CPD-4521-atom52&quot; elementType=&quot;H&quot; x2=&quot;6.001&quot; y2=&quot;-1.31&quot;/&gt;

    &lt;atom id=&quot;CPD-4521-atom53&quot; elementType=&quot;H&quot; x2=&quot;4.0611&quot; y2=&quot;2.19&quot;/&gt;
    &lt;atom id=&quot;CPD-4521-atom54&quot; elementType=&quot;H&quot; x2=&quot;6.8671&quot; y2=&quot;-2.19&quot;/&gt;

   &lt;/atomArray&gt;
   &lt;bondArray&gt;
    &lt;bond id=&quot;CPD-4521-bond1&quot; atomRefs=&quot;CPD-4521-atom24 CPD-4521-atom54&quot; order=&quot;1&quot;/&gt;

    &lt;bond id=&quot;CPD-4521-bond2&quot; atomRefs=&quot;CPD-4521-atom23 CPD-4521-atom53&quot; order=&quot;1&quot;/&gt;
    &lt;bond id=&quot;CPD-4521-bond3&quot; atomRefs=&quot;CPD-4521-atom22 CPD-4521-atom52&quot; order=&quot;1&quot;/&gt;

    &lt;bond id=&quot;CPD-4521-bond4&quot; atomRefs=&quot;CPD-4521-atom21 CPD-4521-atom51&quot; order=&quot;1&quot;/&gt;
    &lt;bond id=&quot;CPD-4521-bond5&quot; atomRefs=&quot;CPD-4521-atom16 CPD-4521-atom50&quot; order=&quot;1&quot;/&gt;

    &lt;bond id=&quot;CPD-4521-bond6&quot; atomRefs=&quot;CPD-4521-atom16 CPD-4521-atom49&quot; order=&quot;1&quot;/&gt;
    &lt;bond id=&quot;CPD-4521-bond7&quot; atomRefs=&quot;CPD-4521-atom15 CPD-4521-atom48&quot; order=&quot;1&quot;/&gt;

    &lt;bond id=&quot;CPD-4521-bond8&quot; atomRefs=&quot;CPD-4521-atom15 CPD-4521-atom47&quot; order=&quot;1&quot;/&gt;
    &lt;bond id=&quot;CPD-4521-bond9&quot; atomRefs=&quot;CPD-4521-atom14 CPD-4521-atom46&quot; order=&quot;1&quot;/&gt;

    &lt;bond id=&quot;CPD-4521-bond10&quot; atomRefs=&quot;CPD-4521-atom14 CPD-4521-atom45&quot; order=&quot;1&quot;/&gt;
    &lt;bond id=&quot;CPD-4521-bond11&quot; atomRefs=&quot;CPD-4521-atom13 CPD-4521-atom44&quot; order=&quot;1&quot;/&gt;

    &lt;bond id=&quot;CPD-4521-bond12&quot; atomRefs=&quot;CPD-4521-atom13 CPD-4521-atom43&quot; order=&quot;1&quot;/&gt;
    &lt;bond id=&quot;CPD-4521-bond13&quot; atomRefs=&quot;CPD-4521-atom12 CPD-4521-atom42&quot; order=&quot;1&quot;/&gt;

    &lt;bond id=&quot;CPD-4521-bond14&quot; atomRefs=&quot;CPD-4521-atom12 CPD-4521-atom41&quot; order=&quot;1&quot;/&gt;
    &lt;bond id=&quot;CPD-4521-bond15&quot; atomRefs=&quot;CPD-4521-atom11 CPD-4521-atom40&quot; order=&quot;1&quot;/&gt;

    &lt;bond id=&quot;CPD-4521-bond16&quot; atomRefs=&quot;CPD-4521-atom11 CPD-4521-atom39&quot; order=&quot;1&quot;/&gt;
    &lt;bond id=&quot;CPD-4521-bond17&quot; atomRefs=&quot;CPD-4521-atom10 CPD-4521-atom38&quot; order=&quot;1&quot;/&gt;

    &lt;bond id=&quot;CPD-4521-bond18&quot; atomRefs=&quot;CPD-4521-atom10 CPD-4521-atom37&quot; order=&quot;1&quot;/&gt;
    &lt;bond id=&quot;CPD-4521-bond19&quot; atomRefs=&quot;CPD-4521-atom9 CPD-4521-atom36&quot; order=&quot;1&quot;/&gt;

    &lt;bond id=&quot;CPD-4521-bond20&quot; atomRefs=&quot;CPD-4521-atom9 CPD-4521-atom35&quot; order=&quot;1&quot;/&gt;
    &lt;bond id=&quot;CPD-4521-bond21&quot; atomRefs=&quot;CPD-4521-atom8 CPD-4521-atom34&quot; order=&quot;1&quot;/&gt;

    &lt;bond id=&quot;CPD-4521-bond22&quot; atomRefs=&quot;CPD-4521-atom7 CPD-4521-atom33&quot; order=&quot;1&quot;/&gt;
    &lt;bond id=&quot;CPD-4521-bond23&quot; atomRefs=&quot;CPD-4521-atom6 CPD-4521-atom32&quot; order=&quot;1&quot;/&gt;

    &lt;bond id=&quot;CPD-4521-bond24&quot; atomRefs=&quot;CPD-4521-atom5 CPD-4521-atom31&quot; order=&quot;1&quot;/&gt;
    &lt;bond id=&quot;CPD-4521-bond25&quot; atomRefs=&quot;CPD-4521-atom4 CPD-4521-atom30&quot; order=&quot;1&quot;/&gt;

    &lt;bond id=&quot;CPD-4521-bond26&quot; atomRefs=&quot;CPD-4521-atom3 CPD-4521-atom29&quot; order=&quot;1&quot;/&gt;
    &lt;bond id=&quot;CPD-4521-bond27&quot; atomRefs=&quot;CPD-4521-atom2 CPD-4521-atom28&quot; order=&quot;1&quot;/&gt;

    &lt;bond id=&quot;CPD-4521-bond28&quot; atomRefs=&quot;CPD-4521-atom1 CPD-4521-atom27&quot; order=&quot;1&quot;/&gt;
    &lt;bond id=&quot;CPD-4521-bond29&quot; atomRefs=&quot;CPD-4521-atom20 CPD-4521-atom26&quot; order=&quot;1&quot;/&gt;

    &lt;bond id=&quot;CPD-4521-bond30&quot; atomRefs=&quot;CPD-4521-atom19 CPD-4521-atom25&quot; order=&quot;1&quot;/&gt;
    &lt;bond id=&quot;CPD-4521-bond31&quot; atomRefs=&quot;CPD-4521-atom18 CPD-4521-atom20&quot; order=&quot;A&quot;/&gt;

    &lt;bond id=&quot;CPD-4521-bond32&quot; atomRefs=&quot;CPD-4521-atom17 CPD-4521-atom19&quot; order=&quot;A&quot;/&gt;
    &lt;bond id=&quot;CPD-4521-bond33&quot; atomRefs=&quot;CPD-4521-atom16 CPD-4521-atom24&quot; order=&quot;1&quot;/&gt;

    &lt;bond id=&quot;CPD-4521-bond34&quot; atomRefs=&quot;CPD-4521-atom16 CPD-4521-atom22&quot; order=&quot;1&quot;/&gt;
    &lt;bond id=&quot;CPD-4521-bond35&quot; atomRefs=&quot;CPD-4521-atom15 CPD-4521-atom23&quot; order=&quot;1&quot;/&gt;

    &lt;bond id=&quot;CPD-4521-bond36&quot; atomRefs=&quot;CPD-4521-atom15 CPD-4521-atom21&quot; order=&quot;1&quot;/&gt;
    &lt;bond id=&quot;CPD-4521-bond37&quot; atomRefs=&quot;CPD-4521-atom14 CPD-4521-atom24&quot; order=&quot;1&quot;/&gt;

    &lt;bond id=&quot;CPD-4521-bond38&quot; atomRefs=&quot;CPD-4521-atom14 CPD-4521-atom18&quot; order=&quot;1&quot;/&gt;
    &lt;bond id=&quot;CPD-4521-bond39&quot; atomRefs=&quot;CPD-4521-atom13 CPD-4521-atom23&quot; order=&quot;1&quot;/&gt;

    &lt;bond id=&quot;CPD-4521-bond40&quot; atomRefs=&quot;CPD-4521-atom13 CPD-4521-atom17&quot; order=&quot;1&quot;/&gt;
    &lt;bond id=&quot;CPD-4521-bond41&quot; atomRefs=&quot;CPD-4521-atom12 CPD-4521-atom22&quot; order=&quot;1&quot;/&gt;

    &lt;bond id=&quot;CPD-4521-bond42&quot; atomRefs=&quot;CPD-4521-atom11 CPD-4521-atom22&quot; order=&quot;1&quot;/&gt;
    &lt;bond id=&quot;CPD-4521-bond43&quot; atomRefs=&quot;CPD-4521-atom10 CPD-4521-atom21&quot; order=&quot;1&quot;/&gt;

    &lt;bond id=&quot;CPD-4521-bond44&quot; atomRefs=&quot;CPD-4521-atom10 CPD-4521-atom12&quot; order=&quot;1&quot;/&gt;
    &lt;bond id=&quot;CPD-4521-bond45&quot; atomRefs=&quot;CPD-4521-atom9 CPD-4521-atom21&quot; order=&quot;1&quot;/&gt;

    &lt;bond id=&quot;CPD-4521-bond46&quot; atomRefs=&quot;CPD-4521-atom9 CPD-4521-atom11&quot; order=&quot;1&quot;/&gt;
    &lt;bond id=&quot;CPD-4521-bond47&quot; atomRefs=&quot;CPD-4521-atom20 CPD-4521-atom8&quot; order=&quot;A&quot;/&gt;

    &lt;bond id=&quot;CPD-4521-bond48&quot; atomRefs=&quot;CPD-4521-atom19 CPD-4521-atom7&quot; order=&quot;A&quot;/&gt;
    &lt;bond id=&quot;CPD-4521-bond49&quot; atomRefs=&quot;CPD-4521-atom6 CPD-4521-atom18&quot; order=&quot;A&quot;/&gt;

    &lt;bond id=&quot;CPD-4521-bond50&quot; atomRefs=&quot;CPD-4521-atom5 CPD-4521-atom17&quot; order=&quot;A&quot;/&gt;
    &lt;bond id=&quot;CPD-4521-bond51&quot; atomRefs=&quot;CPD-4521-atom8 CPD-4521-atom4&quot; order=&quot;A&quot;/&gt;

    &lt;bond id=&quot;CPD-4521-bond52&quot; atomRefs=&quot;CPD-4521-atom7 CPD-4521-atom3&quot; order=&quot;A&quot;/&gt;
    &lt;bond id=&quot;CPD-4521-bond53&quot; atomRefs=&quot;CPD-4521-atom2 CPD-4521-atom6&quot; order=&quot;A&quot;/&gt;

    &lt;bond id=&quot;CPD-4521-bond54&quot; atomRefs=&quot;CPD-4521-atom4 CPD-4521-atom2&quot; order=&quot;A&quot;/&gt;
    &lt;bond id=&quot;CPD-4521-bond55&quot; atomRefs=&quot;CPD-4521-atom1 CPD-4521-atom5&quot; order=&quot;A&quot;/&gt;

    &lt;bond id=&quot;CPD-4521-bond56&quot; atomRefs=&quot;CPD-4521-atom3 CPD-4521-atom1&quot; order=&quot;A&quot;/&gt;
   &lt;/bondArray&gt;
   &lt;formula concise=&quot;C 22 H 28 N 2 CL 2&quot; formalCharge=&quot;0&quot;/&gt;

   &lt;float title=&quot;molecularWeight&quot; units=&quot;g/mol&quot;&gt;391.383&lt;/float&gt;
   &lt;string title=&quot;smiles&quot;&gt;[CH2](c1(c(Cl)[cH][cH][cH][cH]1))[NH][CH2][CH]2([CH2][CH2][CH]([CH2][CH2]2)[CH2][NH][CH2]c3(c(Cl)[cH][cH][cH][cH]3))&lt;/string&gt;
  &lt;/molecule&gt;

 &lt;/cml&gt;</p1:STRUCTURE-DATA>
        <p1:STRUCTURE-FORMAT rdf:datatype="&xsd;string">CML</p1:STRUCTURE-FORMAT>
    </p1:chemicalStructure>
    


    <!-- Individual: http://BioCyc.org/HUMAN/pathway-biopax?object=PWY66-341#chemicalStructure80436 -->

    <p1:chemicalStructure rdf:about="#chemicalStructure80436">
        <p1:STRUCTURE-DATA rdf:datatype="&xsd;string"
            >&lt;cml&gt;
  &lt;molecule id=&quot;CPD-4186&quot; title=&quot;lathosterol&quot; dictRef=&quot;dictCPD-4186&quot;&gt;

   &lt;atomArray&gt;
    &lt;atom id=&quot;CPD-4186-atom1&quot; elementType=&quot;C&quot; x2=&quot;3.0625&quot; y2=&quot;0.8937&quot;/&gt;

    &lt;atom id=&quot;CPD-4186-atom2&quot; elementType=&quot;C&quot; x2=&quot;2.348&quot; y2=&quot;1.3062&quot;/&gt;
    &lt;atom id=&quot;CPD-4186-atom3&quot; elementType=&quot;C&quot; x2=&quot;3.0625&quot; y2=&quot;2.5438&quot;/&gt;

    &lt;atom id=&quot;CPD-4186-atom4&quot; elementType=&quot;C&quot; x2=&quot;3.777&quot; y2=&quot;2.1313&quot;/&gt;
    &lt;atom id=&quot;CPD-4186-atom5&quot; elementType=&quot;C&quot; x2=&quot;4.4914&quot; y2=&quot;2.5438&quot;/&gt;

    &lt;atom id=&quot;CPD-4186-atom6&quot; elementType=&quot;C&quot; x2=&quot;5.2059&quot; y2=&quot;2.1313&quot;/&gt;
    &lt;atom id=&quot;CPD-4186-atom7&quot; elementType=&quot;C&quot; x2=&quot;5.2059&quot; y2=&quot;1.3062&quot;/&gt;

    &lt;atom id=&quot;CPD-4186-atom8&quot; elementType=&quot;C&quot; x2=&quot;4.4914&quot; y2=&quot;0.8937&quot;/&gt;
    &lt;atom id=&quot;CPD-4186-atom9&quot; elementType=&quot;C&quot; x2=&quot;5.2059&quot; y2=&quot;-0.3438&quot;/&gt;

    &lt;atom id=&quot;CPD-4186-atom10&quot; elementType=&quot;C&quot; x2=&quot;4.4914&quot; y2=&quot;0.0687&quot;/&gt;
    &lt;atom id=&quot;CPD-4186-atom11&quot; elementType=&quot;C&quot; x2=&quot;6.705&quot; y2=&quot;-0.1862&quot;/&gt;

    &lt;atom id=&quot;CPD-4186-atom12&quot; elementType=&quot;C&quot; x2=&quot;7.778&quot; y2=&quot;-1.1299&quot;/&gt;
    &lt;atom id=&quot;CPD-4186-atom13&quot; elementType=&quot;C&quot; x2=&quot;8.3228&quot; y2=&quot;-0.5105&quot;/&gt;

    &lt;atom id=&quot;CPD-4186-atom14&quot; elementType=&quot;C&quot; x2=&quot;10.4855&quot; y2=&quot;-0.2153&quot;/&gt;
    &lt;atom id=&quot;CPD-4186-atom15&quot; elementType=&quot;C&quot; x2=&quot;9.4126&quot; y2=&quot;0.7285&quot;/&gt;

    &lt;atom id=&quot;CPD-4186-atom16&quot; elementType=&quot;C&quot; x2=&quot;9.6767&quot; y2=&quot;-0.0532&quot;/&gt;
    &lt;atom id=&quot;CPD-4186-atom17&quot; elementType=&quot;C&quot; x2=&quot;3.777&quot; y2=&quot;1.3062&quot;/&gt;

    &lt;atom id=&quot;CPD-4186-atom18&quot; elementType=&quot;C&quot; x2=&quot;3.777&quot; y2=&quot;0.4812&quot;/&gt;
    &lt;atom id=&quot;CPD-4186-atom19&quot; elementType=&quot;C&quot; x2=&quot;5.9204&quot; y2=&quot;-0.7563&quot;/&gt;

    &lt;atom id=&quot;CPD-4186-atom20&quot; elementType=&quot;C&quot; x2=&quot;9.1318&quot; y2=&quot;-0.6726&quot;/&gt;
    &lt;atom id=&quot;CPD-4186-atom21&quot; elementType=&quot;C&quot; x2=&quot;6.9691&quot; y2=&quot;-0.9678&quot;/&gt;

    &lt;atom id=&quot;CPD-4186-atom22&quot; elementType=&quot;C&quot; x2=&quot;6.4242&quot; y2=&quot;-1.5873&quot;/&gt;
    &lt;atom id=&quot;CPD-4186-atom23&quot; elementType=&quot;C&quot; x2=&quot;2.348&quot; y2=&quot;2.1313&quot;/&gt;

    &lt;atom id=&quot;CPD-4186-atom24&quot; elementType=&quot;O&quot; x2=&quot;1.6336&quot; y2=&quot;2.5438&quot;/&gt;
    &lt;atom id=&quot;CPD-4186-atom25&quot; elementType=&quot;C&quot; x2=&quot;5.9204&quot; y2=&quot;0.8937&quot;/&gt;

    &lt;atom id=&quot;CPD-4186-atom26&quot; elementType=&quot;C&quot; x2=&quot;5.9204&quot; y2=&quot;0.0687&quot;/&gt;
    &lt;atom id=&quot;CPD-4186-atom27&quot; elementType=&quot;C&quot; x2=&quot;6.705&quot; y2=&quot;1.1486&quot;/&gt;

    &lt;atom id=&quot;CPD-4186-atom28&quot; elementType=&quot;C&quot; x2=&quot;7.1899&quot; y2=&quot;0.4812&quot;/&gt;
   &lt;/atomArray&gt;

   &lt;bondArray&gt;
    &lt;bond id=&quot;CPD-4186-bond1&quot; atomRefs=&quot;CPD-4186-atom1 CPD-4186-atom2&quot; order=&quot;1&quot;/&gt;
    &lt;bond id=&quot;CPD-4186-bond2&quot; atomRefs=&quot;CPD-4186-atom1 CPD-4186-atom17&quot; order=&quot;1&quot;/&gt;

    &lt;bond id=&quot;CPD-4186-bond3&quot; atomRefs=&quot;CPD-4186-atom2 CPD-4186-atom23&quot; order=&quot;1&quot;/&gt;
    &lt;bond id=&quot;CPD-4186-bond4&quot; atomRefs=&quot;CPD-4186-atom23 CPD-4186-atom3&quot; order=&quot;1&quot;/&gt;

    &lt;bond id=&quot;CPD-4186-bond5&quot; atomRefs=&quot;CPD-4186-atom3 CPD-4186-atom4&quot; order=&quot;1&quot;/&gt;
    &lt;bond id=&quot;CPD-4186-bond6&quot; atomRefs=&quot;CPD-4186-atom8 CPD-4186-atom17&quot; order=&quot;1&quot;/&gt;

    &lt;bond id=&quot;CPD-4186-bond7&quot; atomRefs=&quot;CPD-4186-atom17 CPD-4186-atom4&quot; order=&quot;1&quot;/&gt;
    &lt;bond id=&quot;CPD-4186-bond8&quot; atomRefs=&quot;CPD-4186-atom4 CPD-4186-atom5&quot; order=&quot;1&quot;/&gt;

    &lt;bond id=&quot;CPD-4186-bond9&quot; atomRefs=&quot;CPD-4186-atom5 CPD-4186-atom6&quot; order=&quot;1&quot;/&gt;
    &lt;bond id=&quot;CPD-4186-bond10&quot; atomRefs=&quot;CPD-4186-atom6 CPD-4186-atom7&quot; order=&quot;2&quot;/&gt;

    &lt;bond id=&quot;CPD-4186-bond11&quot; atomRefs=&quot;CPD-4186-atom7 CPD-4186-atom25&quot; order=&quot;1&quot;/&gt;
    &lt;bond id=&quot;CPD-4186-bond12&quot; atomRefs=&quot;CPD-4186-atom8 CPD-4186-atom7&quot; order=&quot;1&quot;/&gt;

    &lt;bond id=&quot;CPD-4186-bond13&quot; atomRefs=&quot;CPD-4186-atom10 CPD-4186-atom8&quot; order=&quot;1&quot;/&gt;
    &lt;bond id=&quot;CPD-4186-bond14&quot; atomRefs=&quot;CPD-4186-atom9 CPD-4186-atom10&quot; order=&quot;1&quot;/&gt;

    &lt;bond id=&quot;CPD-4186-bond15&quot; atomRefs=&quot;CPD-4186-atom9 CPD-4186-atom26&quot; order=&quot;1&quot;/&gt;
    &lt;bond id=&quot;CPD-4186-bond16&quot; atomRefs=&quot;CPD-4186-atom21 CPD-4186-atom11&quot; order=&quot;1&quot;/&gt;

    &lt;bond id=&quot;CPD-4186-bond17&quot; atomRefs=&quot;CPD-4186-atom12 CPD-4186-atom21&quot; order=&quot;1&quot;/&gt;
    &lt;bond id=&quot;CPD-4186-bond18&quot; atomRefs=&quot;CPD-4186-atom12 CPD-4186-atom13&quot; order=&quot;1&quot;/&gt;

    &lt;bond id=&quot;CPD-4186-bond19&quot; atomRefs=&quot;CPD-4186-atom20 CPD-4186-atom13&quot; order=&quot;1&quot;/&gt;
    &lt;bond id=&quot;CPD-4186-bond20&quot; atomRefs=&quot;CPD-4186-atom20 CPD-4186-atom16&quot; order=&quot;1&quot;/&gt;

    &lt;bond id=&quot;CPD-4186-bond21&quot; atomRefs=&quot;CPD-4186-atom14 CPD-4186-atom16&quot; order=&quot;1&quot;/&gt;
    &lt;bond id=&quot;CPD-4186-bond22&quot; atomRefs=&quot;CPD-4186-atom16 CPD-4186-atom15&quot; order=&quot;1&quot;/&gt;

    &lt;bond id=&quot;CPD-4186-bond23&quot; atomRefs=&quot;CPD-4186-atom17 CPD-4186-atom18&quot; order=&quot;1&quot;/&gt;
    &lt;bond id=&quot;CPD-4186-bond24&quot; atomRefs=&quot;CPD-4186-atom26 CPD-4186-atom19&quot; order=&quot;1&quot;/&gt;

    &lt;bond id=&quot;CPD-4186-bond25&quot; atomRefs=&quot;CPD-4186-atom21 CPD-4186-atom22&quot; order=&quot;1&quot;/&gt;
    &lt;bond id=&quot;CPD-4186-bond26&quot; atomRefs=&quot;CPD-4186-atom23 CPD-4186-atom24&quot; order=&quot;1&quot;/&gt;

    &lt;bond id=&quot;CPD-4186-bond27&quot; atomRefs=&quot;CPD-4186-atom25 CPD-4186-atom27&quot; order=&quot;1&quot;/&gt;
    &lt;bond id=&quot;CPD-4186-bond28&quot; atomRefs=&quot;CPD-4186-atom26 CPD-4186-atom11&quot; order=&quot;1&quot;/&gt;

    &lt;bond id=&quot;CPD-4186-bond29&quot; atomRefs=&quot;CPD-4186-atom27 CPD-4186-atom28&quot; order=&quot;1&quot;/&gt;
    &lt;bond id=&quot;CPD-4186-bond30&quot; atomRefs=&quot;CPD-4186-atom28 CPD-4186-atom11&quot; order=&quot;1&quot;/&gt;

    &lt;bond id=&quot;CPD-4186-bond31&quot; atomRefs=&quot;CPD-4186-atom26 CPD-4186-atom25&quot; order=&quot;1&quot;/&gt;
   &lt;/bondArray&gt;
   &lt;formula concise=&quot;C 27 H 46 C 27 H 46 O 1 O 1&quot; formalCharge=&quot;0&quot;/&gt;

   &lt;float title=&quot;molecularWeight&quot; units=&quot;g/mol&quot;&gt;386.66&lt;/float&gt;
   &lt;string title=&quot;smiles&quot;&gt;CC(C)CCCC(C)C1(C2(C(CC1)C3(C(CC2)C4(C)(C(CC=3)CC(O)CC4)))(C))&lt;/string&gt;
  &lt;/molecule&gt;

 &lt;/cml&gt;</p1:STRUCTURE-DATA>
        <p1:STRUCTURE-FORMAT rdf:datatype="&xsd;string">CML</p1:STRUCTURE-FORMAT>
    </p1:chemicalStructure>
    


    <!-- Individual: http://BioCyc.org/HUMAN/pathway-biopax?object=PWY66-341#chemicalStructure80443 -->

    <p1:chemicalStructure rdf:about="#chemicalStructure80443">
        <p1:STRUCTURE-DATA rdf:datatype="&xsd;string"
            >&lt;cml&gt;
  &lt;molecule id=&quot;OXYGEN-MOLECULE&quot; title=&quot;O2&quot; dictRef=&quot;dictOXYGEN-MOLECULE&quot;&gt;

   &lt;atomArray&gt;
    &lt;atom id=&quot;OXYGEN-MOLECULE-atom1&quot; elementType=&quot;O&quot; x2=&quot;-1.0&quot; y2=&quot;-1.0&quot;/&gt;

    &lt;atom id=&quot;OXYGEN-MOLECULE-atom2&quot; elementType=&quot;O&quot; x2=&quot;0.9967&quot; y2=&quot;-1.0&quot;/&gt;
   &lt;/atomArray&gt;

   &lt;bondArray&gt;
    &lt;bond id=&quot;OXYGEN-MOLECULE-bond1&quot; atomRefs=&quot;OXYGEN-MOLECULE-atom2 OXYGEN-MOLECULE-atom1&quot; order=&quot;2&quot;/&gt;
   &lt;/bondArray&gt;

   &lt;formula concise=&quot;O 2&quot; formalCharge=&quot;0&quot;/&gt;
   &lt;float title=&quot;molecularWeight&quot; units=&quot;g/mol&quot;&gt;31.999&lt;/float&gt;

   &lt;string title=&quot;smiles&quot;&gt;O=O&lt;/string&gt;
   &lt;string title=&quot;systematicName&quot;&gt;O2&lt;/string&gt;
  &lt;/molecule&gt;
 &lt;/cml&gt;</p1:STRUCTURE-DATA>
        <p1:STRUCTURE-FORMAT rdf:datatype="&xsd;string">CML</p1:STRUCTURE-FORMAT>
    </p1:chemicalStructure>
    


    <!-- Individual: http://BioCyc.org/HUMAN/pathway-biopax?object=PWY66-341#chemicalStructure80450 -->

    <p1:chemicalStructure rdf:about="#chemicalStructure80450">
        <p1:STRUCTURE-DATA rdf:datatype="&xsd;string"
            >&lt;cml&gt;
  &lt;molecule id=&quot;WATER&quot; title=&quot;H2O&quot; dictRef=&quot;dictWATER&quot;&gt;

   &lt;atomArray&gt;
    &lt;atom id=&quot;WATER-atom1&quot; elementType=&quot;O&quot; x2=&quot;0.08287&quot; y2=&quot;-0.19337&quot;/&gt;

    &lt;atom id=&quot;WATER-atom2&quot; elementType=&quot;H&quot; x2=&quot;-1.0&quot; y2=&quot;-0.74586&quot;/&gt;
    &lt;atom id=&quot;WATER-atom3&quot; elementType=&quot;H&quot; x2=&quot;0.99448&quot; y2=&quot;-1.0&quot;/&gt;

   &lt;/atomArray&gt;
   &lt;bondArray&gt;
    &lt;bond id=&quot;WATER-bond1&quot; atomRefs=&quot;WATER-atom3 WATER-atom1&quot; order=&quot;1&quot;/&gt;

    &lt;bond id=&quot;WATER-bond2&quot; atomRefs=&quot;WATER-atom2 WATER-atom1&quot; order=&quot;1&quot;/&gt;
   &lt;/bondArray&gt;
   &lt;formula concise=&quot;H 2 O 1&quot; formalCharge=&quot;0&quot;/&gt;

   &lt;float title=&quot;molecularWeight&quot; units=&quot;g/mol&quot;&gt;18.015&lt;/float&gt;
   &lt;string title=&quot;smiles&quot;&gt;[OH2]&lt;/string&gt;
  &lt;/molecule&gt;

 &lt;/cml&gt;</p1:STRUCTURE-DATA>
        <p1:STRUCTURE-FORMAT rdf:datatype="&xsd;string">CML</p1:STRUCTURE-FORMAT>
    </p1:chemicalStructure>
    


    <!-- Individual: http://BioCyc.org/HUMAN/pathway-biopax?object=PWY66-341#chemicalStructure80459 -->

    <p1:chemicalStructure rdf:about="#chemicalStructure80459">
        <p1:STRUCTURE-DATA rdf:datatype="&xsd;string"
            >&lt;cml&gt;
  &lt;molecule id=&quot;5-ALPHA-CHOLESTA-724-DIEN-3-BETA-OL&quot; title=&quot;5alpha-cholesta-7,24-dien-3beta-ol&quot; dictRef=&quot;dict5-ALPHA-CHOLESTA-724-DIEN-3-BETA-OL&quot;&gt;

   &lt;atomArray&gt;
    &lt;atom id=&quot;5-ALPHA-CHOLESTA-724-DIEN-3-BETA-OL-atom1&quot; elementType=&quot;C&quot; x2=&quot;15.0205&quot; y2=&quot;-4.7565&quot;/&gt;

    &lt;atom id=&quot;5-ALPHA-CHOLESTA-724-DIEN-3-BETA-OL-atom2&quot; elementType=&quot;C&quot; x2=&quot;13.2185&quot; y2=&quot;-3.134&quot;/&gt;
    &lt;atom id=&quot;5-ALPHA-CHOLESTA-724-DIEN-3-BETA-OL-atom3&quot; elementType=&quot;C&quot; x2=&quot;8.1019&quot; y2=&quot;-7.0045&quot;/&gt;

    &lt;atom id=&quot;5-ALPHA-CHOLESTA-724-DIEN-3-BETA-OL-atom4&quot; elementType=&quot;C&quot; x2=&quot;3.6373&quot; y2=&quot;-3.5&quot;/&gt;
    &lt;atom id=&quot;5-ALPHA-CHOLESTA-724-DIEN-3-BETA-OL-atom5&quot; elementType=&quot;C&quot; x2=&quot;7.2746&quot; y2=&quot;-5.6&quot;/&gt;

    &lt;atom id=&quot;5-ALPHA-CHOLESTA-724-DIEN-3-BETA-OL-atom6&quot; elementType=&quot;O&quot; x2=&quot;0.0&quot; y2=&quot;0.0&quot;/&gt;
    &lt;atom id=&quot;5-ALPHA-CHOLESTA-724-DIEN-3-BETA-OL-atom7&quot; elementType=&quot;C&quot; x2=&quot;12.7143&quot; y2=&quot;-5.5059&quot;/&gt;

    &lt;atom id=&quot;5-ALPHA-CHOLESTA-724-DIEN-3-BETA-OL-atom8&quot; elementType=&quot;C&quot; x2=&quot;6.0622&quot; y2=&quot;-0.7&quot;/&gt;
    &lt;atom id=&quot;5-ALPHA-CHOLESTA-724-DIEN-3-BETA-OL-atom9&quot; elementType=&quot;C&quot; x2=&quot;11.3449&quot; y2=&quot;-5.2148&quot;/&gt;

    &lt;atom id=&quot;5-ALPHA-CHOLESTA-724-DIEN-3-BETA-OL-atom10&quot; elementType=&quot;C&quot; x2=&quot;4.8497&quot; y2=&quot;0.0&quot;/&gt;
    &lt;atom id=&quot;5-ALPHA-CHOLESTA-724-DIEN-3-BETA-OL-atom11&quot; elementType=&quot;C&quot; x2=&quot;10.4081&quot; y2=&quot;-6.2552&quot;/&gt;

    &lt;atom id=&quot;5-ALPHA-CHOLESTA-724-DIEN-3-BETA-OL-atom12&quot; elementType=&quot;C&quot; x2=&quot;1.2124&quot; y2=&quot;-2.1&quot;/&gt;
    &lt;atom id=&quot;5-ALPHA-CHOLESTA-724-DIEN-3-BETA-OL-atom13&quot; elementType=&quot;C&quot; x2=&quot;8.6061&quot; y2=&quot;-2.3674&quot;/&gt;

    &lt;atom id=&quot;5-ALPHA-CHOLESTA-724-DIEN-3-BETA-OL-atom14&quot; elementType=&quot;C&quot; x2=&quot;9.429&quot; y2=&quot;-3.5&quot;/&gt;
    &lt;atom id=&quot;5-ALPHA-CHOLESTA-724-DIEN-3-BETA-OL-atom15&quot; elementType=&quot;C&quot; x2=&quot;4.8497&quot; y2=&quot;-4.2&quot;/&gt;

    &lt;atom id=&quot;5-ALPHA-CHOLESTA-724-DIEN-3-BETA-OL-atom16&quot; elementType=&quot;C&quot; x2=&quot;2.4249&quot; y2=&quot;-2.8&quot;/&gt;
    &lt;atom id=&quot;5-ALPHA-CHOLESTA-724-DIEN-3-BETA-OL-atom17&quot; elementType=&quot;C&quot; x2=&quot;6.0622&quot; y2=&quot;-4.9&quot;/&gt;

    &lt;atom id=&quot;5-ALPHA-CHOLESTA-724-DIEN-3-BETA-OL-atom18&quot; elementType=&quot;C&quot; x2=&quot;2.4249&quot; y2=&quot;0.0&quot;/&gt;
    &lt;atom id=&quot;5-ALPHA-CHOLESTA-724-DIEN-3-BETA-OL-atom19&quot; elementType=&quot;C&quot; x2=&quot;13.6511&quot; y2=&quot;-4.4655&quot;/&gt;

    &lt;atom id=&quot;5-ALPHA-CHOLESTA-724-DIEN-3-BETA-OL-atom20&quot; elementType=&quot;C&quot; x2=&quot;6.0622&quot; y2=&quot;-2.1&quot;/&gt;
    &lt;atom id=&quot;5-ALPHA-CHOLESTA-724-DIEN-3-BETA-OL-atom21&quot; elementType=&quot;C&quot; x2=&quot;1.2124&quot; y2=&quot;-0.7&quot;/&gt;

    &lt;atom id=&quot;5-ALPHA-CHOLESTA-724-DIEN-3-BETA-OL-atom22&quot; elementType=&quot;C&quot; x2=&quot;9.0387&quot; y2=&quot;-5.9641&quot;/&gt;
    &lt;atom id=&quot;5-ALPHA-CHOLESTA-724-DIEN-3-BETA-OL-atom23&quot; elementType=&quot;C&quot; x2=&quot;3.6373&quot; y2=&quot;-0.7&quot;/&gt;

    &lt;atom id=&quot;5-ALPHA-CHOLESTA-724-DIEN-3-BETA-OL-atom24&quot; elementType=&quot;C&quot; x2=&quot;7.2746&quot; y2=&quot;-2.8&quot;/&gt;
    &lt;atom id=&quot;5-ALPHA-CHOLESTA-724-DIEN-3-BETA-OL-atom25&quot; elementType=&quot;C&quot; x2=&quot;4.8497&quot; y2=&quot;-2.8&quot;/&gt;

    &lt;atom id=&quot;5-ALPHA-CHOLESTA-724-DIEN-3-BETA-OL-atom26&quot; elementType=&quot;C&quot; x2=&quot;8.6061&quot; y2=&quot;-4.6326&quot;/&gt;
    &lt;atom id=&quot;5-ALPHA-CHOLESTA-724-DIEN-3-BETA-OL-atom27&quot; elementType=&quot;C&quot; x2=&quot;3.6373&quot; y2=&quot;-2.1&quot;/&gt;

    &lt;atom id=&quot;5-ALPHA-CHOLESTA-724-DIEN-3-BETA-OL-atom28&quot; elementType=&quot;C&quot; x2=&quot;7.2746&quot; y2=&quot;-4.2&quot;/&gt;
   &lt;/atomArray&gt;

   &lt;bondArray&gt;
    &lt;bond id=&quot;5-ALPHA-CHOLESTA-724-DIEN-3-BETA-OL-bond1&quot; atomRefs=&quot;5-ALPHA-CHOLESTA-724-DIEN-3-BETA-OL-atom26 5-ALPHA-CHOLESTA-724-DIEN-3-BETA-OL-atom28&quot; order=&quot;1&quot;/&gt;
    &lt;bond id=&quot;5-ALPHA-CHOLESTA-724-DIEN-3-BETA-OL-bond2&quot; atomRefs=&quot;5-ALPHA-CHOLESTA-724-DIEN-3-BETA-OL-atom25 5-ALPHA-CHOLESTA-724-DIEN-3-BETA-OL-atom27&quot; order=&quot;1&quot;/&gt;

    &lt;bond id=&quot;5-ALPHA-CHOLESTA-724-DIEN-3-BETA-OL-bond3&quot; atomRefs=&quot;5-ALPHA-CHOLESTA-724-DIEN-3-BETA-OL-atom24 5-ALPHA-CHOLESTA-724-DIEN-3-BETA-OL-atom28&quot; order=&quot;1&quot;/&gt;
    &lt;bond id=&quot;5-ALPHA-CHOLESTA-724-DIEN-3-BETA-OL-bond4&quot; atomRefs=&quot;5-ALPHA-CHOLESTA-724-DIEN-3-BETA-OL-atom23 5-ALPHA-CHOLESTA-724-DIEN-3-BETA-OL-atom27&quot; order=&quot;1&quot;/&gt;

    &lt;bond id=&quot;5-ALPHA-CHOLESTA-724-DIEN-3-BETA-OL-bond5&quot; atomRefs=&quot;5-ALPHA-CHOLESTA-724-DIEN-3-BETA-OL-atom22 5-ALPHA-CHOLESTA-724-DIEN-3-BETA-OL-atom26&quot; order=&quot;1&quot;/&gt;
    &lt;bond id=&quot;5-ALPHA-CHOLESTA-724-DIEN-3-BETA-OL-bond6&quot; atomRefs=&quot;5-ALPHA-CHOLESTA-724-DIEN-3-BETA-OL-atom20 5-ALPHA-CHOLESTA-724-DIEN-3-BETA-OL-atom25&quot; order=&quot;1&quot;/&gt;

    &lt;bond id=&quot;5-ALPHA-CHOLESTA-724-DIEN-3-BETA-OL-bond7&quot; atomRefs=&quot;5-ALPHA-CHOLESTA-724-DIEN-3-BETA-OL-atom20 5-ALPHA-CHOLESTA-724-DIEN-3-BETA-OL-atom24&quot; order=&quot;1&quot;/&gt;
    &lt;bond id=&quot;5-ALPHA-CHOLESTA-724-DIEN-3-BETA-OL-bond8&quot; atomRefs=&quot;5-ALPHA-CHOLESTA-724-DIEN-3-BETA-OL-atom18 5-ALPHA-CHOLESTA-724-DIEN-3-BETA-OL-atom23&quot; order=&quot;1&quot;/&gt;

    &lt;bond id=&quot;5-ALPHA-CHOLESTA-724-DIEN-3-BETA-OL-bond9&quot; atomRefs=&quot;5-ALPHA-CHOLESTA-724-DIEN-3-BETA-OL-atom18 5-ALPHA-CHOLESTA-724-DIEN-3-BETA-OL-atom21&quot; order=&quot;1&quot;/&gt;
    &lt;bond id=&quot;5-ALPHA-CHOLESTA-724-DIEN-3-BETA-OL-bond10&quot; atomRefs=&quot;5-ALPHA-CHOLESTA-724-DIEN-3-BETA-OL-atom17 5-ALPHA-CHOLESTA-724-DIEN-3-BETA-OL-atom28&quot; order=&quot;1&quot;/&gt;

    &lt;bond id=&quot;5-ALPHA-CHOLESTA-724-DIEN-3-BETA-OL-bond11&quot; atomRefs=&quot;5-ALPHA-CHOLESTA-724-DIEN-3-BETA-OL-atom16 5-ALPHA-CHOLESTA-724-DIEN-3-BETA-OL-atom27&quot; order=&quot;1&quot;/&gt;
    &lt;bond id=&quot;5-ALPHA-CHOLESTA-724-DIEN-3-BETA-OL-bond12&quot; atomRefs=&quot;5-ALPHA-CHOLESTA-724-DIEN-3-BETA-OL-atom15 5-ALPHA-CHOLESTA-724-DIEN-3-BETA-OL-atom25&quot; order=&quot;1&quot;/&gt;

    &lt;bond id=&quot;5-ALPHA-CHOLESTA-724-DIEN-3-BETA-OL-bond13&quot; atomRefs=&quot;5-ALPHA-CHOLESTA-724-DIEN-3-BETA-OL-atom15 5-ALPHA-CHOLESTA-724-DIEN-3-BETA-OL-atom17&quot; order=&quot;1&quot;/&gt;
    &lt;bond id=&quot;5-ALPHA-CHOLESTA-724-DIEN-3-BETA-OL-bond14&quot; atomRefs=&quot;5-ALPHA-CHOLESTA-724-DIEN-3-BETA-OL-atom14 5-ALPHA-CHOLESTA-724-DIEN-3-BETA-OL-atom26&quot; order=&quot;1&quot;/&gt;

    &lt;bond id=&quot;5-ALPHA-CHOLESTA-724-DIEN-3-BETA-OL-bond15&quot; atomRefs=&quot;5-ALPHA-CHOLESTA-724-DIEN-3-BETA-OL-atom13 5-ALPHA-CHOLESTA-724-DIEN-3-BETA-OL-atom24&quot; order=&quot;1&quot;/&gt;
    &lt;bond id=&quot;5-ALPHA-CHOLESTA-724-DIEN-3-BETA-OL-bond16&quot; atomRefs=&quot;5-ALPHA-CHOLESTA-724-DIEN-3-BETA-OL-atom13 5-ALPHA-CHOLESTA-724-DIEN-3-BETA-OL-atom14&quot; order=&quot;1&quot;/&gt;

    &lt;bond id=&quot;5-ALPHA-CHOLESTA-724-DIEN-3-BETA-OL-bond17&quot; atomRefs=&quot;5-ALPHA-CHOLESTA-724-DIEN-3-BETA-OL-atom12 5-ALPHA-CHOLESTA-724-DIEN-3-BETA-OL-atom21&quot; order=&quot;1&quot;/&gt;
    &lt;bond id=&quot;5-ALPHA-CHOLESTA-724-DIEN-3-BETA-OL-bond18&quot; atomRefs=&quot;5-ALPHA-CHOLESTA-724-DIEN-3-BETA-OL-atom12 5-ALPHA-CHOLESTA-724-DIEN-3-BETA-OL-atom16&quot; order=&quot;1&quot;/&gt;

    &lt;bond id=&quot;5-ALPHA-CHOLESTA-724-DIEN-3-BETA-OL-bond19&quot; atomRefs=&quot;5-ALPHA-CHOLESTA-724-DIEN-3-BETA-OL-atom11 5-ALPHA-CHOLESTA-724-DIEN-3-BETA-OL-atom22&quot; order=&quot;1&quot;/&gt;
    &lt;bond id=&quot;5-ALPHA-CHOLESTA-724-DIEN-3-BETA-OL-bond20&quot; atomRefs=&quot;5-ALPHA-CHOLESTA-724-DIEN-3-BETA-OL-atom10 5-ALPHA-CHOLESTA-724-DIEN-3-BETA-OL-atom23&quot; order=&quot;1&quot;/&gt;

    &lt;bond id=&quot;5-ALPHA-CHOLESTA-724-DIEN-3-BETA-OL-bond21&quot; atomRefs=&quot;5-ALPHA-CHOLESTA-724-DIEN-3-BETA-OL-atom9 5-ALPHA-CHOLESTA-724-DIEN-3-BETA-OL-atom11&quot; order=&quot;1&quot;/&gt;
    &lt;bond id=&quot;5-ALPHA-CHOLESTA-724-DIEN-3-BETA-OL-bond22&quot; atomRefs=&quot;5-ALPHA-CHOLESTA-724-DIEN-3-BETA-OL-atom8 5-ALPHA-CHOLESTA-724-DIEN-3-BETA-OL-atom20&quot; order=&quot;2&quot;/&gt;

    &lt;bond id=&quot;5-ALPHA-CHOLESTA-724-DIEN-3-BETA-OL-bond23&quot; atomRefs=&quot;5-ALPHA-CHOLESTA-724-DIEN-3-BETA-OL-atom8 5-ALPHA-CHOLESTA-724-DIEN-3-BETA-OL-atom10&quot; order=&quot;1&quot;/&gt;
    &lt;bond id=&quot;5-ALPHA-CHOLESTA-724-DIEN-3-BETA-OL-bond24&quot; atomRefs=&quot;5-ALPHA-CHOLESTA-724-DIEN-3-BETA-OL-atom7 5-ALPHA-CHOLESTA-724-DIEN-3-BETA-OL-atom19&quot; order=&quot;2&quot;/&gt;

    &lt;bond id=&quot;5-ALPHA-CHOLESTA-724-DIEN-3-BETA-OL-bond25&quot; atomRefs=&quot;5-ALPHA-CHOLESTA-724-DIEN-3-BETA-OL-atom7 5-ALPHA-CHOLESTA-724-DIEN-3-BETA-OL-atom9&quot; order=&quot;1&quot;/&gt;
    &lt;bond id=&quot;5-ALPHA-CHOLESTA-724-DIEN-3-BETA-OL-bond26&quot; atomRefs=&quot;5-ALPHA-CHOLESTA-724-DIEN-3-BETA-OL-atom21 5-ALPHA-CHOLESTA-724-DIEN-3-BETA-OL-atom6&quot; order=&quot;1&quot;/&gt;

    &lt;bond id=&quot;5-ALPHA-CHOLESTA-724-DIEN-3-BETA-OL-bond27&quot; atomRefs=&quot;5-ALPHA-CHOLESTA-724-DIEN-3-BETA-OL-atom28 5-ALPHA-CHOLESTA-724-DIEN-3-BETA-OL-atom5&quot; order=&quot;1&quot;/&gt;
    &lt;bond id=&quot;5-ALPHA-CHOLESTA-724-DIEN-3-BETA-OL-bond28&quot; atomRefs=&quot;5-ALPHA-CHOLESTA-724-DIEN-3-BETA-OL-atom27 5-ALPHA-CHOLESTA-724-DIEN-3-BETA-OL-atom4&quot; order=&quot;1&quot;/&gt;

    &lt;bond id=&quot;5-ALPHA-CHOLESTA-724-DIEN-3-BETA-OL-bond29&quot; atomRefs=&quot;5-ALPHA-CHOLESTA-724-DIEN-3-BETA-OL-atom3 5-ALPHA-CHOLESTA-724-DIEN-3-BETA-OL-atom22&quot; order=&quot;1&quot;/&gt;
    &lt;bond id=&quot;5-ALPHA-CHOLESTA-724-DIEN-3-BETA-OL-bond30&quot; atomRefs=&quot;5-ALPHA-CHOLESTA-724-DIEN-3-BETA-OL-atom2 5-ALPHA-CHOLESTA-724-DIEN-3-BETA-OL-atom19&quot; order=&quot;1&quot;/&gt;

    &lt;bond id=&quot;5-ALPHA-CHOLESTA-724-DIEN-3-BETA-OL-bond31&quot; atomRefs=&quot;5-ALPHA-CHOLESTA-724-DIEN-3-BETA-OL-atom1 5-ALPHA-CHOLESTA-724-DIEN-3-BETA-OL-atom19&quot; order=&quot;1&quot;/&gt;
   &lt;/bondArray&gt;
   &lt;formula concise=&quot;C 27 H 44 O 1&quot; formalCharge=&quot;0&quot;/&gt;

   &lt;float title=&quot;molecularWeight&quot; units=&quot;g/mol&quot;&gt;384.644&lt;/float&gt;
   &lt;string title=&quot;smiles&quot;&gt;CC(C)=CCCC(C)C1(C2(C)(C(CC1)C3(C(CC2)C4(C)(C(CC=3)CC(O)CC4))))&lt;/string&gt;
  &lt;/molecule&gt;

 &lt;/cml&gt;</p1:STRUCTURE-DATA>
        <p1:STRUCTURE-FORMAT rdf:datatype="&xsd;string">CML</p1:STRUCTURE-FORMAT>
    </p1:chemicalStructure>
    


    <!-- Individual: http://BioCyc.org/HUMAN/pathway-biopax?object=PWY66-341#chemicalStructure80467 -->

    <p1:chemicalStructure rdf:about="#chemicalStructure80467">
        <p1:STRUCTURE-DATA rdf:datatype="&xsd;string"
            >&lt;cml&gt;
  &lt;molecule id=&quot;CPD-4506&quot; title=&quot;trifluoperazine&quot; dictRef=&quot;dictCPD-4506&quot;&gt;

   &lt;atomArray&gt;
    &lt;atom id=&quot;CPD-4506-atom1&quot; elementType=&quot;C&quot; x2=&quot;2.0&quot; y2=&quot;-3.2673&quot;/&gt;

    &lt;atom id=&quot;CPD-4506-atom2&quot; elementType=&quot;C&quot; x2=&quot;3.6641&quot; y2=&quot;1.7119&quot;/&gt;
    &lt;atom id=&quot;CPD-4506-atom3&quot; elementType=&quot;C&quot; x2=&quot;3.6641&quot; y2=&quot;2.7535&quot;/&gt;

    &lt;atom id=&quot;CPD-4506-atom4&quot; elementType=&quot;C&quot; x2=&quot;4.5702&quot; y2=&quot;1.198&quot;/&gt;
    &lt;atom id=&quot;CPD-4506-atom5&quot; elementType=&quot;C&quot; x2=&quot;4.5702&quot; y2=&quot;3.2673&quot;/&gt;

    &lt;atom id=&quot;CPD-4506-atom6&quot; elementType=&quot;C&quot; x2=&quot;8.9962&quot; y2=&quot;2.7535&quot;/&gt;
    &lt;atom id=&quot;CPD-4506-atom7&quot; elementType=&quot;C&quot; x2=&quot;8.0901&quot; y2=&quot;3.2673&quot;/&gt;

    &lt;atom id=&quot;CPD-4506-atom8&quot; elementType=&quot;C&quot; x2=&quot;8.0901&quot; y2=&quot;1.198&quot;/&gt;
    &lt;atom id=&quot;CPD-4506-atom9&quot; elementType=&quot;C&quot; x2=&quot;2.866&quot; y2=&quot;-1.7673&quot;/&gt;

    &lt;atom id=&quot;CPD-4506-atom10&quot; elementType=&quot;C&quot; x2=&quot;3.7321&quot; y2=&quot;-3.2673&quot;/&gt;
    &lt;atom id=&quot;CPD-4506-atom11&quot; elementType=&quot;C&quot; x2=&quot;3.7321&quot; y2=&quot;-1.2673&quot;/&gt;

    &lt;atom id=&quot;CPD-4506-atom12&quot; elementType=&quot;C&quot; x2=&quot;4.5981&quot; y2=&quot;-2.7673&quot;/&gt;
    &lt;atom id=&quot;CPD-4506-atom13&quot; elementType=&quot;C&quot; x2=&quot;5.4641&quot; y2=&quot;-0.2673&quot;/&gt;

    &lt;atom id=&quot;CPD-4506-atom14&quot; elementType=&quot;C&quot; x2=&quot;5.4641&quot; y2=&quot;-1.2673&quot;/&gt;
    &lt;atom id=&quot;CPD-4506-atom15&quot; elementType=&quot;C&quot; x2=&quot;6.3301&quot; y2=&quot;0.2327&quot;/&gt;

    &lt;atom id=&quot;CPD-4506-atom16&quot; elementType=&quot;C&quot; x2=&quot;8.9962&quot; y2=&quot;1.7119&quot;/&gt;
    &lt;atom id=&quot;CPD-4506-atom17&quot; elementType=&quot;C&quot; x2=&quot;5.4641&quot; y2=&quot;1.7327&quot;/&gt;

    &lt;atom id=&quot;CPD-4506-atom18&quot; elementType=&quot;C&quot; x2=&quot;5.4641&quot; y2=&quot;2.7327&quot;/&gt;
    &lt;atom id=&quot;CPD-4506-atom19&quot; elementType=&quot;C&quot; x2=&quot;7.1962&quot; y2=&quot;2.7327&quot;/&gt;

    &lt;atom id=&quot;CPD-4506-atom20&quot; elementType=&quot;C&quot; x2=&quot;7.1962&quot; y2=&quot;1.7327&quot;/&gt;
    &lt;atom id=&quot;CPD-4506-atom21&quot; elementType=&quot;C&quot; x2=&quot;9.8603&quot; y2=&quot;1.2085&quot;/&gt;

    &lt;atom id=&quot;CPD-4506-atom22&quot; elementType=&quot;N&quot; x2=&quot;2.866&quot; y2=&quot;-2.7673&quot;/&gt;
    &lt;atom id=&quot;CPD-4506-atom23&quot; elementType=&quot;N&quot; x2=&quot;4.5981&quot; y2=&quot;-1.7673&quot;/&gt;

    &lt;atom id=&quot;CPD-4506-atom24&quot; elementType=&quot;N&quot; x2=&quot;6.3301&quot; y2=&quot;1.2327&quot;/&gt;
    &lt;atom id=&quot;CPD-4506-atom25&quot; elementType=&quot;F&quot; x2=&quot;10.7243&quot; y2=&quot;0.7052&quot;/&gt;

    &lt;atom id=&quot;CPD-4506-atom26&quot; elementType=&quot;F&quot; x2=&quot;10.3636&quot; y2=&quot;2.0726&quot;/&gt;
    &lt;atom id=&quot;CPD-4506-atom27&quot; elementType=&quot;F&quot; x2=&quot;9.3569&quot; y2=&quot;0.3444&quot;/&gt;

    &lt;atom id=&quot;CPD-4506-atom28&quot; elementType=&quot;S&quot; x2=&quot;6.3301&quot; y2=&quot;3.2327&quot;/&gt;
    &lt;atom id=&quot;CPD-4506-atom29&quot; elementType=&quot;H&quot; x2=&quot;2.31&quot; y2=&quot;-3.8043&quot;/&gt;

    &lt;atom id=&quot;CPD-4506-atom30&quot; elementType=&quot;H&quot; x2=&quot;1.4631&quot; y2=&quot;-3.5773&quot;/&gt;
    &lt;atom id=&quot;CPD-4506-atom31&quot; elementType=&quot;H&quot; x2=&quot;1.69&quot; y2=&quot;-2.7304&quot;/&gt;

    &lt;atom id=&quot;CPD-4506-atom32&quot; elementType=&quot;H&quot; x2=&quot;3.1284&quot; y2=&quot;1.3998&quot;/&gt;
    &lt;atom id=&quot;CPD-4506-atom33&quot; elementType=&quot;H&quot; x2=&quot;3.1284&quot; y2=&quot;3.0656&quot;/&gt;

    &lt;atom id=&quot;CPD-4506-atom34&quot; elementType=&quot;H&quot; x2=&quot;4.5773&quot; y2=&quot;0.578&quot;/&gt;
    &lt;atom id=&quot;CPD-4506-atom35&quot; elementType=&quot;H&quot; x2=&quot;4.5773&quot; y2=&quot;3.8873&quot;/&gt;

    &lt;atom id=&quot;CPD-4506-atom36&quot; elementType=&quot;H&quot; x2=&quot;9.5319&quot; y2=&quot;3.0656&quot;/&gt;
    &lt;atom id=&quot;CPD-4506-atom37&quot; elementType=&quot;H&quot; x2=&quot;8.0829&quot; y2=&quot;3.8873&quot;/&gt;

    &lt;atom id=&quot;CPD-4506-atom38&quot; elementType=&quot;H&quot; x2=&quot;8.0829&quot; y2=&quot;0.578&quot;/&gt;
    &lt;atom id=&quot;CPD-4506-atom39&quot; elementType=&quot;H&quot; x2=&quot;2.3291&quot; y2=&quot;-1.4573&quot;/&gt;

    &lt;atom id=&quot;CPD-4506-atom40&quot; elementType=&quot;H&quot; x2=&quot;3.7321&quot; y2=&quot;-3.8873&quot;/&gt;
    &lt;atom id=&quot;CPD-4506-atom41&quot; elementType=&quot;H&quot; x2=&quot;3.7321&quot; y2=&quot;-0.6473&quot;/&gt;

    &lt;atom id=&quot;CPD-4506-atom42&quot; elementType=&quot;H&quot; x2=&quot;5.135&quot; y2=&quot;-3.0773&quot;/&gt;
    &lt;atom id=&quot;CPD-4506-atom43&quot; elementType=&quot;H&quot; x2=&quot;4.8535&quot; y2=&quot;-0.375&quot;/&gt;

    &lt;atom id=&quot;CPD-4506-atom44&quot; elementType=&quot;H&quot; x2=&quot;5.252&quot; y2=&quot;0.3153&quot;/&gt;
    &lt;atom id=&quot;CPD-4506-atom45&quot; elementType=&quot;H&quot; x2=&quot;6.0747&quot; y2=&quot;-1.1597&quot;/&gt;

    &lt;atom id=&quot;CPD-4506-atom46&quot; elementType=&quot;H&quot; x2=&quot;5.6762&quot; y2=&quot;-1.8499&quot;/&gt;
    &lt;atom id=&quot;CPD-4506-atom47&quot; elementType=&quot;H&quot; x2=&quot;6.9407&quot; y2=&quot;0.3403&quot;/&gt;

    &lt;atom id=&quot;CPD-4506-atom48&quot; elementType=&quot;H&quot; x2=&quot;6.5422&quot; y2=&quot;-0.3499&quot;/&gt;
   &lt;/atomArray&gt;

   &lt;bondArray&gt;
    &lt;bond id=&quot;CPD-4506-bond1&quot; atomRefs=&quot;CPD-4506-atom15 CPD-4506-atom48&quot; order=&quot;1&quot;/&gt;
    &lt;bond id=&quot;CPD-4506-bond2&quot; atomRefs=&quot;CPD-4506-atom15 CPD-4506-atom47&quot; order=&quot;1&quot;/&gt;

    &lt;bond id=&quot;CPD-4506-bond3&quot; atomRefs=&quot;CPD-4506-atom14 CPD-4506-atom46&quot; order=&quot;1&quot;/&gt;
    &lt;bond id=&quot;CPD-4506-bond4&quot; atomRefs=&quot;CPD-4506-atom14 CPD-4506-atom45&quot; order=&quot;1&quot;/&gt;

    &lt;bond id=&quot;CPD-4506-bond5&quot; atomRefs=&quot;CPD-4506-atom13 CPD-4506-atom44&quot; order=&quot;1&quot;/&gt;
    &lt;bond id=&quot;CPD-4506-bond6&quot; atomRefs=&quot;CPD-4506-atom13 CPD-4506-atom43&quot; order=&quot;1&quot;/&gt;

    &lt;bond id=&quot;CPD-4506-bond7&quot; atomRefs=&quot;CPD-4506-atom12 CPD-4506-atom42&quot; order=&quot;1&quot;/&gt;
    &lt;bond id=&quot;CPD-4506-bond8&quot; atomRefs=&quot;CPD-4506-atom11 CPD-4506-atom41&quot; order=&quot;1&quot;/&gt;

    &lt;bond id=&quot;CPD-4506-bond9&quot; atomRefs=&quot;CPD-4506-atom10 CPD-4506-atom40&quot; order=&quot;1&quot;/&gt;
    &lt;bond id=&quot;CPD-4506-bond10&quot; atomRefs=&quot;CPD-4506-atom9 CPD-4506-atom39&quot; order=&quot;1&quot;/&gt;

    &lt;bond id=&quot;CPD-4506-bond11&quot; atomRefs=&quot;CPD-4506-atom8 CPD-4506-atom38&quot; order=&quot;1&quot;/&gt;
    &lt;bond id=&quot;CPD-4506-bond12&quot; atomRefs=&quot;CPD-4506-atom7 CPD-4506-atom37&quot; order=&quot;1&quot;/&gt;

    &lt;bond id=&quot;CPD-4506-bond13&quot; atomRefs=&quot;CPD-4506-atom6 CPD-4506-atom36&quot; order=&quot;1&quot;/&gt;
    &lt;bond id=&quot;CPD-4506-bond14&quot; atomRefs=&quot;CPD-4506-atom5 CPD-4506-atom35&quot; order=&quot;1&quot;/&gt;

    &lt;bond id=&quot;CPD-4506-bond15&quot; atomRefs=&quot;CPD-4506-atom4 CPD-4506-atom34&quot; order=&quot;1&quot;/&gt;
    &lt;bond id=&quot;CPD-4506-bond16&quot; atomRefs=&quot;CPD-4506-atom3 CPD-4506-atom33&quot; order=&quot;1&quot;/&gt;

    &lt;bond id=&quot;CPD-4506-bond17&quot; atomRefs=&quot;CPD-4506-atom2 CPD-4506-atom32&quot; order=&quot;1&quot;/&gt;
    &lt;bond id=&quot;CPD-4506-bond18&quot; atomRefs=&quot;CPD-4506-atom1 CPD-4506-atom31&quot; order=&quot;1&quot;/&gt;

    &lt;bond id=&quot;CPD-4506-bond19&quot; atomRefs=&quot;CPD-4506-atom1 CPD-4506-atom30&quot; order=&quot;1&quot;/&gt;
    &lt;bond id=&quot;CPD-4506-bond20&quot; atomRefs=&quot;CPD-4506-atom1 CPD-4506-atom29&quot; order=&quot;1&quot;/&gt;

    &lt;bond id=&quot;CPD-4506-bond21&quot; atomRefs=&quot;CPD-4506-atom21 CPD-4506-atom27&quot; order=&quot;1&quot;/&gt;
    &lt;bond id=&quot;CPD-4506-bond22&quot; atomRefs=&quot;CPD-4506-atom21 CPD-4506-atom26&quot; order=&quot;1&quot;/&gt;

    &lt;bond id=&quot;CPD-4506-bond23&quot; atomRefs=&quot;CPD-4506-atom21 CPD-4506-atom25&quot; order=&quot;1&quot;/&gt;
    &lt;bond id=&quot;CPD-4506-bond24&quot; atomRefs=&quot;CPD-4506-atom20 CPD-4506-atom24&quot; order=&quot;1&quot;/&gt;

    &lt;bond id=&quot;CPD-4506-bond25&quot; atomRefs=&quot;CPD-4506-atom19 CPD-4506-atom28&quot; order=&quot;1&quot;/&gt;
    &lt;bond id=&quot;CPD-4506-bond26&quot; atomRefs=&quot;CPD-4506-atom20 CPD-4506-atom19&quot; order=&quot;A&quot;/&gt;

    &lt;bond id=&quot;CPD-4506-bond27&quot; atomRefs=&quot;CPD-4506-atom18 CPD-4506-atom28&quot; order=&quot;1&quot;/&gt;
    &lt;bond id=&quot;CPD-4506-bond28&quot; atomRefs=&quot;CPD-4506-atom17 CPD-4506-atom24&quot; order=&quot;1&quot;/&gt;

    &lt;bond id=&quot;CPD-4506-bond29&quot; atomRefs=&quot;CPD-4506-atom18 CPD-4506-atom17&quot; order=&quot;A&quot;/&gt;
    &lt;bond id=&quot;CPD-4506-bond30&quot; atomRefs=&quot;CPD-4506-atom16 CPD-4506-atom21&quot; order=&quot;1&quot;/&gt;

    &lt;bond id=&quot;CPD-4506-bond31&quot; atomRefs=&quot;CPD-4506-atom15 CPD-4506-atom24&quot; order=&quot;1&quot;/&gt;
    &lt;bond id=&quot;CPD-4506-bond32&quot; atomRefs=&quot;CPD-4506-atom14 CPD-4506-atom23&quot; order=&quot;1&quot;/&gt;

    &lt;bond id=&quot;CPD-4506-bond33&quot; atomRefs=&quot;CPD-4506-atom13 CPD-4506-atom15&quot; order=&quot;1&quot;/&gt;
    &lt;bond id=&quot;CPD-4506-bond34&quot; atomRefs=&quot;CPD-4506-atom13 CPD-4506-atom14&quot; order=&quot;1&quot;/&gt;

    &lt;bond id=&quot;CPD-4506-bond35&quot; atomRefs=&quot;CPD-4506-atom12 CPD-4506-atom23&quot; order=&quot;1&quot;/&gt;
    &lt;bond id=&quot;CPD-4506-bond36&quot; atomRefs=&quot;CPD-4506-atom11 CPD-4506-atom23&quot; order=&quot;1&quot;/&gt;

    &lt;bond id=&quot;CPD-4506-bond37&quot; atomRefs=&quot;CPD-4506-atom10 CPD-4506-atom22&quot; order=&quot;1&quot;/&gt;
    &lt;bond id=&quot;CPD-4506-bond38&quot; atomRefs=&quot;CPD-4506-atom10 CPD-4506-atom12&quot; order=&quot;2&quot;/&gt;

    &lt;bond id=&quot;CPD-4506-bond39&quot; atomRefs=&quot;CPD-4506-atom9 CPD-4506-atom22&quot; order=&quot;1&quot;/&gt;
    &lt;bond id=&quot;CPD-4506-bond40&quot; atomRefs=&quot;CPD-4506-atom9 CPD-4506-atom11&quot; order=&quot;2&quot;/&gt;

    &lt;bond id=&quot;CPD-4506-bond41&quot; atomRefs=&quot;CPD-4506-atom8 CPD-4506-atom20&quot; order=&quot;A&quot;/&gt;
    &lt;bond id=&quot;CPD-4506-bond42&quot; atomRefs=&quot;CPD-4506-atom16 CPD-4506-atom8&quot; order=&quot;A&quot;/&gt;

    &lt;bond id=&quot;CPD-4506-bond43&quot; atomRefs=&quot;CPD-4506-atom19 CPD-4506-atom7&quot; order=&quot;A&quot;/&gt;
    &lt;bond id=&quot;CPD-4506-bond44&quot; atomRefs=&quot;CPD-4506-atom6 CPD-4506-atom16&quot; order=&quot;A&quot;/&gt;

    &lt;bond id=&quot;CPD-4506-bond45&quot; atomRefs=&quot;CPD-4506-atom7 CPD-4506-atom6&quot; order=&quot;A&quot;/&gt;
    &lt;bond id=&quot;CPD-4506-bond46&quot; atomRefs=&quot;CPD-4506-atom5 CPD-4506-atom18&quot; order=&quot;A&quot;/&gt;

    &lt;bond id=&quot;CPD-4506-bond47&quot; atomRefs=&quot;CPD-4506-atom17 CPD-4506-atom4&quot; order=&quot;A&quot;/&gt;
    &lt;bond id=&quot;CPD-4506-bond48&quot; atomRefs=&quot;CPD-4506-atom3 CPD-4506-atom5&quot; order=&quot;A&quot;/&gt;

    &lt;bond id=&quot;CPD-4506-bond49&quot; atomRefs=&quot;CPD-4506-atom4 CPD-4506-atom2&quot; order=&quot;A&quot;/&gt;
    &lt;bond id=&quot;CPD-4506-bond50&quot; atomRefs=&quot;CPD-4506-atom2 CPD-4506-atom3&quot; order=&quot;A&quot;/&gt;

    &lt;bond id=&quot;CPD-4506-bond51&quot; atomRefs=&quot;CPD-4506-atom1 CPD-4506-atom22&quot; order=&quot;1&quot;/&gt;
   &lt;/bondArray&gt;
   &lt;formula concise=&quot;C 21 H 20 N 3 F 3 S 1&quot; formalCharge=&quot;0&quot;/&gt;

   &lt;float title=&quot;molecularWeight&quot; units=&quot;g/mol&quot;&gt;403.464&lt;/float&gt;
   &lt;string title=&quot;smiles&quot;&gt;[CH]1(=[CH]N([CH]=[CH]N1[CH3])[CH2][CH2][CH2]N3(c2(c([cH][cH]c([cH]2)C(F)(F)F)Sc4(c3[cH][cH][cH][cH]4))))&lt;/string&gt;
  &lt;/molecule&gt;

 &lt;/cml&gt;</p1:STRUCTURE-DATA>
        <p1:STRUCTURE-FORMAT rdf:datatype="&xsd;string">CML</p1:STRUCTURE-FORMAT>
    </p1:chemicalStructure>
    


    <!-- Individual: http://BioCyc.org/HUMAN/pathway-biopax?object=PWY66-341#chemicalStructure80472 -->

    <p1:chemicalStructure rdf:about="#chemicalStructure80472">
        <p1:STRUCTURE-DATA rdf:datatype="&xsd;string"
            >&lt;cml&gt;

  &lt;molecule id=&quot;CPD-4507&quot; title=&quot;1-naphthalenesulfonamide, n-(6-aminohexyl)-5- chloro-&quot; dictRef=&quot;dictCPD-4507&quot;&gt;
   &lt;atomArray&gt;
    &lt;atom id=&quot;CPD-4507-atom1&quot; elementType=&quot;C&quot; x2=&quot;5.135&quot; y2=&quot;-3.7927&quot;/&gt;

    &lt;atom id=&quot;CPD-4507-atom2&quot; elementType=&quot;C&quot; x2=&quot;8.6671&quot; y2=&quot;-2.7719&quot;/&gt;
    &lt;atom id=&quot;CPD-4507-atom3&quot; elementType=&quot;C&quot; x2=&quot;6.001&quot; y2=&quot;-4.2927&quot;/&gt;

    &lt;atom id=&quot;CPD-4507-atom4&quot; elementType=&quot;C&quot; x2=&quot;7.761&quot; y2=&quot;-2.258&quot;/&gt;
    &lt;atom id=&quot;CPD-4507-atom5&quot; elementType=&quot;C&quot; x2=&quot;5.135&quot; y2=&quot;-2.7927&quot;/&gt;

    &lt;atom id=&quot;CPD-4507-atom6&quot; elementType=&quot;C&quot; x2=&quot;8.6671&quot; y2=&quot;-3.8135&quot;/&gt;
    &lt;atom id=&quot;CPD-4507-atom7&quot; elementType=&quot;C&quot; x2=&quot;4.269&quot; y2=&quot;2.7073&quot;/&gt;

    &lt;atom id=&quot;CPD-4507-atom8&quot; elementType=&quot;C&quot; x2=&quot;4.269&quot; y2=&quot;1.7073&quot;/&gt;
    &lt;atom id=&quot;CPD-4507-atom9&quot; elementType=&quot;C&quot; x2=&quot;3.403&quot; y2=&quot;3.2073&quot;/&gt;

    &lt;atom id=&quot;CPD-4507-atom10&quot; elementType=&quot;C&quot; x2=&quot;5.135&quot; y2=&quot;1.2073&quot;/&gt;
    &lt;atom id=&quot;CPD-4507-atom11&quot; elementType=&quot;C&quot; x2=&quot;3.403&quot; y2=&quot;4.2073&quot;/&gt;

    &lt;atom id=&quot;CPD-4507-atom12&quot; elementType=&quot;C&quot; x2=&quot;5.135&quot; y2=&quot;0.2073&quot;/&gt;
    &lt;atom id=&quot;CPD-4507-atom13&quot; elementType=&quot;C&quot; x2=&quot;6.8671&quot; y2=&quot;-2.7927&quot;/&gt;

    &lt;atom id=&quot;CPD-4507-atom14&quot; elementType=&quot;C&quot; x2=&quot;6.8671&quot; y2=&quot;-3.7927&quot;/&gt;
    &lt;atom id=&quot;CPD-4507-atom15&quot; elementType=&quot;C&quot; x2=&quot;6.001&quot; y2=&quot;-2.2927&quot;/&gt;

    &lt;atom id=&quot;CPD-4507-atom16&quot; elementType=&quot;C&quot; x2=&quot;7.761&quot; y2=&quot;-4.3274&quot;/&gt;
    &lt;atom id=&quot;CPD-4507-atom17&quot; elementType=&quot;N&quot; x2=&quot;2.5369&quot; y2=&quot;4.7073&quot;/&gt;

    &lt;atom id=&quot;CPD-4507-atom18&quot; elementType=&quot;N&quot; x2=&quot;6.001&quot; y2=&quot;-0.2927&quot;/&gt;
    &lt;atom id=&quot;CPD-4507-atom19&quot; elementType=&quot;O&quot; x2=&quot;5.001&quot; y2=&quot;-1.2927&quot;/&gt;

    &lt;atom id=&quot;CPD-4507-atom20&quot; elementType=&quot;O&quot; x2=&quot;7.001&quot; y2=&quot;-1.2927&quot;/&gt;
    &lt;atom id=&quot;CPD-4507-atom21&quot; elementType=&quot;S&quot; x2=&quot;6.001&quot; y2=&quot;-1.2927&quot;/&gt;

    &lt;atom id=&quot;CPD-4507-atom22&quot; elementType=&quot;CL&quot; x2=&quot;7.7494&quot; y2=&quot;-5.3273&quot;/&gt;
    &lt;atom id=&quot;CPD-4507-atom23&quot; elementType=&quot;H&quot; x2=&quot;4.5981&quot; y2=&quot;-4.1027&quot;/&gt;

    &lt;atom id=&quot;CPD-4507-atom24&quot; elementType=&quot;H&quot; x2=&quot;9.2028&quot; y2=&quot;-2.4598&quot;/&gt;
    &lt;atom id=&quot;CPD-4507-atom25&quot; elementType=&quot;H&quot; x2=&quot;6.001&quot; y2=&quot;-4.9127&quot;/&gt;

    &lt;atom id=&quot;CPD-4507-atom26&quot; elementType=&quot;H&quot; x2=&quot;7.7538&quot; y2=&quot;-1.6381&quot;/&gt;
    &lt;atom id=&quot;CPD-4507-atom27&quot; elementType=&quot;H&quot; x2=&quot;4.5981&quot; y2=&quot;-2.4827&quot;/&gt;

    &lt;atom id=&quot;CPD-4507-atom28&quot; elementType=&quot;H&quot; x2=&quot;9.2028&quot; y2=&quot;-4.1256&quot;/&gt;
    &lt;atom id=&quot;CPD-4507-atom29&quot; elementType=&quot;H&quot; x2=&quot;4.481&quot; y2=&quot;3.2899&quot;/&gt;

    &lt;atom id=&quot;CPD-4507-atom30&quot; elementType=&quot;H&quot; x2=&quot;4.8796&quot; y2=&quot;2.5996&quot;/&gt;
    &lt;atom id=&quot;CPD-4507-atom31&quot; elementType=&quot;H&quot; x2=&quot;4.0569&quot; y2=&quot;1.1247&quot;/&gt;

    &lt;atom id=&quot;CPD-4507-atom32&quot; elementType=&quot;H&quot; x2=&quot;3.6584&quot; y2=&quot;1.815&quot;/&gt;
    &lt;atom id=&quot;CPD-4507-atom33&quot; elementType=&quot;H&quot; x2=&quot;3.1909&quot; y2=&quot;2.6247&quot;/&gt;

    &lt;atom id=&quot;CPD-4507-atom34&quot; elementType=&quot;H&quot; x2=&quot;2.7924&quot; y2=&quot;3.315&quot;/&gt;
    &lt;atom id=&quot;CPD-4507-atom35&quot; elementType=&quot;H&quot; x2=&quot;5.3471&quot; y2=&quot;1.7899&quot;/&gt;

    &lt;atom id=&quot;CPD-4507-atom36&quot; elementType=&quot;H&quot; x2=&quot;5.7456&quot; y2=&quot;1.0996&quot;/&gt;
    &lt;atom id=&quot;CPD-4507-atom37&quot; elementType=&quot;H&quot; x2=&quot;3.615&quot; y2=&quot;4.7899&quot;/&gt;

    &lt;atom id=&quot;CPD-4507-atom38&quot; elementType=&quot;H&quot; x2=&quot;4.0135&quot; y2=&quot;4.0996&quot;/&gt;
    &lt;atom id=&quot;CPD-4507-atom39&quot; elementType=&quot;H&quot; x2=&quot;4.923&quot; y2=&quot;-0.3753&quot;/&gt;

    &lt;atom id=&quot;CPD-4507-atom40&quot; elementType=&quot;H&quot; x2=&quot;4.5244&quot; y2=&quot;0.315&quot;/&gt;
    &lt;atom id=&quot;CPD-4507-atom41&quot; elementType=&quot;H&quot; x2=&quot;2.5369&quot; y2=&quot;5.3273&quot;/&gt;

    &lt;atom id=&quot;CPD-4507-atom42&quot; elementType=&quot;H&quot; x2=&quot;2.0&quot; y2=&quot;4.3973&quot;/&gt;
    &lt;atom id=&quot;CPD-4507-atom43&quot; elementType=&quot;H&quot; x2=&quot;6.538&quot; y2=&quot;0.0173&quot;/&gt;

   &lt;/atomArray&gt;
   &lt;bondArray&gt;
    &lt;bond id=&quot;CPD-4507-bond1&quot; atomRefs=&quot;CPD-4507-atom18 CPD-4507-atom43&quot; order=&quot;1&quot;/&gt;

    &lt;bond id=&quot;CPD-4507-bond2&quot; atomRefs=&quot;CPD-4507-atom17 CPD-4507-atom42&quot; order=&quot;1&quot;/&gt;
    &lt;bond id=&quot;CPD-4507-bond3&quot; atomRefs=&quot;CPD-4507-atom17 CPD-4507-atom41&quot; order=&quot;1&quot;/&gt;

    &lt;bond id=&quot;CPD-4507-bond4&quot; atomRefs=&quot;CPD-4507-atom12 CPD-4507-atom40&quot; order=&quot;1&quot;/&gt;
    &lt;bond id=&quot;CPD-4507-bond5&quot; atomRefs=&quot;CPD-4507-atom12 CPD-4507-atom39&quot; order=&quot;1&quot;/&gt;

    &lt;bond id=&quot;CPD-4507-bond6&quot; atomRefs=&quot;CPD-4507-atom11 CPD-4507-atom38&quot; order=&quot;1&quot;/&gt;
    &lt;bond id=&quot;CPD-4507-bond7&quot; atomRefs=&quot;CPD-4507-atom11 CPD-4507-atom37&quot; order=&quot;1&quot;/&gt;

    &lt;bond id=&quot;CPD-4507-bond8&quot; atomRefs=&quot;CPD-4507-atom10 CPD-4507-atom36&quot; order=&quot;1&quot;/&gt;
    &lt;bond id=&quot;CPD-4507-bond9&quot; atomRefs=&quot;CPD-4507-atom10 CPD-4507-atom35&quot; order=&quot;1&quot;/&gt;

    &lt;bond id=&quot;CPD-4507-bond10&quot; atomRefs=&quot;CPD-4507-atom9 CPD-4507-atom34&quot; order=&quot;1&quot;/&gt;
    &lt;bond id=&quot;CPD-4507-bond11&quot; atomRefs=&quot;CPD-4507-atom9 CPD-4507-atom33&quot; order=&quot;1&quot;/&gt;

    &lt;bond id=&quot;CPD-4507-bond12&quot; atomRefs=&quot;CPD-4507-atom8 CPD-4507-atom32&quot; order=&quot;1&quot;/&gt;
    &lt;bond id=&quot;CPD-4507-bond13&quot; atomRefs=&quot;CPD-4507-atom8 CPD-4507-atom31&quot; order=&quot;1&quot;/&gt;

    &lt;bond id=&quot;CPD-4507-bond14&quot; atomRefs=&quot;CPD-4507-atom7 CPD-4507-atom30&quot; order=&quot;1&quot;/&gt;
    &lt;bond id=&quot;CPD-4507-bond15&quot; atomRefs=&quot;CPD-4507-atom7 CPD-4507-atom29&quot; order=&quot;1&quot;/&gt;

    &lt;bond id=&quot;CPD-4507-bond16&quot; atomRefs=&quot;CPD-4507-atom6 CPD-4507-atom28&quot; order=&quot;1&quot;/&gt;
    &lt;bond id=&quot;CPD-4507-bond17&quot; atomRefs=&quot;CPD-4507-atom5 CPD-4507-atom27&quot; order=&quot;1&quot;/&gt;

    &lt;bond id=&quot;CPD-4507-bond18&quot; atomRefs=&quot;CPD-4507-atom4 CPD-4507-atom26&quot; order=&quot;1&quot;/&gt;
    &lt;bond id=&quot;CPD-4507-bond19&quot; atomRefs=&quot;CPD-4507-atom3 CPD-4507-atom25&quot; order=&quot;1&quot;/&gt;

    &lt;bond id=&quot;CPD-4507-bond20&quot; atomRefs=&quot;CPD-4507-atom2 CPD-4507-atom24&quot; order=&quot;1&quot;/&gt;
    &lt;bond id=&quot;CPD-4507-bond21&quot; atomRefs=&quot;CPD-4507-atom1 CPD-4507-atom23&quot; order=&quot;1&quot;/&gt;

    &lt;bond id=&quot;CPD-4507-bond22&quot; atomRefs=&quot;CPD-4507-atom20 CPD-4507-atom21&quot; order=&quot;2&quot;/&gt;
    &lt;bond id=&quot;CPD-4507-bond23&quot; atomRefs=&quot;CPD-4507-atom19 CPD-4507-atom21&quot; order=&quot;2&quot;/&gt;

    &lt;bond id=&quot;CPD-4507-bond24&quot; atomRefs=&quot;CPD-4507-atom18 CPD-4507-atom21&quot; order=&quot;1&quot;/&gt;
    &lt;bond id=&quot;CPD-4507-bond25&quot; atomRefs=&quot;CPD-4507-atom16 CPD-4507-atom22&quot; order=&quot;1&quot;/&gt;

    &lt;bond id=&quot;CPD-4507-bond26&quot; atomRefs=&quot;CPD-4507-atom15 CPD-4507-atom21&quot; order=&quot;1&quot;/&gt;
    &lt;bond id=&quot;CPD-4507-bond27&quot; atomRefs=&quot;CPD-4507-atom14 CPD-4507-atom16&quot; order=&quot;A&quot;/&gt;

    &lt;bond id=&quot;CPD-4507-bond28&quot; atomRefs=&quot;CPD-4507-atom15 CPD-4507-atom13&quot; order=&quot;A&quot;/&gt;
    &lt;bond id=&quot;CPD-4507-bond29&quot; atomRefs=&quot;CPD-4507-atom13 CPD-4507-atom14&quot; order=&quot;A&quot;/&gt;

    &lt;bond id=&quot;CPD-4507-bond30&quot; atomRefs=&quot;CPD-4507-atom12 CPD-4507-atom18&quot; order=&quot;1&quot;/&gt;
    &lt;bond id=&quot;CPD-4507-bond31&quot; atomRefs=&quot;CPD-4507-atom11 CPD-4507-atom17&quot; order=&quot;1&quot;/&gt;

    &lt;bond id=&quot;CPD-4507-bond32&quot; atomRefs=&quot;CPD-4507-atom10 CPD-4507-atom12&quot; order=&quot;1&quot;/&gt;
    &lt;bond id=&quot;CPD-4507-bond33&quot; atomRefs=&quot;CPD-4507-atom9 CPD-4507-atom11&quot; order=&quot;1&quot;/&gt;

    &lt;bond id=&quot;CPD-4507-bond34&quot; atomRefs=&quot;CPD-4507-atom8 CPD-4507-atom10&quot; order=&quot;1&quot;/&gt;
    &lt;bond id=&quot;CPD-4507-bond35&quot; atomRefs=&quot;CPD-4507-atom7 CPD-4507-atom9&quot; order=&quot;1&quot;/&gt;

    &lt;bond id=&quot;CPD-4507-bond36&quot; atomRefs=&quot;CPD-4507-atom7 CPD-4507-atom8&quot; order=&quot;1&quot;/&gt;
    &lt;bond id=&quot;CPD-4507-bond37&quot; atomRefs=&quot;CPD-4507-atom16 CPD-4507-atom6&quot; order=&quot;A&quot;/&gt;

    &lt;bond id=&quot;CPD-4507-bond38&quot; atomRefs=&quot;CPD-4507-atom5 CPD-4507-atom15&quot; order=&quot;A&quot;/&gt;
    &lt;bond id=&quot;CPD-4507-bond39&quot; atomRefs=&quot;CPD-4507-atom4 CPD-4507-atom13&quot; order=&quot;A&quot;/&gt;

    &lt;bond id=&quot;CPD-4507-bond40&quot; atomRefs=&quot;CPD-4507-atom14 CPD-4507-atom3&quot; order=&quot;A&quot;/&gt;
    &lt;bond id=&quot;CPD-4507-bond41&quot; atomRefs=&quot;CPD-4507-atom6 CPD-4507-atom2&quot; order=&quot;A&quot;/&gt;

    &lt;bond id=&quot;CPD-4507-bond42&quot; atomRefs=&quot;CPD-4507-atom2 CPD-4507-atom4&quot; order=&quot;A&quot;/&gt;
    &lt;bond id=&quot;CPD-4507-bond43&quot; atomRefs=&quot;CPD-4507-atom1 CPD-4507-atom5&quot; order=&quot;A&quot;/&gt;

    &lt;bond id=&quot;CPD-4507-bond44&quot; atomRefs=&quot;CPD-4507-atom3 CPD-4507-atom1&quot; order=&quot;A&quot;/&gt;
   &lt;/bondArray&gt;
   &lt;formula concise=&quot;C 16 H 21 N 2 O 2 S 1 CL 1&quot; formalCharge=&quot;0&quot;/&gt;

   &lt;float title=&quot;molecularWeight&quot; units=&quot;g/mol&quot;&gt;340.867&lt;/float&gt;
   &lt;string title=&quot;smiles&quot;&gt;[CH2]([NH2])[CH2][CH2][CH2][CH2][CH2][NH]S(=O)(=O)c1(c2(c([cH][cH][cH]1)c(Cl)[cH][cH][cH]2))&lt;/string&gt;
  &lt;/molecule&gt;

 &lt;/cml&gt;</p1:STRUCTURE-DATA>
        <p1:STRUCTURE-FORMAT rdf:datatype="&xsd;string">CML</p1:STRUCTURE-FORMAT>
    </p1:chemicalStructure>
    


    <!-- Individual: http://BioCyc.org/HUMAN/pathway-biopax?object=PWY66-341#chemicalStructure80480 -->

    <p1:chemicalStructure rdf:about="#chemicalStructure80480">
        <p1:STRUCTURE-DATA rdf:datatype="&xsd;string"
            >&lt;cml&gt;
  &lt;molecule id=&quot;ZYMOSTEROL&quot; title=&quot;zymosterol&quot; dictRef=&quot;dictZYMOSTEROL&quot;&gt;
   &lt;atomArray&gt;

    &lt;atom id=&quot;ZYMOSTEROL-atom1&quot; elementType=&quot;C&quot; x2=&quot;13.2327&quot; y2=&quot;-3.1776&quot;/&gt;
    &lt;atom id=&quot;ZYMOSTEROL-atom2&quot; elementType=&quot;C&quot; x2=&quot;15.0296&quot; y2=&quot;-4.7954&quot;/&gt;

    &lt;atom id=&quot;ZYMOSTEROL-atom3&quot; elementType=&quot;C&quot; x2=&quot;8.1312&quot; y2=&quot;-7.0372&quot;/&gt;
    &lt;atom id=&quot;ZYMOSTEROL-atom4&quot; elementType=&quot;C&quot; x2=&quot;3.6267&quot; y2=&quot;-3.49&quot;/&gt;

    &lt;atom id=&quot;ZYMOSTEROL-atom5&quot; elementType=&quot;C&quot; x2=&quot;7.4522&quot; y2=&quot;-5.629&quot;/&gt;
    &lt;atom id=&quot;ZYMOSTEROL-atom6&quot; elementType=&quot;O&quot; x2=&quot;0.0&quot; y2=&quot;0.0&quot;/&gt;

    &lt;atom id=&quot;ZYMOSTEROL-atom7&quot; elementType=&quot;C&quot; x2=&quot;12.7302&quot; y2=&quot;-5.5426&quot;/&gt;
    &lt;atom id=&quot;ZYMOSTEROL-atom8&quot; elementType=&quot;C&quot; x2=&quot;11.3647&quot; y2=&quot;-5.2524&quot;/&gt;

    &lt;atom id=&quot;ZYMOSTEROL-atom9&quot; elementType=&quot;C&quot; x2=&quot;6.0444&quot; y2=&quot;-0.698&quot;/&gt;
    &lt;atom id=&quot;ZYMOSTEROL-atom10&quot; elementType=&quot;C&quot; x2=&quot;4.8884&quot; y2=&quot;-4.2407&quot;/&gt;

    &lt;atom id=&quot;ZYMOSTEROL-atom11&quot; elementType=&quot;C&quot; x2=&quot;10.4307&quot; y2=&quot;-6.2898&quot;/&gt;
    &lt;atom id=&quot;ZYMOSTEROL-atom12&quot; elementType=&quot;C&quot; x2=&quot;4.8355&quot; y2=&quot;0.0&quot;/&gt;

    &lt;atom id=&quot;ZYMOSTEROL-atom13&quot; elementType=&quot;C&quot; x2=&quot;1.2088&quot; y2=&quot;-2.0941&quot;/&gt;
    &lt;atom id=&quot;ZYMOSTEROL-atom14&quot; elementType=&quot;C&quot; x2=&quot;8.6337&quot; y2=&quot;-2.4135&quot;/&gt;

    &lt;atom id=&quot;ZYMOSTEROL-atom15&quot; elementType=&quot;C&quot; x2=&quot;9.4542&quot; y2=&quot;-3.5428&quot;/&gt;
    &lt;atom id=&quot;ZYMOSTEROL-atom16&quot; elementType=&quot;C&quot; x2=&quot;6.0972&quot; y2=&quot;-4.9387&quot;/&gt;

    &lt;atom id=&quot;ZYMOSTEROL-atom17&quot; elementType=&quot;C&quot; x2=&quot;2.4177&quot; y2=&quot;-2.792&quot;/&gt;
    &lt;atom id=&quot;ZYMOSTEROL-atom18&quot; elementType=&quot;C&quot; x2=&quot;2.4177&quot; y2=&quot;0.0&quot;/&gt;

    &lt;atom id=&quot;ZYMOSTEROL-atom19&quot; elementType=&quot;C&quot; x2=&quot;13.6642&quot; y2=&quot;-4.5052&quot;/&gt;
    &lt;atom id=&quot;ZYMOSTEROL-atom20&quot; elementType=&quot;C&quot; x2=&quot;6.0972&quot; y2=&quot;-2.1468&quot;/&gt;

    &lt;atom id=&quot;ZYMOSTEROL-atom21&quot; elementType=&quot;C&quot; x2=&quot;4.8884&quot; y2=&quot;-2.8448&quot;/&gt;
    &lt;atom id=&quot;ZYMOSTEROL-atom22&quot; elementType=&quot;C&quot; x2=&quot;1.2088&quot; y2=&quot;-0.698&quot;/&gt;

    &lt;atom id=&quot;ZYMOSTEROL-atom23&quot; elementType=&quot;C&quot; x2=&quot;9.0652&quot; y2=&quot;-5.9996&quot;/&gt;
    &lt;atom id=&quot;ZYMOSTEROL-atom24&quot; elementType=&quot;C&quot; x2=&quot;3.6267&quot; y2=&quot;-0.698&quot;/&gt;

    &lt;atom id=&quot;ZYMOSTEROL-atom25&quot; elementType=&quot;C&quot; x2=&quot;7.3062&quot; y2=&quot;-2.8448&quot;/&gt;
    &lt;atom id=&quot;ZYMOSTEROL-atom26&quot; elementType=&quot;C&quot; x2=&quot;8.6337&quot; y2=&quot;-4.672&quot;/&gt;

    &lt;atom id=&quot;ZYMOSTEROL-atom27&quot; elementType=&quot;C&quot; x2=&quot;3.6267&quot; y2=&quot;-2.0941&quot;/&gt;
    &lt;atom id=&quot;ZYMOSTEROL-atom28&quot; elementType=&quot;C&quot; x2=&quot;7.3062&quot; y2=&quot;-4.2407&quot;/&gt;

   &lt;/atomArray&gt;
   &lt;bondArray&gt;
    &lt;bond id=&quot;ZYMOSTEROL-bond1&quot; atomRefs=&quot;ZYMOSTEROL-atom26 ZYMOSTEROL-atom28&quot; order=&quot;1&quot;/&gt;

    &lt;bond id=&quot;ZYMOSTEROL-bond2&quot; atomRefs=&quot;ZYMOSTEROL-atom25 ZYMOSTEROL-atom28&quot; order=&quot;1&quot;/&gt;
    &lt;bond id=&quot;ZYMOSTEROL-bond3&quot; atomRefs=&quot;ZYMOSTEROL-atom24 ZYMOSTEROL-atom27&quot; order=&quot;1&quot;/&gt;

    &lt;bond id=&quot;ZYMOSTEROL-bond4&quot; atomRefs=&quot;ZYMOSTEROL-atom23 ZYMOSTEROL-atom26&quot; order=&quot;1&quot;/&gt;
    &lt;bond id=&quot;ZYMOSTEROL-bond5&quot; atomRefs=&quot;ZYMOSTEROL-atom21 ZYMOSTEROL-atom27&quot; order=&quot;1&quot;/&gt;

    &lt;bond id=&quot;ZYMOSTEROL-bond6&quot; atomRefs=&quot;ZYMOSTEROL-atom20 ZYMOSTEROL-atom25&quot; order=&quot;1&quot;/&gt;
    &lt;bond id=&quot;ZYMOSTEROL-bond7&quot; atomRefs=&quot;ZYMOSTEROL-atom20 ZYMOSTEROL-atom21&quot; order=&quot;2&quot;/&gt;

    &lt;bond id=&quot;ZYMOSTEROL-bond8&quot; atomRefs=&quot;ZYMOSTEROL-atom18 ZYMOSTEROL-atom24&quot; order=&quot;1&quot;/&gt;
    &lt;bond id=&quot;ZYMOSTEROL-bond9&quot; atomRefs=&quot;ZYMOSTEROL-atom18 ZYMOSTEROL-atom22&quot; order=&quot;1&quot;/&gt;

    &lt;bond id=&quot;ZYMOSTEROL-bond10&quot; atomRefs=&quot;ZYMOSTEROL-atom17 ZYMOSTEROL-atom27&quot; order=&quot;1&quot;/&gt;
    &lt;bond id=&quot;ZYMOSTEROL-bond11&quot; atomRefs=&quot;ZYMOSTEROL-atom16 ZYMOSTEROL-atom28&quot; order=&quot;1&quot;/&gt;

    &lt;bond id=&quot;ZYMOSTEROL-bond12&quot; atomRefs=&quot;ZYMOSTEROL-atom15 ZYMOSTEROL-atom26&quot; order=&quot;1&quot;/&gt;
    &lt;bond id=&quot;ZYMOSTEROL-bond13&quot; atomRefs=&quot;ZYMOSTEROL-atom14 ZYMOSTEROL-atom25&quot; order=&quot;1&quot;/&gt;

    &lt;bond id=&quot;ZYMOSTEROL-bond14&quot; atomRefs=&quot;ZYMOSTEROL-atom14 ZYMOSTEROL-atom15&quot; order=&quot;1&quot;/&gt;
    &lt;bond id=&quot;ZYMOSTEROL-bond15&quot; atomRefs=&quot;ZYMOSTEROL-atom13 ZYMOSTEROL-atom22&quot; order=&quot;1&quot;/&gt;

    &lt;bond id=&quot;ZYMOSTEROL-bond16&quot; atomRefs=&quot;ZYMOSTEROL-atom13 ZYMOSTEROL-atom17&quot; order=&quot;1&quot;/&gt;
    &lt;bond id=&quot;ZYMOSTEROL-bond17&quot; atomRefs=&quot;ZYMOSTEROL-atom12 ZYMOSTEROL-atom24&quot; order=&quot;1&quot;/&gt;

    &lt;bond id=&quot;ZYMOSTEROL-bond18&quot; atomRefs=&quot;ZYMOSTEROL-atom11 ZYMOSTEROL-atom23&quot; order=&quot;1&quot;/&gt;
    &lt;bond id=&quot;ZYMOSTEROL-bond19&quot; atomRefs=&quot;ZYMOSTEROL-atom10 ZYMOSTEROL-atom21&quot; order=&quot;1&quot;/&gt;

    &lt;bond id=&quot;ZYMOSTEROL-bond20&quot; atomRefs=&quot;ZYMOSTEROL-atom10 ZYMOSTEROL-atom16&quot; order=&quot;1&quot;/&gt;
    &lt;bond id=&quot;ZYMOSTEROL-bond21&quot; atomRefs=&quot;ZYMOSTEROL-atom9 ZYMOSTEROL-atom20&quot; order=&quot;1&quot;/&gt;

    &lt;bond id=&quot;ZYMOSTEROL-bond22&quot; atomRefs=&quot;ZYMOSTEROL-atom9 ZYMOSTEROL-atom12&quot; order=&quot;1&quot;/&gt;
    &lt;bond id=&quot;ZYMOSTEROL-bond23&quot; atomRefs=&quot;ZYMOSTEROL-atom8 ZYMOSTEROL-atom11&quot; order=&quot;1&quot;/&gt;

    &lt;bond id=&quot;ZYMOSTEROL-bond24&quot; atomRefs=&quot;ZYMOSTEROL-atom7 ZYMOSTEROL-atom19&quot; order=&quot;2&quot;/&gt;
    &lt;bond id=&quot;ZYMOSTEROL-bond25&quot; atomRefs=&quot;ZYMOSTEROL-atom7 ZYMOSTEROL-atom8&quot; order=&quot;1&quot;/&gt;

    &lt;bond id=&quot;ZYMOSTEROL-bond26&quot; atomRefs=&quot;ZYMOSTEROL-atom22 ZYMOSTEROL-atom6&quot; order=&quot;1&quot;/&gt;
    &lt;bond id=&quot;ZYMOSTEROL-bond27&quot; atomRefs=&quot;ZYMOSTEROL-atom28 ZYMOSTEROL-atom5&quot; order=&quot;1&quot;/&gt;

    &lt;bond id=&quot;ZYMOSTEROL-bond28&quot; atomRefs=&quot;ZYMOSTEROL-atom27 ZYMOSTEROL-atom4&quot; order=&quot;1&quot;/&gt;
    &lt;bond id=&quot;ZYMOSTEROL-bond29&quot; atomRefs=&quot;ZYMOSTEROL-atom3 ZYMOSTEROL-atom23&quot; order=&quot;1&quot;/&gt;

    &lt;bond id=&quot;ZYMOSTEROL-bond30&quot; atomRefs=&quot;ZYMOSTEROL-atom2 ZYMOSTEROL-atom19&quot; order=&quot;1&quot;/&gt;
    &lt;bond id=&quot;ZYMOSTEROL-bond31&quot; atomRefs=&quot;ZYMOSTEROL-atom1 ZYMOSTEROL-atom19&quot; order=&quot;1&quot;/&gt;

   &lt;/bondArray&gt;
   &lt;formula concise=&quot;C 27 H 44 O 1&quot; formalCharge=&quot;0&quot;/&gt;
   &lt;float title=&quot;molecularWeight&quot; units=&quot;g/mol&quot;&gt;384.644&lt;/float&gt;

   &lt;string title=&quot;smiles&quot;&gt;CC(C)=CCCC(C)C1(C2(C)(C(CC1)C3(=C(CC2)C4(C)(C(CC3)CC(O)CC4))))&lt;/string&gt;
  &lt;/molecule&gt;
 &lt;/cml&gt;</p1:STRUCTURE-DATA>
        <p1:STRUCTURE-FORMAT rdf:datatype="&xsd;string">CML</p1:STRUCTURE-FORMAT>
    </p1:chemicalStructure>
    


    <!-- Individual: http://BioCyc.org/HUMAN/pathway-biopax?object=PWY66-341#chemicalStructure80489 -->

    <p1:chemicalStructure rdf:about="#chemicalStructure80489">
        <p1:STRUCTURE-DATA rdf:datatype="&xsd;string"
            >&lt;cml&gt;
  &lt;molecule id=&quot;CPD-4541&quot; title=&quot;tamoxifen&quot;&gt;
   &lt;atomArray&gt;

    &lt;atom id=&quot;CPD-4541-atom1&quot; elementType=&quot;H&quot; x2=&quot;4.8497&quot; y2=&quot;0.0&quot;/&gt;
    &lt;atom id=&quot;CPD-4541-atom2&quot; elementType=&quot;C&quot; x2=&quot;8.487&quot; y2=&quot;-6.3&quot;/&gt;

    &lt;atom id=&quot;CPD-4541-atom3&quot; elementType=&quot;C&quot; x2=&quot;2.4249&quot; y2=&quot;-12.6&quot;/&gt;
    &lt;atom id=&quot;CPD-4541-atom4&quot; elementType=&quot;C&quot; x2=&quot;0.0&quot; y2=&quot;-12.6&quot;/&gt;

    &lt;atom id=&quot;CPD-4541-atom5&quot; elementType=&quot;C&quot; x2=&quot;6.0622&quot; y2=&quot;-10.5&quot;/&gt;
    &lt;atom id=&quot;CPD-4541-atom6&quot; elementType=&quot;C&quot; x2=&quot;4.8497&quot; y2=&quot;-9.8&quot;/&gt;

    &lt;atom id=&quot;CPD-4541-atom7&quot; elementType=&quot;C&quot; x2=&quot;7.2746&quot; y2=&quot;-9.8&quot;/&gt;
    &lt;atom id=&quot;CPD-4541-atom8&quot; elementType=&quot;C&quot; x2=&quot;4.8497&quot; y2=&quot;-8.4&quot;/&gt;

    &lt;atom id=&quot;CPD-4541-atom9&quot; elementType=&quot;C&quot; x2=&quot;7.2746&quot; y2=&quot;-8.4&quot;/&gt;
    &lt;atom id=&quot;CPD-4541-atom10&quot; elementType=&quot;C&quot; x2=&quot;6.0622&quot; y2=&quot;-2.1&quot;/&gt;

    &lt;atom id=&quot;CPD-4541-atom11&quot; elementType=&quot;C&quot; x2=&quot;3.6373&quot; y2=&quot;-2.1&quot;/&gt;
    &lt;atom id=&quot;CPD-4541-atom12&quot; elementType=&quot;C&quot; x2=&quot;1.2124&quot; y2=&quot;-6.3&quot;/&gt;

    &lt;atom id=&quot;CPD-4541-atom13&quot; elementType=&quot;C&quot; x2=&quot;2.4249&quot; y2=&quot;-8.4&quot;/&gt;
    &lt;atom id=&quot;CPD-4541-atom14&quot; elementType=&quot;C&quot; x2=&quot;6.0622&quot; y2=&quot;-3.5&quot;/&gt;

    &lt;atom id=&quot;CPD-4541-atom15&quot; elementType=&quot;C&quot; x2=&quot;3.6373&quot; y2=&quot;-3.5&quot;/&gt;
    &lt;atom id=&quot;CPD-4541-atom16&quot; elementType=&quot;C&quot; x2=&quot;2.4249&quot; y2=&quot;-5.6&quot;/&gt;

    &lt;atom id=&quot;CPD-4541-atom17&quot; elementType=&quot;C&quot; x2=&quot;3.6373&quot; y2=&quot;-7.7&quot;/&gt;
    &lt;atom id=&quot;CPD-4541-atom18&quot; elementType=&quot;C&quot; x2=&quot;7.2746&quot; y2=&quot;-5.6&quot;/&gt;

    &lt;atom id=&quot;CPD-4541-atom19&quot; elementType=&quot;C&quot; x2=&quot;0.0&quot; y2=&quot;-9.8&quot;/&gt;
    &lt;atom id=&quot;CPD-4541-atom20&quot; elementType=&quot;C&quot; x2=&quot;1.2124&quot; y2=&quot;-10.5&quot;/&gt;

    &lt;atom id=&quot;CPD-4541-atom21&quot; elementType=&quot;O&quot; x2=&quot;0.0&quot; y2=&quot;-8.4&quot;/&gt;
    &lt;atom id=&quot;CPD-4541-atom22&quot; elementType=&quot;C&quot; x2=&quot;6.0622&quot; y2=&quot;-6.3&quot;/&gt;

    &lt;atom id=&quot;CPD-4541-atom23&quot; elementType=&quot;C&quot; x2=&quot;4.8497&quot; y2=&quot;-5.6&quot;/&gt;
    &lt;atom id=&quot;CPD-4541-atom24&quot; elementType=&quot;C&quot; x2=&quot;4.8497&quot; y2=&quot;-1.4&quot;/&gt;

    &lt;atom id=&quot;CPD-4541-atom25&quot; elementType=&quot;C&quot; x2=&quot;1.2124&quot; y2=&quot;-7.7&quot;/&gt;
    &lt;atom id=&quot;CPD-4541-atom26&quot; elementType=&quot;C&quot; x2=&quot;6.0622&quot; y2=&quot;-7.7&quot;/&gt;

    &lt;atom id=&quot;CPD-4541-atom27&quot; elementType=&quot;C&quot; x2=&quot;4.8497&quot; y2=&quot;-4.2&quot;/&gt;
    &lt;atom id=&quot;CPD-4541-atom28&quot; elementType=&quot;C&quot; x2=&quot;3.6373&quot; y2=&quot;-6.3&quot;/&gt;

    &lt;atom id=&quot;CPD-4541-atom29&quot; elementType=&quot;N&quot; x2=&quot;1.2124&quot; y2=&quot;-11.9&quot;/&gt;
   &lt;/atomArray&gt;

   &lt;bondArray&gt;
    &lt;bond id=&quot;CPD-4541-bond1&quot; atomRefs=&quot;CPD-4541-atom23 CPD-4541-atom28&quot; order=&quot;1&quot;/&gt;
    &lt;bond id=&quot;CPD-4541-bond2&quot; atomRefs=&quot;CPD-4541-atom23 CPD-4541-atom27&quot; order=&quot;1&quot;/&gt;

    &lt;bond id=&quot;CPD-4541-bond3&quot; atomRefs=&quot;CPD-4541-atom22 CPD-4541-atom26&quot; order=&quot;1&quot;/&gt;
    &lt;bond id=&quot;CPD-4541-bond4&quot; atomRefs=&quot;CPD-4541-atom22 CPD-4541-atom23&quot; order=&quot;2&quot;/&gt;

    &lt;bond id=&quot;CPD-4541-bond5&quot; atomRefs=&quot;CPD-4541-atom21 CPD-4541-atom25&quot; order=&quot;1&quot;/&gt;
    &lt;bond id=&quot;CPD-4541-bond6&quot; atomRefs=&quot;CPD-4541-atom20 CPD-4541-atom29&quot; order=&quot;1&quot;/&gt;

    &lt;bond id=&quot;CPD-4541-bond7&quot; atomRefs=&quot;CPD-4541-atom19 CPD-4541-atom21&quot; order=&quot;1&quot;/&gt;
    &lt;bond id=&quot;CPD-4541-bond8&quot; atomRefs=&quot;CPD-4541-atom19 CPD-4541-atom20&quot; order=&quot;1&quot;/&gt;

    &lt;bond id=&quot;CPD-4541-bond9&quot; atomRefs=&quot;CPD-4541-atom18 CPD-4541-atom22&quot; order=&quot;1&quot;/&gt;
    &lt;bond id=&quot;CPD-4541-bond10&quot; atomRefs=&quot;CPD-4541-atom28 CPD-4541-atom17&quot; order=&quot;A&quot;/&gt;

    &lt;bond id=&quot;CPD-4541-bond11&quot; atomRefs=&quot;CPD-4541-atom16 CPD-4541-atom28&quot; order=&quot;A&quot;/&gt;
    &lt;bond id=&quot;CPD-4541-bond12&quot; atomRefs=&quot;CPD-4541-atom15 CPD-4541-atom27&quot; order=&quot;A&quot;/&gt;

    &lt;bond id=&quot;CPD-4541-bond13&quot; atomRefs=&quot;CPD-4541-atom27 CPD-4541-atom14&quot; order=&quot;A&quot;/&gt;
    &lt;bond id=&quot;CPD-4541-bond14&quot; atomRefs=&quot;CPD-4541-atom13 CPD-4541-atom25&quot; order=&quot;A&quot;/&gt;

    &lt;bond id=&quot;CPD-4541-bond15&quot; atomRefs=&quot;CPD-4541-atom17 CPD-4541-atom13&quot; order=&quot;A&quot;/&gt;
    &lt;bond id=&quot;CPD-4541-bond16&quot; atomRefs=&quot;CPD-4541-atom25 CPD-4541-atom12&quot; order=&quot;A&quot;/&gt;

    &lt;bond id=&quot;CPD-4541-bond17&quot; atomRefs=&quot;CPD-4541-atom12 CPD-4541-atom16&quot; order=&quot;A&quot;/&gt;
    &lt;bond id=&quot;CPD-4541-bond18&quot; atomRefs=&quot;CPD-4541-atom24 CPD-4541-atom11&quot; order=&quot;A&quot;/&gt;

    &lt;bond id=&quot;CPD-4541-bond19&quot; atomRefs=&quot;CPD-4541-atom11 CPD-4541-atom15&quot; order=&quot;A&quot;/&gt;
    &lt;bond id=&quot;CPD-4541-bond20&quot; atomRefs=&quot;CPD-4541-atom10 CPD-4541-atom24&quot; order=&quot;A&quot;/&gt;

    &lt;bond id=&quot;CPD-4541-bond21&quot; atomRefs=&quot;CPD-4541-atom14 CPD-4541-atom10&quot; order=&quot;A&quot;/&gt;
    &lt;bond id=&quot;CPD-4541-bond22&quot; atomRefs=&quot;CPD-4541-atom26 CPD-4541-atom9&quot; order=&quot;A&quot;/&gt;

    &lt;bond id=&quot;CPD-4541-bond23&quot; atomRefs=&quot;CPD-4541-atom8 CPD-4541-atom26&quot; order=&quot;A&quot;/&gt;
    &lt;bond id=&quot;CPD-4541-bond24&quot; atomRefs=&quot;CPD-4541-atom9 CPD-4541-atom7&quot; order=&quot;A&quot;/&gt;

    &lt;bond id=&quot;CPD-4541-bond25&quot; atomRefs=&quot;CPD-4541-atom6 CPD-4541-atom8&quot; order=&quot;A&quot;/&gt;
    &lt;bond id=&quot;CPD-4541-bond26&quot; atomRefs=&quot;CPD-4541-atom7 CPD-4541-atom5&quot; order=&quot;A&quot;/&gt;

    &lt;bond id=&quot;CPD-4541-bond27&quot; atomRefs=&quot;CPD-4541-atom5 CPD-4541-atom6&quot; order=&quot;A&quot;/&gt;
    &lt;bond id=&quot;CPD-4541-bond28&quot; atomRefs=&quot;CPD-4541-atom4 CPD-4541-atom29&quot; order=&quot;1&quot;/&gt;

    &lt;bond id=&quot;CPD-4541-bond29&quot; atomRefs=&quot;CPD-4541-atom3 CPD-4541-atom29&quot; order=&quot;1&quot;/&gt;
    &lt;bond id=&quot;CPD-4541-bond30&quot; atomRefs=&quot;CPD-4541-atom2 CPD-4541-atom18&quot; order=&quot;1&quot;/&gt;

    &lt;bond id=&quot;CPD-4541-bond31&quot; atomRefs=&quot;CPD-4541-atom1 CPD-4541-atom24&quot; order=&quot;1&quot;/&gt;
   &lt;/bondArray&gt;
   &lt;formula concise=&quot;C 26 H 29 N 1 O 1&quot; formalCharge=&quot;0&quot;/&gt;

   &lt;float title=&quot;molecularWeight&quot; units=&quot;g/mol&quot;&gt;371.521&lt;/float&gt;
   &lt;string title=&quot;smiles&quot;&gt;CCC(c1(ccccc1))=C(c2(cc[cH]cc2))c3(ccc(cc3)OCCN(C)C)&lt;/string&gt;
  &lt;/molecule&gt;

 &lt;/cml&gt;</p1:STRUCTURE-DATA>
        <p1:STRUCTURE-FORMAT rdf:datatype="&xsd;string">CML</p1:STRUCTURE-FORMAT>
    </p1:chemicalStructure>
    


    <!-- Individual: http://BioCyc.org/HUMAN/pathway-biopax?object=PWY66-341#chemicalStructure80493 -->

    <p1:chemicalStructure rdf:about="#chemicalStructure80493">
        <p1:STRUCTURE-DATA rdf:datatype="&xsd;string"
            >&lt;cml&gt;
  &lt;molecule id=&quot;CPD-4543&quot; title=&quot;emopamil&quot;&gt;
   &lt;atomArray&gt;

    &lt;atom id=&quot;CPD-4543-atom1&quot; elementType=&quot;C&quot; x2=&quot;9.6995&quot; y2=&quot;-4.9&quot;/&gt;
    &lt;atom id=&quot;CPD-4543-atom2&quot; elementType=&quot;C&quot; x2=&quot;7.2746&quot; y2=&quot;-4.9&quot;/&gt;

    &lt;atom id=&quot;CPD-4543-atom3&quot; elementType=&quot;C&quot; x2=&quot;6.0622&quot; y2=&quot;-4.2&quot;/&gt;
    &lt;atom id=&quot;CPD-4543-atom4&quot; elementType=&quot;N&quot; x2=&quot;10.9119&quot; y2=&quot;-5.6&quot;/&gt;

    &lt;atom id=&quot;CPD-4543-atom5&quot; elementType=&quot;C&quot; x2=&quot;9.6995&quot; y2=&quot;-6.3&quot;/&gt;
    &lt;atom id=&quot;CPD-4543-atom6&quot; elementType=&quot;C&quot; x2=&quot;0.0&quot; y2=&quot;-0.7&quot;/&gt;

    &lt;atom id=&quot;CPD-4543-atom7&quot; elementType=&quot;C&quot; x2=&quot;8.487&quot; y2=&quot;-11.2&quot;/&gt;
    &lt;atom id=&quot;CPD-4543-atom8&quot; elementType=&quot;C&quot; x2=&quot;1.2124&quot; y2=&quot;0.0&quot;/&gt;

    &lt;atom id=&quot;CPD-4543-atom9&quot; elementType=&quot;C&quot; x2=&quot;0.0&quot; y2=&quot;-2.1&quot;/&gt;
    &lt;atom id=&quot;CPD-4543-atom10&quot; elementType=&quot;C&quot; x2=&quot;7.2746&quot; y2=&quot;-10.5&quot;/&gt;

    &lt;atom id=&quot;CPD-4543-atom11&quot; elementType=&quot;C&quot; x2=&quot;9.6995&quot; y2=&quot;-10.5&quot;/&gt;
    &lt;atom id=&quot;CPD-4543-atom12&quot; elementType=&quot;C&quot; x2=&quot;2.4249&quot; y2=&quot;-0.7&quot;/&gt;

    &lt;atom id=&quot;CPD-4543-atom13&quot; elementType=&quot;C&quot; x2=&quot;1.2124&quot; y2=&quot;-2.8&quot;/&gt;
    &lt;atom id=&quot;CPD-4543-atom14&quot; elementType=&quot;C&quot; x2=&quot;7.2746&quot; y2=&quot;-9.1&quot;/&gt;

    &lt;atom id=&quot;CPD-4543-atom15&quot; elementType=&quot;C&quot; x2=&quot;9.6995&quot; y2=&quot;-9.1&quot;/&gt;
    &lt;atom id=&quot;CPD-4543-atom16&quot; elementType=&quot;C&quot; x2=&quot;6.0622&quot; y2=&quot;-7.0&quot;/&gt;

    &lt;atom id=&quot;CPD-4543-atom17&quot; elementType=&quot;C&quot; x2=&quot;3.6373&quot; y2=&quot;-2.8&quot;/&gt;
    &lt;atom id=&quot;CPD-4543-atom18&quot; elementType=&quot;C&quot; x2=&quot;4.8497&quot; y2=&quot;-6.3&quot;/&gt;

    &lt;atom id=&quot;CPD-4543-atom19&quot; elementType=&quot;C&quot; x2=&quot;3.6373&quot; y2=&quot;-4.2&quot;/&gt;
    &lt;atom id=&quot;CPD-4543-atom20&quot; elementType=&quot;C&quot; x2=&quot;7.2746&quot; y2=&quot;-6.3&quot;/&gt;

    &lt;atom id=&quot;CPD-4543-atom21&quot; elementType=&quot;C&quot; x2=&quot;2.4249&quot; y2=&quot;-2.1&quot;/&gt;
    &lt;atom id=&quot;CPD-4543-atom22&quot; elementType=&quot;C&quot; x2=&quot;8.487&quot; y2=&quot;-8.4&quot;/&gt;

    &lt;atom id=&quot;CPD-4543-atom23&quot; elementType=&quot;C&quot; x2=&quot;8.487&quot; y2=&quot;-5.6&quot;/&gt;
    &lt;atom id=&quot;CPD-4543-atom24&quot; elementType=&quot;N&quot; x2=&quot;4.8497&quot; y2=&quot;-4.9&quot;/&gt;

    &lt;atom id=&quot;CPD-4543-atom25&quot; elementType=&quot;C&quot; x2=&quot;8.487&quot; y2=&quot;-7.0&quot;/&gt;
   &lt;/atomArray&gt;

   &lt;bondArray&gt;
    &lt;bond id=&quot;CPD-4543-bond1&quot; atomRefs=&quot;CPD-4543-atom23 CPD-4543-atom25&quot; order=&quot;1&quot;/&gt;
    &lt;bond id=&quot;CPD-4543-bond2&quot; atomRefs=&quot;CPD-4543-atom22 CPD-4543-atom25&quot; order=&quot;1&quot;/&gt;

    &lt;bond id=&quot;CPD-4543-bond3&quot; atomRefs=&quot;CPD-4543-atom25 CPD-4543-atom20&quot; order=&quot;1&quot;/&gt;
    &lt;bond id=&quot;CPD-4543-bond4&quot; atomRefs=&quot;CPD-4543-atom19 CPD-4543-atom24&quot; order=&quot;1&quot;/&gt;

    &lt;bond id=&quot;CPD-4543-bond5&quot; atomRefs=&quot;CPD-4543-atom18 CPD-4543-atom24&quot; order=&quot;1&quot;/&gt;
    &lt;bond id=&quot;CPD-4543-bond6&quot; atomRefs=&quot;CPD-4543-atom17 CPD-4543-atom21&quot; order=&quot;1&quot;/&gt;

    &lt;bond id=&quot;CPD-4543-bond7&quot; atomRefs=&quot;CPD-4543-atom17 CPD-4543-atom19&quot; order=&quot;1&quot;/&gt;
    &lt;bond id=&quot;CPD-4543-bond8&quot; atomRefs=&quot;CPD-4543-atom16 CPD-4543-atom20&quot; order=&quot;1&quot;/&gt;

    &lt;bond id=&quot;CPD-4543-bond9&quot; atomRefs=&quot;CPD-4543-atom16 CPD-4543-atom18&quot; order=&quot;1&quot;/&gt;
    &lt;bond id=&quot;CPD-4543-bond10&quot; atomRefs=&quot;CPD-4543-atom22 CPD-4543-atom15&quot; order=&quot;A&quot;/&gt;

    &lt;bond id=&quot;CPD-4543-bond11&quot; atomRefs=&quot;CPD-4543-atom14 CPD-4543-atom22&quot; order=&quot;A&quot;/&gt;
    &lt;bond id=&quot;CPD-4543-bond12&quot; atomRefs=&quot;CPD-4543-atom21 CPD-4543-atom13&quot; order=&quot;A&quot;/&gt;

    &lt;bond id=&quot;CPD-4543-bond13&quot; atomRefs=&quot;CPD-4543-atom12 CPD-4543-atom21&quot; order=&quot;A&quot;/&gt;
    &lt;bond id=&quot;CPD-4543-bond14&quot; atomRefs=&quot;CPD-4543-atom15 CPD-4543-atom11&quot; order=&quot;A&quot;/&gt;

    &lt;bond id=&quot;CPD-4543-bond15&quot; atomRefs=&quot;CPD-4543-atom10 CPD-4543-atom14&quot; order=&quot;A&quot;/&gt;
    &lt;bond id=&quot;CPD-4543-bond16&quot; atomRefs=&quot;CPD-4543-atom13 CPD-4543-atom9&quot; order=&quot;A&quot;/&gt;

    &lt;bond id=&quot;CPD-4543-bond17&quot; atomRefs=&quot;CPD-4543-atom8 CPD-4543-atom12&quot; order=&quot;A&quot;/&gt;
    &lt;bond id=&quot;CPD-4543-bond18&quot; atomRefs=&quot;CPD-4543-atom11 CPD-4543-atom7&quot; order=&quot;A&quot;/&gt;

    &lt;bond id=&quot;CPD-4543-bond19&quot; atomRefs=&quot;CPD-4543-atom7 CPD-4543-atom10&quot; order=&quot;A&quot;/&gt;
    &lt;bond id=&quot;CPD-4543-bond20&quot; atomRefs=&quot;CPD-4543-atom9 CPD-4543-atom6&quot; order=&quot;A&quot;/&gt;

    &lt;bond id=&quot;CPD-4543-bond21&quot; atomRefs=&quot;CPD-4543-atom6 CPD-4543-atom8&quot; order=&quot;A&quot;/&gt;
    &lt;bond id=&quot;CPD-4543-bond22&quot; atomRefs=&quot;CPD-4543-atom5 CPD-4543-atom25&quot; order=&quot;1&quot;/&gt;

    &lt;bond id=&quot;CPD-4543-bond23&quot; atomRefs=&quot;CPD-4543-atom4 CPD-4543-atom5&quot; order=&quot;3&quot;/&gt;
    &lt;bond id=&quot;CPD-4543-bond24&quot; atomRefs=&quot;CPD-4543-atom3 CPD-4543-atom24&quot; order=&quot;1&quot;/&gt;

    &lt;bond id=&quot;CPD-4543-bond25&quot; atomRefs=&quot;CPD-4543-atom2 CPD-4543-atom23&quot; order=&quot;1&quot;/&gt;
    &lt;bond id=&quot;CPD-4543-bond26&quot; atomRefs=&quot;CPD-4543-atom1 CPD-4543-atom23&quot; order=&quot;1&quot;/&gt;

   &lt;/bondArray&gt;
   &lt;formula concise=&quot;C 23 H 30 N 2&quot; formalCharge=&quot;0&quot;/&gt;
   &lt;float title=&quot;molecularWeight&quot; units=&quot;g/mol&quot;&gt;334.503&lt;/float&gt;

   &lt;string title=&quot;smiles&quot;&gt;CC(C)C(C#N)(c1(ccccc1))CCCN(C)CCc2(ccccc2)&lt;/string&gt;
  &lt;/molecule&gt;
 &lt;/cml&gt;</p1:STRUCTURE-DATA>
        <p1:STRUCTURE-FORMAT rdf:datatype="&xsd;string">CML</p1:STRUCTURE-FORMAT>
    </p1:chemicalStructure>
    


    <!-- Individual: http://BioCyc.org/HUMAN/pathway-biopax?object=PWY66-341#chemicalStructure80498 -->

    <p1:chemicalStructure rdf:about="#chemicalStructure80498">
        <p1:STRUCTURE-DATA rdf:datatype="&xsd;string"
            >&lt;cml&gt;
  &lt;molecule id=&quot;CPD-4505&quot; title=&quot;2,6-dimethyl-4-tridecyl-morpholine&quot; dictRef=&quot;dictCPD-4505&quot;&gt;
   &lt;atomArray&gt;

    &lt;atom id=&quot;CPD-4505-atom1&quot; elementType=&quot;N&quot; x2=&quot;7.1962&quot; y2=&quot;-4.0&quot;/&gt;
    &lt;atom id=&quot;CPD-4505-atom2&quot; elementType=&quot;C&quot; x2=&quot;6.3301&quot; y2=&quot;-4.5&quot;/&gt;

    &lt;atom id=&quot;CPD-4505-atom3&quot; elementType=&quot;C&quot; x2=&quot;8.0622&quot; y2=&quot;-4.5&quot;/&gt;
    &lt;atom id=&quot;CPD-4505-atom4&quot; elementType=&quot;C&quot; x2=&quot;7.1962&quot; y2=&quot;-3.0&quot;/&gt;

    &lt;atom id=&quot;CPD-4505-atom5&quot; elementType=&quot;C&quot; x2=&quot;6.3301&quot; y2=&quot;-5.5&quot;/&gt;
    &lt;atom id=&quot;CPD-4505-atom6&quot; elementType=&quot;C&quot; x2=&quot;8.0622&quot; y2=&quot;-5.5&quot;/&gt;

    &lt;atom id=&quot;CPD-4505-atom7&quot; elementType=&quot;C&quot; x2=&quot;6.3301&quot; y2=&quot;-2.5&quot;/&gt;
    &lt;atom id=&quot;CPD-4505-atom8&quot; elementType=&quot;O&quot; x2=&quot;7.1962&quot; y2=&quot;-6.0&quot;/&gt;

    &lt;atom id=&quot;CPD-4505-atom9&quot; elementType=&quot;C&quot; x2=&quot;5.4641&quot; y2=&quot;-6.0&quot;/&gt;
    &lt;atom id=&quot;CPD-4505-atom10&quot; elementType=&quot;C&quot; x2=&quot;8.9282&quot; y2=&quot;-6.0&quot;/&gt;

    &lt;atom id=&quot;CPD-4505-atom11&quot; elementType=&quot;C&quot; x2=&quot;6.3301&quot; y2=&quot;-1.5&quot;/&gt;
    &lt;atom id=&quot;CPD-4505-atom12&quot; elementType=&quot;C&quot; x2=&quot;5.4641&quot; y2=&quot;-1.0&quot;/&gt;

    &lt;atom id=&quot;CPD-4505-atom13&quot; elementType=&quot;C&quot; x2=&quot;5.4641&quot; y2=&quot;0.0&quot;/&gt;
    &lt;atom id=&quot;CPD-4505-atom14&quot; elementType=&quot;C&quot; x2=&quot;4.5981&quot; y2=&quot;0.5&quot;/&gt;

    &lt;atom id=&quot;CPD-4505-atom15&quot; elementType=&quot;C&quot; x2=&quot;4.5981&quot; y2=&quot;1.5&quot;/&gt;
    &lt;atom id=&quot;CPD-4505-atom16&quot; elementType=&quot;C&quot; x2=&quot;3.7321&quot; y2=&quot;2.0&quot;/&gt;

    &lt;atom id=&quot;CPD-4505-atom17&quot; elementType=&quot;C&quot; x2=&quot;3.7321&quot; y2=&quot;3.0&quot;/&gt;
    &lt;atom id=&quot;CPD-4505-atom18&quot; elementType=&quot;C&quot; x2=&quot;2.866&quot; y2=&quot;3.5&quot;/&gt;

    &lt;atom id=&quot;CPD-4505-atom19&quot; elementType=&quot;C&quot; x2=&quot;2.866&quot; y2=&quot;4.5&quot;/&gt;
    &lt;atom id=&quot;CPD-4505-atom20&quot; elementType=&quot;C&quot; x2=&quot;2.0&quot; y2=&quot;5.0&quot;/&gt;

    &lt;atom id=&quot;CPD-4505-atom21&quot; elementType=&quot;C&quot; x2=&quot;2.0&quot; y2=&quot;6.0&quot;/&gt;
    &lt;atom id=&quot;CPD-4505-atom22&quot; elementType=&quot;H&quot; x2=&quot;5.7195&quot; y2=&quot;-4.6077&quot;/&gt;

    &lt;atom id=&quot;CPD-4505-atom23&quot; elementType=&quot;H&quot; x2=&quot;6.1181&quot; y2=&quot;-3.9174&quot;/&gt;
    &lt;atom id=&quot;CPD-4505-atom24&quot; elementType=&quot;H&quot; x2=&quot;8.2742&quot; y2=&quot;-3.9174&quot;/&gt;

    &lt;atom id=&quot;CPD-4505-atom25&quot; elementType=&quot;H&quot; x2=&quot;8.6728&quot; y2=&quot;-4.6077&quot;/&gt;
    &lt;atom id=&quot;CPD-4505-atom26&quot; elementType=&quot;H&quot; x2=&quot;7.4082&quot; y2=&quot;-2.4174&quot;/&gt;

    &lt;atom id=&quot;CPD-4505-atom27&quot; elementType=&quot;H&quot; x2=&quot;7.8067&quot; y2=&quot;-3.1077&quot;/&gt;
    &lt;atom id=&quot;CPD-4505-atom28&quot; elementType=&quot;H&quot; x2=&quot;6.3301&quot; y2=&quot;-6.12&quot;/&gt;

    &lt;atom id=&quot;CPD-4505-atom29&quot; elementType=&quot;H&quot; x2=&quot;8.0622&quot; y2=&quot;-6.12&quot;/&gt;
    &lt;atom id=&quot;CPD-4505-atom30&quot; elementType=&quot;H&quot; x2=&quot;6.1181&quot; y2=&quot;-3.0826&quot;/&gt;

    &lt;atom id=&quot;CPD-4505-atom31&quot; elementType=&quot;H&quot; x2=&quot;5.7195&quot; y2=&quot;-2.3923&quot;/&gt;
    &lt;atom id=&quot;CPD-4505-atom32&quot; elementType=&quot;H&quot; x2=&quot;5.7741&quot; y2=&quot;-6.5369&quot;/&gt;

    &lt;atom id=&quot;CPD-4505-atom33&quot; elementType=&quot;H&quot; x2=&quot;4.9272&quot; y2=&quot;-6.31&quot;/&gt;
    &lt;atom id=&quot;CPD-4505-atom34&quot; elementType=&quot;H&quot; x2=&quot;5.1541&quot; y2=&quot;-5.4631&quot;/&gt;

    &lt;atom id=&quot;CPD-4505-atom35&quot; elementType=&quot;H&quot; x2=&quot;9.2382&quot; y2=&quot;-5.4631&quot;/&gt;
    &lt;atom id=&quot;CPD-4505-atom36&quot; elementType=&quot;H&quot; x2=&quot;9.4651&quot; y2=&quot;-6.31&quot;/&gt;

    &lt;atom id=&quot;CPD-4505-atom37&quot; elementType=&quot;H&quot; x2=&quot;8.6182&quot; y2=&quot;-6.5369&quot;/&gt;
    &lt;atom id=&quot;CPD-4505-atom38&quot; elementType=&quot;H&quot; x2=&quot;6.5422&quot; y2=&quot;-0.9174&quot;/&gt;

    &lt;atom id=&quot;CPD-4505-atom39&quot; elementType=&quot;H&quot; x2=&quot;6.9407&quot; y2=&quot;-1.6077&quot;/&gt;
    &lt;atom id=&quot;CPD-4505-atom40&quot; elementType=&quot;H&quot; x2=&quot;5.252&quot; y2=&quot;-1.5826&quot;/&gt;

    &lt;atom id=&quot;CPD-4505-atom41&quot; elementType=&quot;H&quot; x2=&quot;4.8535&quot; y2=&quot;-0.8923&quot;/&gt;
    &lt;atom id=&quot;CPD-4505-atom42&quot; elementType=&quot;H&quot; x2=&quot;5.6762&quot; y2=&quot;0.5826&quot;/&gt;

    &lt;atom id=&quot;CPD-4505-atom43&quot; elementType=&quot;H&quot; x2=&quot;6.0747&quot; y2=&quot;-0.1077&quot;/&gt;
    &lt;atom id=&quot;CPD-4505-atom44&quot; elementType=&quot;H&quot; x2=&quot;4.386&quot; y2=&quot;-0.0826&quot;/&gt;

    &lt;atom id=&quot;CPD-4505-atom45&quot; elementType=&quot;H&quot; x2=&quot;3.9875&quot; y2=&quot;0.6077&quot;/&gt;
    &lt;atom id=&quot;CPD-4505-atom46&quot; elementType=&quot;H&quot; x2=&quot;4.8101&quot; y2=&quot;2.0826&quot;/&gt;

    &lt;atom id=&quot;CPD-4505-atom47&quot; elementType=&quot;H&quot; x2=&quot;5.2087&quot; y2=&quot;1.3923&quot;/&gt;
    &lt;atom id=&quot;CPD-4505-atom48&quot; elementType=&quot;H&quot; x2=&quot;3.52&quot; y2=&quot;1.4174&quot;/&gt;

    &lt;atom id=&quot;CPD-4505-atom49&quot; elementType=&quot;H&quot; x2=&quot;3.1215&quot; y2=&quot;2.1077&quot;/&gt;
    &lt;atom id=&quot;CPD-4505-atom50&quot; elementType=&quot;H&quot; x2=&quot;3.9441&quot; y2=&quot;3.5826&quot;/&gt;

    &lt;atom id=&quot;CPD-4505-atom51&quot; elementType=&quot;H&quot; x2=&quot;4.3426&quot; y2=&quot;2.8923&quot;/&gt;
    &lt;atom id=&quot;CPD-4505-atom52&quot; elementType=&quot;H&quot; x2=&quot;2.654&quot; y2=&quot;2.9174&quot;/&gt;

    &lt;atom id=&quot;CPD-4505-atom53&quot; elementType=&quot;H&quot; x2=&quot;2.2554&quot; y2=&quot;3.6077&quot;/&gt;
    &lt;atom id=&quot;CPD-4505-atom54&quot; elementType=&quot;H&quot; x2=&quot;3.0781&quot; y2=&quot;5.0826&quot;/&gt;

    &lt;atom id=&quot;CPD-4505-atom55&quot; elementType=&quot;H&quot; x2=&quot;3.4766&quot; y2=&quot;4.3923&quot;/&gt;
    &lt;atom id=&quot;CPD-4505-atom56&quot; elementType=&quot;H&quot; x2=&quot;1.7879&quot; y2=&quot;4.4174&quot;/&gt;

    &lt;atom id=&quot;CPD-4505-atom57&quot; elementType=&quot;H&quot; x2=&quot;1.3894&quot; y2=&quot;5.1077&quot;/&gt;
    &lt;atom id=&quot;CPD-4505-atom58&quot; elementType=&quot;H&quot; x2=&quot;1.38&quot; y2=&quot;6.0&quot;/&gt;

    &lt;atom id=&quot;CPD-4505-atom59&quot; elementType=&quot;H&quot; x2=&quot;2.0&quot; y2=&quot;6.62&quot;/&gt;
    &lt;atom id=&quot;CPD-4505-atom60&quot; elementType=&quot;H&quot; x2=&quot;2.62&quot; y2=&quot;6.0&quot;/&gt;

   &lt;/atomArray&gt;
   &lt;bondArray&gt;
    &lt;bond id=&quot;CPD-4505-bond1&quot; atomRefs=&quot;CPD-4505-atom21 CPD-4505-atom60&quot; order=&quot;1&quot;/&gt;

    &lt;bond id=&quot;CPD-4505-bond2&quot; atomRefs=&quot;CPD-4505-atom21 CPD-4505-atom59&quot; order=&quot;1&quot;/&gt;
    &lt;bond id=&quot;CPD-4505-bond3&quot; atomRefs=&quot;CPD-4505-atom21 CPD-4505-atom58&quot; order=&quot;1&quot;/&gt;

    &lt;bond id=&quot;CPD-4505-bond4&quot; atomRefs=&quot;CPD-4505-atom20 CPD-4505-atom57&quot; order=&quot;1&quot;/&gt;
    &lt;bond id=&quot;CPD-4505-bond5&quot; atomRefs=&quot;CPD-4505-atom20 CPD-4505-atom56&quot; order=&quot;1&quot;/&gt;

    &lt;bond id=&quot;CPD-4505-bond6&quot; atomRefs=&quot;CPD-4505-atom19 CPD-4505-atom55&quot; order=&quot;1&quot;/&gt;
    &lt;bond id=&quot;CPD-4505-bond7&quot; atomRefs=&quot;CPD-4505-atom19 CPD-4505-atom54&quot; order=&quot;1&quot;/&gt;

    &lt;bond id=&quot;CPD-4505-bond8&quot; atomRefs=&quot;CPD-4505-atom18 CPD-4505-atom53&quot; order=&quot;1&quot;/&gt;
    &lt;bond id=&quot;CPD-4505-bond9&quot; atomRefs=&quot;CPD-4505-atom18 CPD-4505-atom52&quot; order=&quot;1&quot;/&gt;

    &lt;bond id=&quot;CPD-4505-bond10&quot; atomRefs=&quot;CPD-4505-atom17 CPD-4505-atom51&quot; order=&quot;1&quot;/&gt;
    &lt;bond id=&quot;CPD-4505-bond11&quot; atomRefs=&quot;CPD-4505-atom17 CPD-4505-atom50&quot; order=&quot;1&quot;/&gt;

    &lt;bond id=&quot;CPD-4505-bond12&quot; atomRefs=&quot;CPD-4505-atom16 CPD-4505-atom49&quot; order=&quot;1&quot;/&gt;
    &lt;bond id=&quot;CPD-4505-bond13&quot; atomRefs=&quot;CPD-4505-atom16 CPD-4505-atom48&quot; order=&quot;1&quot;/&gt;

    &lt;bond id=&quot;CPD-4505-bond14&quot; atomRefs=&quot;CPD-4505-atom15 CPD-4505-atom47&quot; order=&quot;1&quot;/&gt;
    &lt;bond id=&quot;CPD-4505-bond15&quot; atomRefs=&quot;CPD-4505-atom15 CPD-4505-atom46&quot; order=&quot;1&quot;/&gt;

    &lt;bond id=&quot;CPD-4505-bond16&quot; atomRefs=&quot;CPD-4505-atom14 CPD-4505-atom45&quot; order=&quot;1&quot;/&gt;
    &lt;bond id=&quot;CPD-4505-bond17&quot; atomRefs=&quot;CPD-4505-atom14 CPD-4505-atom44&quot; order=&quot;1&quot;/&gt;

    &lt;bond id=&quot;CPD-4505-bond18&quot; atomRefs=&quot;CPD-4505-atom13 CPD-4505-atom43&quot; order=&quot;1&quot;/&gt;
    &lt;bond id=&quot;CPD-4505-bond19&quot; atomRefs=&quot;CPD-4505-atom13 CPD-4505-atom42&quot; order=&quot;1&quot;/&gt;

    &lt;bond id=&quot;CPD-4505-bond20&quot; atomRefs=&quot;CPD-4505-atom12 CPD-4505-atom41&quot; order=&quot;1&quot;/&gt;
    &lt;bond id=&quot;CPD-4505-bond21&quot; atomRefs=&quot;CPD-4505-atom12 CPD-4505-atom40&quot; order=&quot;1&quot;/&gt;

    &lt;bond id=&quot;CPD-4505-bond22&quot; atomRefs=&quot;CPD-4505-atom11 CPD-4505-atom39&quot; order=&quot;1&quot;/&gt;
    &lt;bond id=&quot;CPD-4505-bond23&quot; atomRefs=&quot;CPD-4505-atom11 CPD-4505-atom38&quot; order=&quot;1&quot;/&gt;

    &lt;bond id=&quot;CPD-4505-bond24&quot; atomRefs=&quot;CPD-4505-atom10 CPD-4505-atom37&quot; order=&quot;1&quot;/&gt;
    &lt;bond id=&quot;CPD-4505-bond25&quot; atomRefs=&quot;CPD-4505-atom10 CPD-4505-atom36&quot; order=&quot;1&quot;/&gt;

    &lt;bond id=&quot;CPD-4505-bond26&quot; atomRefs=&quot;CPD-4505-atom10 CPD-4505-atom35&quot; order=&quot;1&quot;/&gt;
    &lt;bond id=&quot;CPD-4505-bond27&quot; atomRefs=&quot;CPD-4505-atom9 CPD-4505-atom34&quot; order=&quot;1&quot;/&gt;

    &lt;bond id=&quot;CPD-4505-bond28&quot; atomRefs=&quot;CPD-4505-atom9 CPD-4505-atom33&quot; order=&quot;1&quot;/&gt;
    &lt;bond id=&quot;CPD-4505-bond29&quot; atomRefs=&quot;CPD-4505-atom9 CPD-4505-atom32&quot; order=&quot;1&quot;/&gt;

    &lt;bond id=&quot;CPD-4505-bond30&quot; atomRefs=&quot;CPD-4505-atom7 CPD-4505-atom31&quot; order=&quot;1&quot;/&gt;
    &lt;bond id=&quot;CPD-4505-bond31&quot; atomRefs=&quot;CPD-4505-atom7 CPD-4505-atom30&quot; order=&quot;1&quot;/&gt;

    &lt;bond id=&quot;CPD-4505-bond32&quot; atomRefs=&quot;CPD-4505-atom6 CPD-4505-atom29&quot; order=&quot;1&quot;/&gt;
    &lt;bond id=&quot;CPD-4505-bond33&quot; atomRefs=&quot;CPD-4505-atom5 CPD-4505-atom28&quot; order=&quot;1&quot;/&gt;

    &lt;bond id=&quot;CPD-4505-bond34&quot; atomRefs=&quot;CPD-4505-atom4 CPD-4505-atom27&quot; order=&quot;1&quot;/&gt;
    &lt;bond id=&quot;CPD-4505-bond35&quot; atomRefs=&quot;CPD-4505-atom4 CPD-4505-atom26&quot; order=&quot;1&quot;/&gt;

    &lt;bond id=&quot;CPD-4505-bond36&quot; atomRefs=&quot;CPD-4505-atom3 CPD-4505-atom25&quot; order=&quot;1&quot;/&gt;
    &lt;bond id=&quot;CPD-4505-bond37&quot; atomRefs=&quot;CPD-4505-atom3 CPD-4505-atom24&quot; order=&quot;1&quot;/&gt;

    &lt;bond id=&quot;CPD-4505-bond38&quot; atomRefs=&quot;CPD-4505-atom2 CPD-4505-atom23&quot; order=&quot;1&quot;/&gt;
    &lt;bond id=&quot;CPD-4505-bond39&quot; atomRefs=&quot;CPD-4505-atom2 CPD-4505-atom22&quot; order=&quot;1&quot;/&gt;

    &lt;bond id=&quot;CPD-4505-bond40&quot; atomRefs=&quot;CPD-4505-atom6 CPD-4505-atom8&quot; order=&quot;1&quot;/&gt;
    &lt;bond id=&quot;CPD-4505-bond41&quot; atomRefs=&quot;CPD-4505-atom20 CPD-4505-atom21&quot; order=&quot;1&quot;/&gt;

    &lt;bond id=&quot;CPD-4505-bond42&quot; atomRefs=&quot;CPD-4505-atom19 CPD-4505-atom20&quot; order=&quot;1&quot;/&gt;
    &lt;bond id=&quot;CPD-4505-bond43&quot; atomRefs=&quot;CPD-4505-atom18 CPD-4505-atom19&quot; order=&quot;1&quot;/&gt;

    &lt;bond id=&quot;CPD-4505-bond44&quot; atomRefs=&quot;CPD-4505-atom17 CPD-4505-atom18&quot; order=&quot;1&quot;/&gt;
    &lt;bond id=&quot;CPD-4505-bond45&quot; atomRefs=&quot;CPD-4505-atom16 CPD-4505-atom17&quot; order=&quot;1&quot;/&gt;

    &lt;bond id=&quot;CPD-4505-bond46&quot; atomRefs=&quot;CPD-4505-atom15 CPD-4505-atom16&quot; order=&quot;1&quot;/&gt;
    &lt;bond id=&quot;CPD-4505-bond47&quot; atomRefs=&quot;CPD-4505-atom14 CPD-4505-atom15&quot; order=&quot;1&quot;/&gt;

    &lt;bond id=&quot;CPD-4505-bond48&quot; atomRefs=&quot;CPD-4505-atom13 CPD-4505-atom14&quot; order=&quot;1&quot;/&gt;
    &lt;bond id=&quot;CPD-4505-bond49&quot; atomRefs=&quot;CPD-4505-atom12 CPD-4505-atom13&quot; order=&quot;1&quot;/&gt;

    &lt;bond id=&quot;CPD-4505-bond50&quot; atomRefs=&quot;CPD-4505-atom11 CPD-4505-atom12&quot; order=&quot;1&quot;/&gt;
    &lt;bond id=&quot;CPD-4505-bond51&quot; atomRefs=&quot;CPD-4505-atom7 CPD-4505-atom11&quot; order=&quot;1&quot;/&gt;

    &lt;bond id=&quot;CPD-4505-bond52&quot; atomRefs=&quot;CPD-4505-atom6 CPD-4505-atom10&quot; order=&quot;1&quot;/&gt;
    &lt;bond id=&quot;CPD-4505-bond53&quot; atomRefs=&quot;CPD-4505-atom5 CPD-4505-atom9&quot; order=&quot;1&quot;/&gt;

    &lt;bond id=&quot;CPD-4505-bond54&quot; atomRefs=&quot;CPD-4505-atom5 CPD-4505-atom8&quot; order=&quot;1&quot;/&gt;
    &lt;bond id=&quot;CPD-4505-bond55&quot; atomRefs=&quot;CPD-4505-atom4 CPD-4505-atom7&quot; order=&quot;1&quot;/&gt;

    &lt;bond id=&quot;CPD-4505-bond56&quot; atomRefs=&quot;CPD-4505-atom3 CPD-4505-atom6&quot; order=&quot;1&quot;/&gt;
    &lt;bond id=&quot;CPD-4505-bond57&quot; atomRefs=&quot;CPD-4505-atom2 CPD-4505-atom5&quot; order=&quot;1&quot;/&gt;

    &lt;bond id=&quot;CPD-4505-bond58&quot; atomRefs=&quot;CPD-4505-atom1 CPD-4505-atom4&quot; order=&quot;1&quot;/&gt;
    &lt;bond id=&quot;CPD-4505-bond59&quot; atomRefs=&quot;CPD-4505-atom1 CPD-4505-atom3&quot; order=&quot;1&quot;/&gt;

    &lt;bond id=&quot;CPD-4505-bond60&quot; atomRefs=&quot;CPD-4505-atom1 CPD-4505-atom2&quot; order=&quot;1&quot;/&gt;
   &lt;/bondArray&gt;
   &lt;formula concise=&quot;C 19 H 39 N 1 O 1&quot; formalCharge=&quot;0&quot;/&gt;

   &lt;float title=&quot;molecularWeight&quot; units=&quot;g/mol&quot;&gt;297.523&lt;/float&gt;
   &lt;string title=&quot;smiles&quot;&gt;[CH2]1(N([CH2][CH]([CH3])O[CH]([CH3])1)[CH2][CH2][CH2][CH2][CH2][CH2][CH2][CH2][CH2][CH2][CH2][CH2][CH3])&lt;/string&gt;
  &lt;/molecule&gt;

 &lt;/cml&gt;</p1:STRUCTURE-DATA>
        <p1:STRUCTURE-FORMAT rdf:datatype="&xsd;string">CML</p1:STRUCTURE-FORMAT>
    </p1:chemicalStructure>
    


    <!-- Individual: http://BioCyc.org/HUMAN/pathway-biopax?object=PWY66-341#chemicalStructure80503 -->

    <p1:chemicalStructure rdf:about="#chemicalStructure80503">
        <p1:STRUCTURE-DATA rdf:datatype="&xsd;string"
            >&lt;cml&gt;

  &lt;molecule id=&quot;CPD-4542&quot; title=&quot;25-azacholesterol&quot; dictRef=&quot;dictCPD-4542&quot;&gt;
   &lt;atomArray&gt;
    &lt;atom id=&quot;CPD-4542-atom1&quot; elementType=&quot;H&quot; x2=&quot;10.7645&quot; y2=&quot;-7.3564&quot;/&gt;

    &lt;atom id=&quot;CPD-4542-atom2&quot; elementType=&quot;H&quot; x2=&quot;8.9059&quot; y2=&quot;-1.7408&quot;/&gt;
    &lt;atom id=&quot;CPD-4542-atom3&quot; elementType=&quot;H&quot; x2=&quot;5.5591&quot; y2=&quot;-4.7892&quot;/&gt;

    &lt;atom id=&quot;CPD-4542-atom4&quot; elementType=&quot;H&quot; x2=&quot;10.0111&quot; y2=&quot;-2.3787&quot;/&gt;
    &lt;atom id=&quot;CPD-4542-atom5&quot; elementType=&quot;C&quot; x2=&quot;12.4484&quot; y2=&quot;-8.8047&quot;/&gt;

    &lt;atom id=&quot;CPD-4542-atom6&quot; elementType=&quot;C&quot; x2=&quot;18.5355&quot; y2=&quot;-9.4339&quot;/&gt;
    &lt;atom id=&quot;CPD-4542-atom7&quot; elementType=&quot;C&quot; x2=&quot;20.3298&quot; y2=&quot;-6.9552&quot;/&gt;

    &lt;atom id=&quot;CPD-4542-atom8&quot; elementType=&quot;C&quot; x2=&quot;4.2686&quot; y2=&quot;-4.476&quot;/&gt;
    &lt;atom id=&quot;CPD-4542-atom9&quot; elementType=&quot;C&quot; x2=&quot;9.5274&quot; y2=&quot;-7.2398&quot;/&gt;

    &lt;atom id=&quot;CPD-4542-atom10&quot; elementType=&quot;O&quot; x2=&quot;0.0&quot; y2=&quot;-0.0811&quot;/&gt;
    &lt;atom id=&quot;CPD-4542-atom11&quot; elementType=&quot;C&quot; x2=&quot;6.4394&quot; y2=&quot;-0.0511&quot;/&gt;

    &lt;atom id=&quot;CPD-4542-atom12&quot; elementType=&quot;C&quot; x2=&quot;15.6735&quot; y2=&quot;-7.3621&quot;/&gt;
    &lt;atom id=&quot;CPD-4542-atom13&quot; elementType=&quot;C&quot; x2=&quot;8.0259&quot; y2=&quot;-0.9835&quot;/&gt;

    &lt;atom id=&quot;CPD-4542-atom14&quot; elementType=&quot;C&quot; x2=&quot;14.2426&quot; y2=&quot;-6.3261&quot;/&gt;
    &lt;atom id=&quot;CPD-4542-atom15&quot; elementType=&quot;C&quot; x2=&quot;1.5481&quot; y2=&quot;-2.8751&quot;/&gt;

    &lt;atom id=&quot;CPD-4542-atom16&quot; elementType=&quot;C&quot; x2=&quot;17.2862&quot; y2=&quot;-6.6408&quot;/&gt;
    &lt;atom id=&quot;CPD-4542-atom17&quot; elementType=&quot;C&quot; x2=&quot;3.1933&quot; y2=&quot;0.0&quot;/&gt;

    &lt;atom id=&quot;CPD-4542-atom18&quot; elementType=&quot;C&quot; x2=&quot;3.2226&quot; y2=&quot;-3.8077&quot;/&gt;
    &lt;atom id=&quot;CPD-4542-atom19&quot; elementType=&quot;C&quot; x2=&quot;12.2299&quot; y2=&quot;-4.5899&quot;/&gt;

    &lt;atom id=&quot;CPD-4542-atom20&quot; elementType=&quot;C&quot; x2=&quot;11.1989&quot; y2=&quot;-3.1684&quot;/&gt;
    &lt;atom id=&quot;CPD-4542-atom21&quot; elementType=&quot;C&quot; x2=&quot;6.4676&quot; y2=&quot;-5.4732&quot;/&gt;

    &lt;atom id=&quot;CPD-4542-atom22&quot; elementType=&quot;C&quot; x2=&quot;7.9975&quot; y2=&quot;-6.3565&quot;/&gt;
    &lt;atom id=&quot;CPD-4542-atom23&quot; elementType=&quot;C&quot; x2=&quot;4.8457&quot; y2=&quot;-0.9713&quot;/&gt;

    &lt;atom id=&quot;CPD-4542-atom24&quot; elementType=&quot;C&quot; x2=&quot;1.5334&quot; y2=&quot;-0.9584&quot;/&gt;
    &lt;atom id=&quot;CPD-4542-atom25&quot; elementType=&quot;C&quot; x2=&quot;12.63&quot; y2=&quot;-7.0474&quot;/&gt;

    &lt;atom id=&quot;CPD-4542-atom26&quot; elementType=&quot;N&quot; x2=&quot;18.7171&quot; y2=&quot;-7.6767&quot;/&gt;
    &lt;atom id=&quot;CPD-4542-atom27&quot; elementType=&quot;C&quot; x2=&quot;11.1989&quot; y2=&quot;-6.0115&quot;/&gt;

    &lt;atom id=&quot;CPD-4542-atom28&quot; elementType=&quot;C&quot; x2=&quot;4.86&quot; y2=&quot;-2.8113&quot;/&gt;
    &lt;atom id=&quot;CPD-4542-atom29&quot; elementType=&quot;C&quot; x2=&quot;7.9975&quot; y2=&quot;-2.8234&quot;/&gt;

    &lt;atom id=&quot;CPD-4542-atom30&quot; elementType=&quot;C&quot; x2=&quot;6.4676&quot; y2=&quot;-3.7066&quot;/&gt;
    &lt;atom id=&quot;CPD-4542-atom31&quot; elementType=&quot;C&quot; x2=&quot;9.5274&quot; y2=&quot;-3.7066&quot;/&gt;

    &lt;atom id=&quot;CPD-4542-atom32&quot; elementType=&quot;C&quot; x2=&quot;9.5274&quot; y2=&quot;-5.4732&quot;/&gt;
   &lt;/atomArray&gt;

   &lt;bondArray&gt;
    &lt;bond id=&quot;CPD-4542-bond1&quot; atomRefs=&quot;CPD-4542-atom31 CPD-4542-atom32&quot; order=&quot;1&quot;/&gt;
    &lt;bond id=&quot;CPD-4542-bond2&quot; atomRefs=&quot;CPD-4542-atom29 CPD-4542-atom31&quot; order=&quot;1&quot;/&gt;

    &lt;bond id=&quot;CPD-4542-bond3&quot; atomRefs=&quot;CPD-4542-atom29 CPD-4542-atom30&quot; order=&quot;1&quot;/&gt;
    &lt;bond id=&quot;CPD-4542-bond4&quot; atomRefs=&quot;CPD-4542-atom28 CPD-4542-atom30&quot; order=&quot;1&quot;/&gt;

    &lt;bond id=&quot;CPD-4542-bond5&quot; atomRefs=&quot;CPD-4542-atom27 CPD-4542-atom32&quot; order=&quot;1&quot;/&gt;
    &lt;bond id=&quot;CPD-4542-bond6&quot; atomRefs=&quot;CPD-4542-atom25 CPD-4542-atom27&quot; order=&quot;1&quot;/&gt;

    &lt;bond id=&quot;CPD-4542-bond7&quot; atomRefs=&quot;CPD-4542-atom23 CPD-4542-atom28&quot; order=&quot;1&quot;/&gt;
    &lt;bond id=&quot;CPD-4542-bond8&quot; atomRefs=&quot;CPD-4542-atom22 CPD-4542-atom32&quot; order=&quot;1&quot;/&gt;

    &lt;bond id=&quot;CPD-4542-bond9&quot; atomRefs=&quot;CPD-4542-atom21 CPD-4542-atom30&quot; order=&quot;1&quot;/&gt;
    &lt;bond id=&quot;CPD-4542-bond10&quot; atomRefs=&quot;CPD-4542-atom21 CPD-4542-atom22&quot; order=&quot;1&quot;/&gt;

    &lt;bond id=&quot;CPD-4542-bond11&quot; atomRefs=&quot;CPD-4542-atom20 CPD-4542-atom31&quot; order=&quot;1&quot;/&gt;
    &lt;bond id=&quot;CPD-4542-bond12&quot; atomRefs=&quot;CPD-4542-atom19 CPD-4542-atom27&quot; order=&quot;1&quot;/&gt;

    &lt;bond id=&quot;CPD-4542-bond13&quot; atomRefs=&quot;CPD-4542-atom19 CPD-4542-atom20&quot; order=&quot;1&quot;/&gt;
    &lt;bond id=&quot;CPD-4542-bond14&quot; atomRefs=&quot;CPD-4542-atom18 CPD-4542-atom28&quot; order=&quot;1&quot;/&gt;

    &lt;bond id=&quot;CPD-4542-bond15&quot; atomRefs=&quot;CPD-4542-atom17 CPD-4542-atom24&quot; order=&quot;1&quot;/&gt;
    &lt;bond id=&quot;CPD-4542-bond16&quot; atomRefs=&quot;CPD-4542-atom17 CPD-4542-atom23&quot; order=&quot;1&quot;/&gt;

    &lt;bond id=&quot;CPD-4542-bond17&quot; atomRefs=&quot;CPD-4542-atom16 CPD-4542-atom26&quot; order=&quot;1&quot;/&gt;
    &lt;bond id=&quot;CPD-4542-bond18&quot; atomRefs=&quot;CPD-4542-atom15 CPD-4542-atom24&quot; order=&quot;1&quot;/&gt;

    &lt;bond id=&quot;CPD-4542-bond19&quot; atomRefs=&quot;CPD-4542-atom15 CPD-4542-atom18&quot; order=&quot;1&quot;/&gt;
    &lt;bond id=&quot;CPD-4542-bond20&quot; atomRefs=&quot;CPD-4542-atom14 CPD-4542-atom25&quot; order=&quot;1&quot;/&gt;

    &lt;bond id=&quot;CPD-4542-bond21&quot; atomRefs=&quot;CPD-4542-atom13 CPD-4542-atom29&quot; order=&quot;1&quot;/&gt;
    &lt;bond id=&quot;CPD-4542-bond22&quot; atomRefs=&quot;CPD-4542-atom12 CPD-4542-atom16&quot; order=&quot;1&quot;/&gt;

    &lt;bond id=&quot;CPD-4542-bond23&quot; atomRefs=&quot;CPD-4542-atom12 CPD-4542-atom14&quot; order=&quot;1&quot;/&gt;
    &lt;bond id=&quot;CPD-4542-bond24&quot; atomRefs=&quot;CPD-4542-atom11 CPD-4542-atom23&quot; order=&quot;2&quot;/&gt;

    &lt;bond id=&quot;CPD-4542-bond25&quot; atomRefs=&quot;CPD-4542-atom11 CPD-4542-atom13&quot; order=&quot;1&quot;/&gt;
    &lt;bond id=&quot;CPD-4542-bond26&quot; atomRefs=&quot;CPD-4542-atom24 CPD-4542-atom10&quot; order=&quot;1&quot;/&gt;

    &lt;bond id=&quot;CPD-4542-bond27&quot; atomRefs=&quot;CPD-4542-atom32 CPD-4542-atom9&quot; order=&quot;1&quot;/&gt;
    &lt;bond id=&quot;CPD-4542-bond28&quot; atomRefs=&quot;CPD-4542-atom28 CPD-4542-atom8&quot; order=&quot;1&quot;/&gt;

    &lt;bond id=&quot;CPD-4542-bond29&quot; atomRefs=&quot;CPD-4542-atom7 CPD-4542-atom26&quot; order=&quot;1&quot;/&gt;
    &lt;bond id=&quot;CPD-4542-bond30&quot; atomRefs=&quot;CPD-4542-atom6 CPD-4542-atom26&quot; order=&quot;1&quot;/&gt;

    &lt;bond id=&quot;CPD-4542-bond31&quot; atomRefs=&quot;CPD-4542-atom25 CPD-4542-atom5&quot; order=&quot;1&quot;/&gt;
    &lt;bond id=&quot;CPD-4542-bond32&quot; atomRefs=&quot;CPD-4542-atom31 CPD-4542-atom4&quot; order=&quot;1&quot;/&gt;

    &lt;bond id=&quot;CPD-4542-bond33&quot; atomRefs=&quot;CPD-4542-atom30 CPD-4542-atom3&quot; order=&quot;1&quot;/&gt;
    &lt;bond id=&quot;CPD-4542-bond34&quot; atomRefs=&quot;CPD-4542-atom29 CPD-4542-atom2&quot; order=&quot;1&quot;/&gt;

    &lt;bond id=&quot;CPD-4542-bond35&quot; atomRefs=&quot;CPD-4542-atom27 CPD-4542-atom1&quot; order=&quot;1&quot;/&gt;
   &lt;/bondArray&gt;
   &lt;formula concise=&quot;C 26 H 45 N 1 O 1&quot; formalCharge=&quot;0&quot;/&gt;

   &lt;float title=&quot;molecularWeight&quot; units=&quot;g/mol&quot;&gt;387.648&lt;/float&gt;
   &lt;string title=&quot;smiles&quot;&gt;CC(CCCN(C)C)[CH]1(C2(C)([CH](CC1)[CH]3([CH](CC2)C4(C)(C(=CC3)CC(O)CC4))))&lt;/string&gt;
  &lt;/molecule&gt;

 &lt;/cml&gt;</p1:STRUCTURE-DATA>
        <p1:STRUCTURE-FORMAT rdf:datatype="&xsd;string">CML</p1:STRUCTURE-FORMAT>
    </p1:chemicalStructure>
    


    <!-- Individual: http://BioCyc.org/HUMAN/pathway-biopax?object=PWY66-341#chemicalStructure80509 -->

    <p1:chemicalStructure rdf:about="#chemicalStructure80509">
        <p1:STRUCTURE-DATA rdf:datatype="&xsd;string"
            >&lt;cml&gt;
  &lt;molecule id=&quot;CPD-4581&quot; title=&quot;5alpha-cholesta-8,24-dien-3-one&quot;&gt;
   &lt;atomArray&gt;

    &lt;atom id=&quot;CPD-4581-atom1&quot; elementType=&quot;C&quot; x2=&quot;15.0296&quot; y2=&quot;-4.7954&quot;/&gt;
    &lt;atom id=&quot;CPD-4581-atom2&quot; elementType=&quot;C&quot; x2=&quot;13.2327&quot; y2=&quot;-3.1776&quot;/&gt;

    &lt;atom id=&quot;CPD-4581-atom3&quot; elementType=&quot;C&quot; x2=&quot;8.1312&quot; y2=&quot;-7.0372&quot;/&gt;
    &lt;atom id=&quot;CPD-4581-atom4&quot; elementType=&quot;C&quot; x2=&quot;3.6267&quot; y2=&quot;-3.49&quot;/&gt;

    &lt;atom id=&quot;CPD-4581-atom5&quot; elementType=&quot;C&quot; x2=&quot;7.4522&quot; y2=&quot;-5.629&quot;/&gt;
    &lt;atom id=&quot;CPD-4581-atom6&quot; elementType=&quot;O&quot; x2=&quot;0.0&quot; y2=&quot;0.0&quot;/&gt;

    &lt;atom id=&quot;CPD-4581-atom7&quot; elementType=&quot;C&quot; x2=&quot;12.7302&quot; y2=&quot;-5.5426&quot;/&gt;
    &lt;atom id=&quot;CPD-4581-atom8&quot; elementType=&quot;C&quot; x2=&quot;11.3647&quot; y2=&quot;-5.2524&quot;/&gt;

    &lt;atom id=&quot;CPD-4581-atom9&quot; elementType=&quot;C&quot; x2=&quot;6.0444&quot; y2=&quot;-0.698&quot;/&gt;
    &lt;atom id=&quot;CPD-4581-atom10&quot; elementType=&quot;C&quot; x2=&quot;1.2088&quot; y2=&quot;-2.0941&quot;/&gt;

    &lt;atom id=&quot;CPD-4581-atom11&quot; elementType=&quot;C&quot; x2=&quot;4.8884&quot; y2=&quot;-4.2407&quot;/&gt;
    &lt;atom id=&quot;CPD-4581-atom12&quot; elementType=&quot;C&quot; x2=&quot;10.4307&quot; y2=&quot;-6.2898&quot;/&gt;

    &lt;atom id=&quot;CPD-4581-atom13&quot; elementType=&quot;C&quot; x2=&quot;4.8355&quot; y2=&quot;0.0&quot;/&gt;
    &lt;atom id=&quot;CPD-4581-atom14&quot; elementType=&quot;C&quot; x2=&quot;8.6337&quot; y2=&quot;-2.4135&quot;/&gt;

    &lt;atom id=&quot;CPD-4581-atom15&quot; elementType=&quot;C&quot; x2=&quot;9.4542&quot; y2=&quot;-3.5428&quot;/&gt;
    &lt;atom id=&quot;CPD-4581-atom16&quot; elementType=&quot;C&quot; x2=&quot;2.4177&quot; y2=&quot;-2.792&quot;/&gt;

    &lt;atom id=&quot;CPD-4581-atom17&quot; elementType=&quot;C&quot; x2=&quot;6.0972&quot; y2=&quot;-4.9387&quot;/&gt;
    &lt;atom id=&quot;CPD-4581-atom18&quot; elementType=&quot;C&quot; x2=&quot;2.4177&quot; y2=&quot;0.0&quot;/&gt;

    &lt;atom id=&quot;CPD-4581-atom19&quot; elementType=&quot;C&quot; x2=&quot;13.6642&quot; y2=&quot;-4.5052&quot;/&gt;
    &lt;atom id=&quot;CPD-4581-atom20&quot; elementType=&quot;C&quot; x2=&quot;1.2088&quot; y2=&quot;-0.698&quot;/&gt;

    &lt;atom id=&quot;CPD-4581-atom21&quot; elementType=&quot;C&quot; x2=&quot;6.0972&quot; y2=&quot;-2.1468&quot;/&gt;
    &lt;atom id=&quot;CPD-4581-atom22&quot; elementType=&quot;C&quot; x2=&quot;4.8884&quot; y2=&quot;-2.8448&quot;/&gt;

    &lt;atom id=&quot;CPD-4581-atom23&quot; elementType=&quot;C&quot; x2=&quot;9.0652&quot; y2=&quot;-5.9996&quot;/&gt;
    &lt;atom id=&quot;CPD-4581-atom24&quot; elementType=&quot;C&quot; x2=&quot;3.6267&quot; y2=&quot;-0.698&quot;/&gt;

    &lt;atom id=&quot;CPD-4581-atom25&quot; elementType=&quot;C&quot; x2=&quot;7.3062&quot; y2=&quot;-2.8448&quot;/&gt;
    &lt;atom id=&quot;CPD-4581-atom26&quot; elementType=&quot;C&quot; x2=&quot;8.6337&quot; y2=&quot;-4.672&quot;/&gt;

    &lt;atom id=&quot;CPD-4581-atom27&quot; elementType=&quot;C&quot; x2=&quot;3.6267&quot; y2=&quot;-2.0941&quot;/&gt;
    &lt;atom id=&quot;CPD-4581-atom28&quot; elementType=&quot;C&quot; x2=&quot;7.3062&quot; y2=&quot;-4.2407&quot;/&gt;

   &lt;/atomArray&gt;
   &lt;bondArray&gt;
    &lt;bond id=&quot;CPD-4581-bond1&quot; atomRefs=&quot;CPD-4581-atom26 CPD-4581-atom28&quot; order=&quot;1&quot;/&gt;

    &lt;bond id=&quot;CPD-4581-bond2&quot; atomRefs=&quot;CPD-4581-atom25 CPD-4581-atom28&quot; order=&quot;1&quot;/&gt;
    &lt;bond id=&quot;CPD-4581-bond3&quot; atomRefs=&quot;CPD-4581-atom24 CPD-4581-atom27&quot; order=&quot;1&quot;/&gt;

    &lt;bond id=&quot;CPD-4581-bond4&quot; atomRefs=&quot;CPD-4581-atom23 CPD-4581-atom26&quot; order=&quot;1&quot;/&gt;
    &lt;bond id=&quot;CPD-4581-bond5&quot; atomRefs=&quot;CPD-4581-atom22 CPD-4581-atom27&quot; order=&quot;1&quot;/&gt;

    &lt;bond id=&quot;CPD-4581-bond6&quot; atomRefs=&quot;CPD-4581-atom21 CPD-4581-atom25&quot; order=&quot;1&quot;/&gt;
    &lt;bond id=&quot;CPD-4581-bond7&quot; atomRefs=&quot;CPD-4581-atom21 CPD-4581-atom22&quot; order=&quot;2&quot;/&gt;

    &lt;bond id=&quot;CPD-4581-bond8&quot; atomRefs=&quot;CPD-4581-atom18 CPD-4581-atom24&quot; order=&quot;1&quot;/&gt;
    &lt;bond id=&quot;CPD-4581-bond9&quot; atomRefs=&quot;CPD-4581-atom18 CPD-4581-atom20&quot; order=&quot;1&quot;/&gt;

    &lt;bond id=&quot;CPD-4581-bond10&quot; atomRefs=&quot;CPD-4581-atom17 CPD-4581-atom28&quot; order=&quot;1&quot;/&gt;
    &lt;bond id=&quot;CPD-4581-bond11&quot; atomRefs=&quot;CPD-4581-atom16 CPD-4581-atom27&quot; order=&quot;1&quot;/&gt;

    &lt;bond id=&quot;CPD-4581-bond12&quot; atomRefs=&quot;CPD-4581-atom15 CPD-4581-atom26&quot; order=&quot;1&quot;/&gt;
    &lt;bond id=&quot;CPD-4581-bond13&quot; atomRefs=&quot;CPD-4581-atom14 CPD-4581-atom25&quot; order=&quot;1&quot;/&gt;

    &lt;bond id=&quot;CPD-4581-bond14&quot; atomRefs=&quot;CPD-4581-atom14 CPD-4581-atom15&quot; order=&quot;1&quot;/&gt;
    &lt;bond id=&quot;CPD-4581-bond15&quot; atomRefs=&quot;CPD-4581-atom13 CPD-4581-atom24&quot; order=&quot;1&quot;/&gt;

    &lt;bond id=&quot;CPD-4581-bond16&quot; atomRefs=&quot;CPD-4581-atom12 CPD-4581-atom23&quot; order=&quot;1&quot;/&gt;
    &lt;bond id=&quot;CPD-4581-bond17&quot; atomRefs=&quot;CPD-4581-atom11 CPD-4581-atom22&quot; order=&quot;1&quot;/&gt;

    &lt;bond id=&quot;CPD-4581-bond18&quot; atomRefs=&quot;CPD-4581-atom11 CPD-4581-atom17&quot; order=&quot;1&quot;/&gt;
    &lt;bond id=&quot;CPD-4581-bond19&quot; atomRefs=&quot;CPD-4581-atom10 CPD-4581-atom20&quot; order=&quot;1&quot;/&gt;

    &lt;bond id=&quot;CPD-4581-bond20&quot; atomRefs=&quot;CPD-4581-atom10 CPD-4581-atom16&quot; order=&quot;1&quot;/&gt;
    &lt;bond id=&quot;CPD-4581-bond21&quot; atomRefs=&quot;CPD-4581-atom9 CPD-4581-atom21&quot; order=&quot;1&quot;/&gt;

    &lt;bond id=&quot;CPD-4581-bond22&quot; atomRefs=&quot;CPD-4581-atom9 CPD-4581-atom13&quot; order=&quot;1&quot;/&gt;
    &lt;bond id=&quot;CPD-4581-bond23&quot; atomRefs=&quot;CPD-4581-atom8 CPD-4581-atom12&quot; order=&quot;1&quot;/&gt;

    &lt;bond id=&quot;CPD-4581-bond24&quot; atomRefs=&quot;CPD-4581-atom7 CPD-4581-atom19&quot; order=&quot;2&quot;/&gt;
    &lt;bond id=&quot;CPD-4581-bond25&quot; atomRefs=&quot;CPD-4581-atom7 CPD-4581-atom8&quot; order=&quot;1&quot;/&gt;

    &lt;bond id=&quot;CPD-4581-bond26&quot; atomRefs=&quot;CPD-4581-atom6 CPD-4581-atom20&quot; order=&quot;2&quot;/&gt;
    &lt;bond id=&quot;CPD-4581-bond27&quot; atomRefs=&quot;CPD-4581-atom28 CPD-4581-atom5&quot; order=&quot;1&quot;/&gt;

    &lt;bond id=&quot;CPD-4581-bond28&quot; atomRefs=&quot;CPD-4581-atom27 CPD-4581-atom4&quot; order=&quot;1&quot;/&gt;
    &lt;bond id=&quot;CPD-4581-bond29&quot; atomRefs=&quot;CPD-4581-atom3 CPD-4581-atom23&quot; order=&quot;1&quot;/&gt;

    &lt;bond id=&quot;CPD-4581-bond30&quot; atomRefs=&quot;CPD-4581-atom2 CPD-4581-atom19&quot; order=&quot;1&quot;/&gt;
    &lt;bond id=&quot;CPD-4581-bond31&quot; atomRefs=&quot;CPD-4581-atom1 CPD-4581-atom19&quot; order=&quot;1&quot;/&gt;

   &lt;/bondArray&gt;
   &lt;formula concise=&quot;C 27 H 42 O 1&quot; formalCharge=&quot;0&quot;/&gt;
   &lt;float title=&quot;molecularWeight&quot; units=&quot;g/mol&quot;&gt;382.628&lt;/float&gt;

   &lt;string title=&quot;smiles&quot;&gt;CC(C)=CCCC(C)C1(C2(C)(C(CC1)C3(=C(CC2)C4(C)(C(CC3)CC(=O)CC4))))&lt;/string&gt;
  &lt;/molecule&gt;
 &lt;/cml&gt;</p1:STRUCTURE-DATA>
        <p1:STRUCTURE-FORMAT rdf:datatype="&xsd;string">CML</p1:STRUCTURE-FORMAT>
    </p1:chemicalStructure>
    


    <!-- Individual: http://BioCyc.org/HUMAN/pathway-biopax?object=PWY66-341#chemicalStructure80519 -->

    <p1:chemicalStructure rdf:about="#chemicalStructure80519">
        <p1:STRUCTURE-DATA rdf:datatype="&xsd;string"
            >&lt;cml&gt;
  &lt;molecule id=&quot;CPD-4702&quot; title=&quot;4alpha-carboxy-5alpha-cholesta-8,24-dien-3beta-ol&quot;&gt;

   &lt;atomArray&gt;
    &lt;atom id=&quot;CPD-4702-atom1&quot; elementType=&quot;C&quot; x2=&quot;15.0289&quot; y2=&quot;-6.9331&quot;/&gt;

    &lt;atom id=&quot;CPD-4702-atom2&quot; elementType=&quot;C&quot; x2=&quot;13.232&quot; y2=&quot;-5.3154&quot;/&gt;
    &lt;atom id=&quot;CPD-4702-atom3&quot; elementType=&quot;C&quot; x2=&quot;8.1308&quot; y2=&quot;-9.1748&quot;/&gt;

    &lt;atom id=&quot;CPD-4702-atom4&quot; elementType=&quot;C&quot; x2=&quot;3.6265&quot; y2=&quot;-5.6278&quot;/&gt;
    &lt;atom id=&quot;CPD-4702-atom5&quot; elementType=&quot;C&quot; x2=&quot;7.4518&quot; y2=&quot;-7.7667&quot;/&gt;

    &lt;atom id=&quot;CPD-4702-atom6&quot; elementType=&quot;O&quot; x2=&quot;3.679&quot; y2=&quot;-0.0606&quot;/&gt;
    &lt;atom id=&quot;CPD-4702-atom7&quot; elementType=&quot;O&quot; x2=&quot;1.262&quot; y2=&quot;0.0&quot;/&gt;

    &lt;atom id=&quot;CPD-4702-atom8&quot; elementType=&quot;O&quot; x2=&quot;0.0&quot; y2=&quot;-2.1379&quot;/&gt;
    &lt;atom id=&quot;CPD-4702-atom9&quot; elementType=&quot;C&quot; x2=&quot;12.7295&quot; y2=&quot;-7.6803&quot;/&gt;

    &lt;atom id=&quot;CPD-4702-atom10&quot; elementType=&quot;C&quot; x2=&quot;11.3641&quot; y2=&quot;-7.3901&quot;/&gt;
    &lt;atom id=&quot;CPD-4702-atom11&quot; elementType=&quot;C&quot; x2=&quot;6.0441&quot; y2=&quot;-2.8359&quot;/&gt;

    &lt;atom id=&quot;CPD-4702-atom12&quot; elementType=&quot;C&quot; x2=&quot;4.8882&quot; y2=&quot;-6.3785&quot;/&gt;
    &lt;atom id=&quot;CPD-4702-atom13&quot; elementType=&quot;C&quot; x2=&quot;10.4302&quot; y2=&quot;-8.4274&quot;/&gt;

    &lt;atom id=&quot;CPD-4702-atom14&quot; elementType=&quot;C&quot; x2=&quot;4.8352&quot; y2=&quot;-2.1379&quot;/&gt;
    &lt;atom id=&quot;CPD-4702-atom15&quot; elementType=&quot;C&quot; x2=&quot;8.6333&quot; y2=&quot;-4.5513&quot;/&gt;

    &lt;atom id=&quot;CPD-4702-atom16&quot; elementType=&quot;C&quot; x2=&quot;1.2087&quot; y2=&quot;-4.2319&quot;/&gt;
    &lt;atom id=&quot;CPD-4702-atom17&quot; elementType=&quot;C&quot; x2=&quot;9.4538&quot; y2=&quot;-5.6805&quot;/&gt;

    &lt;atom id=&quot;CPD-4702-atom18&quot; elementType=&quot;C&quot; x2=&quot;6.0969&quot; y2=&quot;-7.0764&quot;/&gt;
    &lt;atom id=&quot;CPD-4702-atom19&quot; elementType=&quot;C&quot; x2=&quot;2.4176&quot; y2=&quot;-4.9298&quot;/&gt;

    &lt;atom id=&quot;CPD-4702-atom20&quot; elementType=&quot;C&quot; x2=&quot;13.6635&quot; y2=&quot;-6.6429&quot;/&gt;
    &lt;atom id=&quot;CPD-4702-atom21&quot; elementType=&quot;C&quot; x2=&quot;2.453&quot; y2=&quot;-0.728&quot;/&gt;

    &lt;atom id=&quot;CPD-4702-atom22&quot; elementType=&quot;C&quot; x2=&quot;6.0969&quot; y2=&quot;-4.2847&quot;/&gt;
    &lt;atom id=&quot;CPD-4702-atom23&quot; elementType=&quot;C&quot; x2=&quot;4.8882&quot; y2=&quot;-4.9826&quot;/&gt;

    &lt;atom id=&quot;CPD-4702-atom24&quot; elementType=&quot;C&quot; x2=&quot;9.0648&quot; y2=&quot;-8.1372&quot;/&gt;
    &lt;atom id=&quot;CPD-4702-atom25&quot; elementType=&quot;C&quot; x2=&quot;1.2087&quot; y2=&quot;-2.8359&quot;/&gt;

    &lt;atom id=&quot;CPD-4702-atom26&quot; elementType=&quot;C&quot; x2=&quot;7.3058&quot; y2=&quot;-4.9826&quot;/&gt;
    &lt;atom id=&quot;CPD-4702-atom27&quot; elementType=&quot;C&quot; x2=&quot;8.6333&quot; y2=&quot;-6.8097&quot;/&gt;

    &lt;atom id=&quot;CPD-4702-atom28&quot; elementType=&quot;C&quot; x2=&quot;3.6265&quot; y2=&quot;-2.8359&quot;/&gt;
    &lt;atom id=&quot;CPD-4702-atom29&quot; elementType=&quot;C&quot; x2=&quot;2.4176&quot; y2=&quot;-2.1379&quot;/&gt;

    &lt;atom id=&quot;CPD-4702-atom30&quot; elementType=&quot;C&quot; x2=&quot;3.6265&quot; y2=&quot;-4.2319&quot;/&gt;
    &lt;atom id=&quot;CPD-4702-atom31&quot; elementType=&quot;C&quot; x2=&quot;7.3058&quot; y2=&quot;-6.3785&quot;/&gt;

   &lt;/atomArray&gt;
   &lt;bondArray&gt;
    &lt;bond id=&quot;CPD-4702-bond1&quot; atomRefs=&quot;CPD-4702-atom28 CPD-4702-atom30&quot; order=&quot;1&quot;/&gt;

    &lt;bond id=&quot;CPD-4702-bond2&quot; atomRefs=&quot;CPD-4702-atom28 CPD-4702-atom29&quot; order=&quot;1&quot;/&gt;
    &lt;bond id=&quot;CPD-4702-bond3&quot; atomRefs=&quot;CPD-4702-atom27 CPD-4702-atom31&quot; order=&quot;1&quot;/&gt;

    &lt;bond id=&quot;CPD-4702-bond4&quot; atomRefs=&quot;CPD-4702-atom26 CPD-4702-atom31&quot; order=&quot;1&quot;/&gt;
    &lt;bond id=&quot;CPD-4702-bond5&quot; atomRefs=&quot;CPD-4702-atom25 CPD-4702-atom29&quot; order=&quot;1&quot;/&gt;

    &lt;bond id=&quot;CPD-4702-bond6&quot; atomRefs=&quot;CPD-4702-atom24 CPD-4702-atom27&quot; order=&quot;1&quot;/&gt;
    &lt;bond id=&quot;CPD-4702-bond7&quot; atomRefs=&quot;CPD-4702-atom23 CPD-4702-atom30&quot; order=&quot;1&quot;/&gt;

    &lt;bond id=&quot;CPD-4702-bond8&quot; atomRefs=&quot;CPD-4702-atom22 CPD-4702-atom26&quot; order=&quot;1&quot;/&gt;
    &lt;bond id=&quot;CPD-4702-bond9&quot; atomRefs=&quot;CPD-4702-atom22 CPD-4702-atom23&quot; order=&quot;2&quot;/&gt;

    &lt;bond id=&quot;CPD-4702-bond10&quot; atomRefs=&quot;CPD-4702-atom29 CPD-4702-atom21&quot; order=&quot;1&quot;/&gt;
    &lt;bond id=&quot;CPD-4702-bond11&quot; atomRefs=&quot;CPD-4702-atom19 CPD-4702-atom30&quot; order=&quot;1&quot;/&gt;

    &lt;bond id=&quot;CPD-4702-bond12&quot; atomRefs=&quot;CPD-4702-atom18 CPD-4702-atom31&quot; order=&quot;1&quot;/&gt;
    &lt;bond id=&quot;CPD-4702-bond13&quot; atomRefs=&quot;CPD-4702-atom17 CPD-4702-atom27&quot; order=&quot;1&quot;/&gt;

    &lt;bond id=&quot;CPD-4702-bond14&quot; atomRefs=&quot;CPD-4702-atom16 CPD-4702-atom25&quot; order=&quot;1&quot;/&gt;
    &lt;bond id=&quot;CPD-4702-bond15&quot; atomRefs=&quot;CPD-4702-atom16 CPD-4702-atom19&quot; order=&quot;1&quot;/&gt;

    &lt;bond id=&quot;CPD-4702-bond16&quot; atomRefs=&quot;CPD-4702-atom15 CPD-4702-atom26&quot; order=&quot;1&quot;/&gt;
    &lt;bond id=&quot;CPD-4702-bond17&quot; atomRefs=&quot;CPD-4702-atom15 CPD-4702-atom17&quot; order=&quot;1&quot;/&gt;

    &lt;bond id=&quot;CPD-4702-bond18&quot; atomRefs=&quot;CPD-4702-atom14 CPD-4702-atom28&quot; order=&quot;1&quot;/&gt;
    &lt;bond id=&quot;CPD-4702-bond19&quot; atomRefs=&quot;CPD-4702-atom13 CPD-4702-atom24&quot; order=&quot;1&quot;/&gt;

    &lt;bond id=&quot;CPD-4702-bond20&quot; atomRefs=&quot;CPD-4702-atom12 CPD-4702-atom23&quot; order=&quot;1&quot;/&gt;
    &lt;bond id=&quot;CPD-4702-bond21&quot; atomRefs=&quot;CPD-4702-atom12 CPD-4702-atom18&quot; order=&quot;1&quot;/&gt;

    &lt;bond id=&quot;CPD-4702-bond22&quot; atomRefs=&quot;CPD-4702-atom11 CPD-4702-atom22&quot; order=&quot;1&quot;/&gt;
    &lt;bond id=&quot;CPD-4702-bond23&quot; atomRefs=&quot;CPD-4702-atom11 CPD-4702-atom14&quot; order=&quot;1&quot;/&gt;

    &lt;bond id=&quot;CPD-4702-bond24&quot; atomRefs=&quot;CPD-4702-atom10 CPD-4702-atom13&quot; order=&quot;1&quot;/&gt;
    &lt;bond id=&quot;CPD-4702-bond25&quot; atomRefs=&quot;CPD-4702-atom9 CPD-4702-atom20&quot; order=&quot;2&quot;/&gt;

    &lt;bond id=&quot;CPD-4702-bond26&quot; atomRefs=&quot;CPD-4702-atom9 CPD-4702-atom10&quot; order=&quot;1&quot;/&gt;
    &lt;bond id=&quot;CPD-4702-bond27&quot; atomRefs=&quot;CPD-4702-atom25 CPD-4702-atom8&quot; order=&quot;1&quot;/&gt;

    &lt;bond id=&quot;CPD-4702-bond28&quot; atomRefs=&quot;CPD-4702-atom7 CPD-4702-atom21&quot; order=&quot;1&quot;/&gt;
    &lt;bond id=&quot;CPD-4702-bond29&quot; atomRefs=&quot;CPD-4702-atom6 CPD-4702-atom21&quot; order=&quot;2&quot;/&gt;

    &lt;bond id=&quot;CPD-4702-bond30&quot; atomRefs=&quot;CPD-4702-atom31 CPD-4702-atom5&quot; order=&quot;1&quot;/&gt;
    &lt;bond id=&quot;CPD-4702-bond31&quot; atomRefs=&quot;CPD-4702-atom30 CPD-4702-atom4&quot; order=&quot;1&quot;/&gt;

    &lt;bond id=&quot;CPD-4702-bond32&quot; atomRefs=&quot;CPD-4702-atom3 CPD-4702-atom24&quot; order=&quot;1&quot;/&gt;
    &lt;bond id=&quot;CPD-4702-bond33&quot; atomRefs=&quot;CPD-4702-atom2 CPD-4702-atom20&quot; order=&quot;1&quot;/&gt;

    &lt;bond id=&quot;CPD-4702-bond34&quot; atomRefs=&quot;CPD-4702-atom1 CPD-4702-atom20&quot; order=&quot;1&quot;/&gt;
   &lt;/bondArray&gt;
   &lt;formula concise=&quot;C 28 H 44 O 3&quot; formalCharge=&quot;0&quot;/&gt;

   &lt;float title=&quot;molecularWeight&quot; units=&quot;g/mol&quot;&gt;428.654&lt;/float&gt;
   &lt;string title=&quot;smiles&quot;&gt;CC(C)=CCCC(C)C1(C2(C)(C(CC1)C3(=C(CC2)C4(C)(C(CC3)C(C(O)=O)C(O)CC4))))&lt;/string&gt;
  &lt;/molecule&gt;

 &lt;/cml&gt;</p1:STRUCTURE-DATA>
        <p1:STRUCTURE-FORMAT rdf:datatype="&xsd;string">CML</p1:STRUCTURE-FORMAT>
    </p1:chemicalStructure>
    


    <!-- Individual: http://BioCyc.org/HUMAN/pathway-biopax?object=PWY66-341#chemicalStructure80524 -->

    <p1:chemicalStructure rdf:about="#chemicalStructure80524">
        <p1:STRUCTURE-DATA rdf:datatype="&xsd;string"
            >&lt;cml&gt;
  &lt;molecule id=&quot;CARBON-DIOXIDE&quot; title=&quot;CO2&quot; dictRef=&quot;dictCARBON-DIOXIDE&quot;&gt;
   &lt;atomArray&gt;

    &lt;atom id=&quot;CARBON-DIOXIDE-atom1&quot; elementType=&quot;C&quot; x2=&quot;-0.0013209581&quot; y2=&quot;-1.0&quot;/&gt;
    &lt;atom id=&quot;CARBON-DIOXIDE-atom2&quot; elementType=&quot;O&quot; x2=&quot;-1.0&quot; y2=&quot;-1.0&quot;/&gt;

    &lt;atom id=&quot;CARBON-DIOXIDE-atom3&quot; elementType=&quot;O&quot; x2=&quot;0.9973581&quot; y2=&quot;-0.99735796&quot;/&gt;
   &lt;/atomArray&gt;

   &lt;bondArray&gt;
    &lt;bond id=&quot;CARBON-DIOXIDE-bond1&quot; atomRefs=&quot;CARBON-DIOXIDE-atom3 CARBON-DIOXIDE-atom1&quot; order=&quot;2&quot;/&gt;
    &lt;bond id=&quot;CARBON-DIOXIDE-bond2&quot; atomRefs=&quot;CARBON-DIOXIDE-atom2 CARBON-DIOXIDE-atom1&quot; order=&quot;2&quot;/&gt;

   &lt;/bondArray&gt;
   &lt;formula concise=&quot;C 1 O 2&quot; formalCharge=&quot;0&quot;/&gt;
   &lt;float title=&quot;molecularWeight&quot; units=&quot;g/mol&quot;&gt;44.01&lt;/float&gt;

   &lt;string title=&quot;smiles&quot;&gt;C(=O)=O&lt;/string&gt;
  &lt;/molecule&gt;
 &lt;/cml&gt;</p1:STRUCTURE-DATA>
        <p1:STRUCTURE-FORMAT rdf:datatype="&xsd;string">CML</p1:STRUCTURE-FORMAT>
    </p1:chemicalStructure>
    


    <!-- Individual: http://BioCyc.org/HUMAN/pathway-biopax?object=PWY66-341#chemicalStructure80533 -->

    <p1:chemicalStructure rdf:about="#chemicalStructure80533">
        <p1:STRUCTURE-DATA rdf:datatype="&xsd;string"
            >&lt;cml&gt;
  &lt;molecule id=&quot;CPD-4580&quot; title=&quot;4alpha-formyl-5alpha-cholesta-8,24-dien-3beta-ol&quot;&gt;

   &lt;atomArray&gt;
    &lt;atom id=&quot;CPD-4580-atom1&quot; elementType=&quot;C&quot; x2=&quot;15.0275&quot; y2=&quot;-6.8719&quot;/&gt;

    &lt;atom id=&quot;CPD-4580-atom2&quot; elementType=&quot;C&quot; x2=&quot;13.2309&quot; y2=&quot;-5.2544&quot;/&gt;
    &lt;atom id=&quot;CPD-4580-atom3&quot; elementType=&quot;C&quot; x2=&quot;8.1301&quot; y2=&quot;-9.1134&quot;/&gt;

    &lt;atom id=&quot;CPD-4580-atom4&quot; elementType=&quot;C&quot; x2=&quot;3.6262&quot; y2=&quot;-5.5667&quot;/&gt;
    &lt;atom id=&quot;CPD-4580-atom5&quot; elementType=&quot;C&quot; x2=&quot;7.4512&quot; y2=&quot;-7.7055&quot;/&gt;

    &lt;atom id=&quot;CPD-4580-atom6&quot; elementType=&quot;O&quot; x2=&quot;3.6786&quot; y2=&quot;0.0&quot;/&gt;
    &lt;atom id=&quot;CPD-4580-atom7&quot; elementType=&quot;O&quot; x2=&quot;0.0&quot; y2=&quot;-2.0772&quot;/&gt;

    &lt;atom id=&quot;CPD-4580-atom8&quot; elementType=&quot;C&quot; x2=&quot;2.4528&quot; y2=&quot;-0.6674&quot;/&gt;
    &lt;atom id=&quot;CPD-4580-atom9&quot; elementType=&quot;C&quot; x2=&quot;12.7284&quot; y2=&quot;-7.619&quot;/&gt;

    &lt;atom id=&quot;CPD-4580-atom10&quot; elementType=&quot;C&quot; x2=&quot;11.3631&quot; y2=&quot;-7.3289&quot;/&gt;
    &lt;atom id=&quot;CPD-4580-atom11&quot; elementType=&quot;C&quot; x2=&quot;6.0436&quot; y2=&quot;-2.7751&quot;/&gt;

    &lt;atom id=&quot;CPD-4580-atom12&quot; elementType=&quot;C&quot; x2=&quot;4.8878&quot; y2=&quot;-6.3173&quot;/&gt;
    &lt;atom id=&quot;CPD-4580-atom13&quot; elementType=&quot;C&quot; x2=&quot;10.4292&quot; y2=&quot;-8.3661&quot;/&gt;

    &lt;atom id=&quot;CPD-4580-atom14&quot; elementType=&quot;C&quot; x2=&quot;4.8348&quot; y2=&quot;-2.0772&quot;/&gt;
    &lt;atom id=&quot;CPD-4580-atom15&quot; elementType=&quot;C&quot; x2=&quot;1.2086&quot; y2=&quot;-4.171&quot;/&gt;

    &lt;atom id=&quot;CPD-4580-atom16&quot; elementType=&quot;C&quot; x2=&quot;8.6326&quot; y2=&quot;-4.4904&quot;/&gt;
    &lt;atom id=&quot;CPD-4580-atom17&quot; elementType=&quot;C&quot; x2=&quot;9.4529&quot; y2=&quot;-5.6195&quot;/&gt;

    &lt;atom id=&quot;CPD-4580-atom18&quot; elementType=&quot;C&quot; x2=&quot;6.0964&quot; y2=&quot;-7.0152&quot;/&gt;
    &lt;atom id=&quot;CPD-4580-atom19&quot; elementType=&quot;C&quot; x2=&quot;2.4174&quot; y2=&quot;-4.8688&quot;/&gt;

    &lt;atom id=&quot;CPD-4580-atom20&quot; elementType=&quot;C&quot; x2=&quot;13.6623&quot; y2=&quot;-6.5818&quot;/&gt;
    &lt;atom id=&quot;CPD-4580-atom21&quot; elementType=&quot;C&quot; x2=&quot;6.0964&quot; y2=&quot;-4.2237&quot;/&gt;

    &lt;atom id=&quot;CPD-4580-atom22&quot; elementType=&quot;C&quot; x2=&quot;4.8878&quot; y2=&quot;-4.9216&quot;/&gt;
    &lt;atom id=&quot;CPD-4580-atom23&quot; elementType=&quot;C&quot; x2=&quot;9.064&quot; y2=&quot;-8.076&quot;/&gt;

    &lt;atom id=&quot;CPD-4580-atom24&quot; elementType=&quot;C&quot; x2=&quot;1.2086&quot; y2=&quot;-2.7751&quot;/&gt;
    &lt;atom id=&quot;CPD-4580-atom25&quot; elementType=&quot;C&quot; x2=&quot;2.4174&quot; y2=&quot;-2.0772&quot;/&gt;

    &lt;atom id=&quot;CPD-4580-atom26&quot; elementType=&quot;C&quot; x2=&quot;7.3052&quot; y2=&quot;-4.9216&quot;/&gt;
    &lt;atom id=&quot;CPD-4580-atom27&quot; elementType=&quot;C&quot; x2=&quot;8.6326&quot; y2=&quot;-6.7486&quot;/&gt;

    &lt;atom id=&quot;CPD-4580-atom28&quot; elementType=&quot;C&quot; x2=&quot;3.6262&quot; y2=&quot;-2.7751&quot;/&gt;
    &lt;atom id=&quot;CPD-4580-atom29&quot; elementType=&quot;C&quot; x2=&quot;3.6262&quot; y2=&quot;-4.171&quot;/&gt;

    &lt;atom id=&quot;CPD-4580-atom30&quot; elementType=&quot;C&quot; x2=&quot;7.3052&quot; y2=&quot;-6.3173&quot;/&gt;
   &lt;/atomArray&gt;

   &lt;bondArray&gt;
    &lt;bond id=&quot;CPD-4580-bond1&quot; atomRefs=&quot;CPD-4580-atom28 CPD-4580-atom29&quot; order=&quot;1&quot;/&gt;
    &lt;bond id=&quot;CPD-4580-bond2&quot; atomRefs=&quot;CPD-4580-atom27 CPD-4580-atom30&quot; order=&quot;1&quot;/&gt;

    &lt;bond id=&quot;CPD-4580-bond3&quot; atomRefs=&quot;CPD-4580-atom26 CPD-4580-atom30&quot; order=&quot;1&quot;/&gt;
    &lt;bond id=&quot;CPD-4580-bond4&quot; atomRefs=&quot;CPD-4580-atom25 CPD-4580-atom28&quot; order=&quot;1&quot;/&gt;

    &lt;bond id=&quot;CPD-4580-bond5&quot; atomRefs=&quot;CPD-4580-atom24 CPD-4580-atom25&quot; order=&quot;1&quot;/&gt;
    &lt;bond id=&quot;CPD-4580-bond6&quot; atomRefs=&quot;CPD-4580-atom23 CPD-4580-atom27&quot; order=&quot;1&quot;/&gt;

    &lt;bond id=&quot;CPD-4580-bond7&quot; atomRefs=&quot;CPD-4580-atom22 CPD-4580-atom29&quot; order=&quot;1&quot;/&gt;
    &lt;bond id=&quot;CPD-4580-bond8&quot; atomRefs=&quot;CPD-4580-atom21 CPD-4580-atom26&quot; order=&quot;1&quot;/&gt;

    &lt;bond id=&quot;CPD-4580-bond9&quot; atomRefs=&quot;CPD-4580-atom21 CPD-4580-atom22&quot; order=&quot;2&quot;/&gt;
    &lt;bond id=&quot;CPD-4580-bond10&quot; atomRefs=&quot;CPD-4580-atom19 CPD-4580-atom29&quot; order=&quot;1&quot;/&gt;

    &lt;bond id=&quot;CPD-4580-bond11&quot; atomRefs=&quot;CPD-4580-atom18 CPD-4580-atom30&quot; order=&quot;1&quot;/&gt;
    &lt;bond id=&quot;CPD-4580-bond12&quot; atomRefs=&quot;CPD-4580-atom17 CPD-4580-atom27&quot; order=&quot;1&quot;/&gt;

    &lt;bond id=&quot;CPD-4580-bond13&quot; atomRefs=&quot;CPD-4580-atom16 CPD-4580-atom26&quot; order=&quot;1&quot;/&gt;
    &lt;bond id=&quot;CPD-4580-bond14&quot; atomRefs=&quot;CPD-4580-atom16 CPD-4580-atom17&quot; order=&quot;1&quot;/&gt;

    &lt;bond id=&quot;CPD-4580-bond15&quot; atomRefs=&quot;CPD-4580-atom15 CPD-4580-atom24&quot; order=&quot;1&quot;/&gt;
    &lt;bond id=&quot;CPD-4580-bond16&quot; atomRefs=&quot;CPD-4580-atom15 CPD-4580-atom19&quot; order=&quot;1&quot;/&gt;

    &lt;bond id=&quot;CPD-4580-bond17&quot; atomRefs=&quot;CPD-4580-atom14 CPD-4580-atom28&quot; order=&quot;1&quot;/&gt;
    &lt;bond id=&quot;CPD-4580-bond18&quot; atomRefs=&quot;CPD-4580-atom13 CPD-4580-atom23&quot; order=&quot;1&quot;/&gt;

    &lt;bond id=&quot;CPD-4580-bond19&quot; atomRefs=&quot;CPD-4580-atom12 CPD-4580-atom22&quot; order=&quot;1&quot;/&gt;
    &lt;bond id=&quot;CPD-4580-bond20&quot; atomRefs=&quot;CPD-4580-atom12 CPD-4580-atom18&quot; order=&quot;1&quot;/&gt;

    &lt;bond id=&quot;CPD-4580-bond21&quot; atomRefs=&quot;CPD-4580-atom11 CPD-4580-atom21&quot; order=&quot;1&quot;/&gt;
    &lt;bond id=&quot;CPD-4580-bond22&quot; atomRefs=&quot;CPD-4580-atom11 CPD-4580-atom14&quot; order=&quot;1&quot;/&gt;

    &lt;bond id=&quot;CPD-4580-bond23&quot; atomRefs=&quot;CPD-4580-atom10 CPD-4580-atom13&quot; order=&quot;1&quot;/&gt;
    &lt;bond id=&quot;CPD-4580-bond24&quot; atomRefs=&quot;CPD-4580-atom9 CPD-4580-atom20&quot; order=&quot;2&quot;/&gt;

    &lt;bond id=&quot;CPD-4580-bond25&quot; atomRefs=&quot;CPD-4580-atom9 CPD-4580-atom10&quot; order=&quot;1&quot;/&gt;
    &lt;bond id=&quot;CPD-4580-bond26&quot; atomRefs=&quot;CPD-4580-atom25 CPD-4580-atom8&quot; order=&quot;1&quot;/&gt;

    &lt;bond id=&quot;CPD-4580-bond27&quot; atomRefs=&quot;CPD-4580-atom24 CPD-4580-atom7&quot; order=&quot;1&quot;/&gt;
    &lt;bond id=&quot;CPD-4580-bond28&quot; atomRefs=&quot;CPD-4580-atom6 CPD-4580-atom8&quot; order=&quot;2&quot;/&gt;

    &lt;bond id=&quot;CPD-4580-bond29&quot; atomRefs=&quot;CPD-4580-atom30 CPD-4580-atom5&quot; order=&quot;1&quot;/&gt;
    &lt;bond id=&quot;CPD-4580-bond30&quot; atomRefs=&quot;CPD-4580-atom29 CPD-4580-atom4&quot; order=&quot;1&quot;/&gt;

    &lt;bond id=&quot;CPD-4580-bond31&quot; atomRefs=&quot;CPD-4580-atom3 CPD-4580-atom23&quot; order=&quot;1&quot;/&gt;
    &lt;bond id=&quot;CPD-4580-bond32&quot; atomRefs=&quot;CPD-4580-atom2 CPD-4580-atom20&quot; order=&quot;1&quot;/&gt;

    &lt;bond id=&quot;CPD-4580-bond33&quot; atomRefs=&quot;CPD-4580-atom1 CPD-4580-atom20&quot; order=&quot;1&quot;/&gt;
   &lt;/bondArray&gt;
   &lt;formula concise=&quot;C 28 H 44 O 2&quot; formalCharge=&quot;0&quot;/&gt;

   &lt;float title=&quot;molecularWeight&quot; units=&quot;g/mol&quot;&gt;412.654&lt;/float&gt;
   &lt;string title=&quot;smiles&quot;&gt;CC(C)=CCCC(C)C1(C2(C)(C(CC1)C3(=C(CC2)C4(C)(C(CC3)C(C=O)C(O)CC4))))&lt;/string&gt;
  &lt;/molecule&gt;

 &lt;/cml&gt;</p1:STRUCTURE-DATA>
        <p1:STRUCTURE-FORMAT rdf:datatype="&xsd;string">CML</p1:STRUCTURE-FORMAT>
    </p1:chemicalStructure>
    


    <!-- Individual: http://BioCyc.org/HUMAN/pathway-biopax?object=PWY66-341#chemicalStructure80542 -->

    <p1:chemicalStructure rdf:about="#chemicalStructure80542">
        <p1:STRUCTURE-DATA rdf:datatype="&xsd;string"
            >&lt;cml&gt;

  &lt;molecule id=&quot;CPD-4579&quot; title=&quot;4alpha-hydroxymethyl-5alpha-cholesta-8,24-dien-3beta-ol&quot;&gt;
   &lt;atomArray&gt;
    &lt;atom id=&quot;CPD-4579-atom1&quot; elementType=&quot;C&quot; x2=&quot;15.0275&quot; y2=&quot;-6.8719&quot;/&gt;

    &lt;atom id=&quot;CPD-4579-atom2&quot; elementType=&quot;C&quot; x2=&quot;13.2309&quot; y2=&quot;-5.2544&quot;/&gt;
    &lt;atom id=&quot;CPD-4579-atom3&quot; elementType=&quot;C&quot; x2=&quot;8.1301&quot; y2=&quot;-9.1134&quot;/&gt;

    &lt;atom id=&quot;CPD-4579-atom4&quot; elementType=&quot;C&quot; x2=&quot;3.6262&quot; y2=&quot;-5.5667&quot;/&gt;
    &lt;atom id=&quot;CPD-4579-atom5&quot; elementType=&quot;C&quot; x2=&quot;7.4512&quot; y2=&quot;-7.7055&quot;/&gt;

    &lt;atom id=&quot;CPD-4579-atom6&quot; elementType=&quot;O&quot; x2=&quot;3.6786&quot; y2=&quot;0.0&quot;/&gt;
    &lt;atom id=&quot;CPD-4579-atom7&quot; elementType=&quot;O&quot; x2=&quot;0.0&quot; y2=&quot;-2.0772&quot;/&gt;

    &lt;atom id=&quot;CPD-4579-atom8&quot; elementType=&quot;C&quot; x2=&quot;12.7284&quot; y2=&quot;-7.619&quot;/&gt;
    &lt;atom id=&quot;CPD-4579-atom9&quot; elementType=&quot;C&quot; x2=&quot;11.3631&quot; y2=&quot;-7.3289&quot;/&gt;

    &lt;atom id=&quot;CPD-4579-atom10&quot; elementType=&quot;C&quot; x2=&quot;2.4528&quot; y2=&quot;-0.6674&quot;/&gt;
    &lt;atom id=&quot;CPD-4579-atom11&quot; elementType=&quot;C&quot; x2=&quot;6.0436&quot; y2=&quot;-2.7751&quot;/&gt;

    &lt;atom id=&quot;CPD-4579-atom12&quot; elementType=&quot;C&quot; x2=&quot;4.8878&quot; y2=&quot;-6.3173&quot;/&gt;
    &lt;atom id=&quot;CPD-4579-atom13&quot; elementType=&quot;C&quot; x2=&quot;10.4292&quot; y2=&quot;-8.3661&quot;/&gt;

    &lt;atom id=&quot;CPD-4579-atom14&quot; elementType=&quot;C&quot; x2=&quot;4.8348&quot; y2=&quot;-2.0772&quot;/&gt;
    &lt;atom id=&quot;CPD-4579-atom15&quot; elementType=&quot;C&quot; x2=&quot;1.2086&quot; y2=&quot;-4.171&quot;/&gt;

    &lt;atom id=&quot;CPD-4579-atom16&quot; elementType=&quot;C&quot; x2=&quot;8.6326&quot; y2=&quot;-4.4904&quot;/&gt;
    &lt;atom id=&quot;CPD-4579-atom17&quot; elementType=&quot;C&quot; x2=&quot;9.4529&quot; y2=&quot;-5.6195&quot;/&gt;

    &lt;atom id=&quot;CPD-4579-atom18&quot; elementType=&quot;C&quot; x2=&quot;6.0964&quot; y2=&quot;-7.0152&quot;/&gt;
    &lt;atom id=&quot;CPD-4579-atom19&quot; elementType=&quot;C&quot; x2=&quot;2.4174&quot; y2=&quot;-4.8688&quot;/&gt;

    &lt;atom id=&quot;CPD-4579-atom20&quot; elementType=&quot;C&quot; x2=&quot;13.6623&quot; y2=&quot;-6.5818&quot;/&gt;
    &lt;atom id=&quot;CPD-4579-atom21&quot; elementType=&quot;C&quot; x2=&quot;6.0964&quot; y2=&quot;-4.2237&quot;/&gt;

    &lt;atom id=&quot;CPD-4579-atom22&quot; elementType=&quot;C&quot; x2=&quot;4.8878&quot; y2=&quot;-4.9216&quot;/&gt;
    &lt;atom id=&quot;CPD-4579-atom23&quot; elementType=&quot;C&quot; x2=&quot;9.064&quot; y2=&quot;-8.076&quot;/&gt;

    &lt;atom id=&quot;CPD-4579-atom24&quot; elementType=&quot;C&quot; x2=&quot;1.2086&quot; y2=&quot;-2.7751&quot;/&gt;
    &lt;atom id=&quot;CPD-4579-atom25&quot; elementType=&quot;C&quot; x2=&quot;2.4174&quot; y2=&quot;-2.0772&quot;/&gt;

    &lt;atom id=&quot;CPD-4579-atom26&quot; elementType=&quot;C&quot; x2=&quot;7.3052&quot; y2=&quot;-4.9216&quot;/&gt;
    &lt;atom id=&quot;CPD-4579-atom27&quot; elementType=&quot;C&quot; x2=&quot;8.6326&quot; y2=&quot;-6.7486&quot;/&gt;

    &lt;atom id=&quot;CPD-4579-atom28&quot; elementType=&quot;C&quot; x2=&quot;3.6262&quot; y2=&quot;-2.7751&quot;/&gt;
    &lt;atom id=&quot;CPD-4579-atom29&quot; elementType=&quot;C&quot; x2=&quot;3.6262&quot; y2=&quot;-4.171&quot;/&gt;

    &lt;atom id=&quot;CPD-4579-atom30&quot; elementType=&quot;C&quot; x2=&quot;7.3052&quot; y2=&quot;-6.3173&quot;/&gt;
   &lt;/atomArray&gt;

   &lt;bondArray&gt;
    &lt;bond id=&quot;CPD-4579-bond1&quot; atomRefs=&quot;CPD-4579-atom28 CPD-4579-atom29&quot; order=&quot;1&quot;/&gt;
    &lt;bond id=&quot;CPD-4579-bond2&quot; atomRefs=&quot;CPD-4579-atom27 CPD-4579-atom30&quot; order=&quot;1&quot;/&gt;

    &lt;bond id=&quot;CPD-4579-bond3&quot; atomRefs=&quot;CPD-4579-atom26 CPD-4579-atom30&quot; order=&quot;1&quot;/&gt;
    &lt;bond id=&quot;CPD-4579-bond4&quot; atomRefs=&quot;CPD-4579-atom25 CPD-4579-atom28&quot; order=&quot;1&quot;/&gt;

    &lt;bond id=&quot;CPD-4579-bond5&quot; atomRefs=&quot;CPD-4579-atom24 CPD-4579-atom25&quot; order=&quot;1&quot;/&gt;
    &lt;bond id=&quot;CPD-4579-bond6&quot; atomRefs=&quot;CPD-4579-atom23 CPD-4579-atom27&quot; order=&quot;1&quot;/&gt;

    &lt;bond id=&quot;CPD-4579-bond7&quot; atomRefs=&quot;CPD-4579-atom22 CPD-4579-atom29&quot; order=&quot;1&quot;/&gt;
    &lt;bond id=&quot;CPD-4579-bond8&quot; atomRefs=&quot;CPD-4579-atom21 CPD-4579-atom26&quot; order=&quot;1&quot;/&gt;

    &lt;bond id=&quot;CPD-4579-bond9&quot; atomRefs=&quot;CPD-4579-atom21 CPD-4579-atom22&quot; order=&quot;2&quot;/&gt;
    &lt;bond id=&quot;CPD-4579-bond10&quot; atomRefs=&quot;CPD-4579-atom19 CPD-4579-atom29&quot; order=&quot;1&quot;/&gt;

    &lt;bond id=&quot;CPD-4579-bond11&quot; atomRefs=&quot;CPD-4579-atom18 CPD-4579-atom30&quot; order=&quot;1&quot;/&gt;
    &lt;bond id=&quot;CPD-4579-bond12&quot; atomRefs=&quot;CPD-4579-atom17 CPD-4579-atom27&quot; order=&quot;1&quot;/&gt;

    &lt;bond id=&quot;CPD-4579-bond13&quot; atomRefs=&quot;CPD-4579-atom16 CPD-4579-atom26&quot; order=&quot;1&quot;/&gt;
    &lt;bond id=&quot;CPD-4579-bond14&quot; atomRefs=&quot;CPD-4579-atom16 CPD-4579-atom17&quot; order=&quot;1&quot;/&gt;

    &lt;bond id=&quot;CPD-4579-bond15&quot; atomRefs=&quot;CPD-4579-atom15 CPD-4579-atom24&quot; order=&quot;1&quot;/&gt;
    &lt;bond id=&quot;CPD-4579-bond16&quot; atomRefs=&quot;CPD-4579-atom15 CPD-4579-atom19&quot; order=&quot;1&quot;/&gt;

    &lt;bond id=&quot;CPD-4579-bond17&quot; atomRefs=&quot;CPD-4579-atom14 CPD-4579-atom28&quot; order=&quot;1&quot;/&gt;
    &lt;bond id=&quot;CPD-4579-bond18&quot; atomRefs=&quot;CPD-4579-atom13 CPD-4579-atom23&quot; order=&quot;1&quot;/&gt;

    &lt;bond id=&quot;CPD-4579-bond19&quot; atomRefs=&quot;CPD-4579-atom12 CPD-4579-atom22&quot; order=&quot;1&quot;/&gt;
    &lt;bond id=&quot;CPD-4579-bond20&quot; atomRefs=&quot;CPD-4579-atom12 CPD-4579-atom18&quot; order=&quot;1&quot;/&gt;

    &lt;bond id=&quot;CPD-4579-bond21&quot; atomRefs=&quot;CPD-4579-atom11 CPD-4579-atom21&quot; order=&quot;1&quot;/&gt;
    &lt;bond id=&quot;CPD-4579-bond22&quot; atomRefs=&quot;CPD-4579-atom11 CPD-4579-atom14&quot; order=&quot;1&quot;/&gt;

    &lt;bond id=&quot;CPD-4579-bond23&quot; atomRefs=&quot;CPD-4579-atom25 CPD-4579-atom10&quot; order=&quot;1&quot;/&gt;
    &lt;bond id=&quot;CPD-4579-bond24&quot; atomRefs=&quot;CPD-4579-atom9 CPD-4579-atom13&quot; order=&quot;1&quot;/&gt;

    &lt;bond id=&quot;CPD-4579-bond25&quot; atomRefs=&quot;CPD-4579-atom8 CPD-4579-atom20&quot; order=&quot;2&quot;/&gt;
    &lt;bond id=&quot;CPD-4579-bond26&quot; atomRefs=&quot;CPD-4579-atom8 CPD-4579-atom9&quot; order=&quot;1&quot;/&gt;

    &lt;bond id=&quot;CPD-4579-bond27&quot; atomRefs=&quot;CPD-4579-atom24 CPD-4579-atom7&quot; order=&quot;1&quot;/&gt;
    &lt;bond id=&quot;CPD-4579-bond28&quot; atomRefs=&quot;CPD-4579-atom6 CPD-4579-atom10&quot; order=&quot;1&quot;/&gt;

    &lt;bond id=&quot;CPD-4579-bond29&quot; atomRefs=&quot;CPD-4579-atom30 CPD-4579-atom5&quot; order=&quot;1&quot;/&gt;
    &lt;bond id=&quot;CPD-4579-bond30&quot; atomRefs=&quot;CPD-4579-atom29 CPD-4579-atom4&quot; order=&quot;1&quot;/&gt;

    &lt;bond id=&quot;CPD-4579-bond31&quot; atomRefs=&quot;CPD-4579-atom3 CPD-4579-atom23&quot; order=&quot;1&quot;/&gt;
    &lt;bond id=&quot;CPD-4579-bond32&quot; atomRefs=&quot;CPD-4579-atom2 CPD-4579-atom20&quot; order=&quot;1&quot;/&gt;

    &lt;bond id=&quot;CPD-4579-bond33&quot; atomRefs=&quot;CPD-4579-atom1 CPD-4579-atom20&quot; order=&quot;1&quot;/&gt;
   &lt;/bondArray&gt;
   &lt;formula concise=&quot;C 28 H 46 O 2&quot; formalCharge=&quot;0&quot;/&gt;

   &lt;float title=&quot;molecularWeight&quot; units=&quot;g/mol&quot;&gt;414.67&lt;/float&gt;
   &lt;string title=&quot;smiles&quot;&gt;CC(C)=CCCC(C)C1(C2(C)(C(CC1)C3(=C(CC2)C4(C)(C(CC3)C(CO)C(O)CC4))))&lt;/string&gt;
  &lt;/molecule&gt;

 &lt;/cml&gt;</p1:STRUCTURE-DATA>
        <p1:STRUCTURE-FORMAT rdf:datatype="&xsd;string">CML</p1:STRUCTURE-FORMAT>
    </p1:chemicalStructure>
    


    <!-- Individual: http://BioCyc.org/HUMAN/pathway-biopax?object=PWY66-341#chemicalStructure80549 -->

    <p1:chemicalStructure rdf:about="#chemicalStructure80549">
        <p1:STRUCTURE-DATA rdf:datatype="&xsd;string"
            >&lt;cml&gt;
  &lt;molecule id=&quot;4-METHYL-824-CHOLESTADIENOL&quot; title=&quot;4-alpha-methyl zymosterol&quot; dictRef=&quot;dict4-METHYL-824-CHOLESTADIENOL&quot;&gt;

   &lt;atomArray&gt;
    &lt;atom id=&quot;4-METHYL-824-CHOLESTADIENOL-atom1&quot; elementType=&quot;C&quot; x2=&quot;15.0254&quot; y2=&quot;-6.2036&quot;/&gt;

    &lt;atom id=&quot;4-METHYL-824-CHOLESTADIENOL-atom2&quot; elementType=&quot;C&quot; x2=&quot;13.2289&quot; y2=&quot;-4.5863&quot;/&gt;
    &lt;atom id=&quot;4-METHYL-824-CHOLESTADIENOL-atom3&quot; elementType=&quot;C&quot; x2=&quot;8.1289&quot; y2=&quot;-8.4447&quot;/&gt;

    &lt;atom id=&quot;4-METHYL-824-CHOLESTADIENOL-atom4&quot; elementType=&quot;C&quot; x2=&quot;2.5052&quot; y2=&quot;0.0&quot;/&gt;
    &lt;atom id=&quot;4-METHYL-824-CHOLESTADIENOL-atom5&quot; elementType=&quot;C&quot; x2=&quot;3.6257&quot; y2=&quot;-4.8986&quot;/&gt;

    &lt;atom id=&quot;4-METHYL-824-CHOLESTADIENOL-atom6&quot; elementType=&quot;C&quot; x2=&quot;7.4501&quot; y2=&quot;-7.037&quot;/&gt;
    &lt;atom id=&quot;4-METHYL-824-CHOLESTADIENOL-atom7&quot; elementType=&quot;O&quot; x2=&quot;0.0&quot; y2=&quot;-1.4096&quot;/&gt;

    &lt;atom id=&quot;4-METHYL-824-CHOLESTADIENOL-atom8&quot; elementType=&quot;C&quot; x2=&quot;12.7265&quot; y2=&quot;-6.9506&quot;/&gt;
    &lt;atom id=&quot;4-METHYL-824-CHOLESTADIENOL-atom9&quot; elementType=&quot;C&quot; x2=&quot;11.3615&quot; y2=&quot;-6.6605&quot;/&gt;

    &lt;atom id=&quot;4-METHYL-824-CHOLESTADIENOL-atom10&quot; elementType=&quot;C&quot; x2=&quot;6.0427&quot; y2=&quot;-2.1073&quot;/&gt;
    &lt;atom id=&quot;4-METHYL-824-CHOLESTADIENOL-atom11&quot; elementType=&quot;C&quot; x2=&quot;4.8871&quot; y2=&quot;-5.6491&quot;/&gt;

    &lt;atom id=&quot;4-METHYL-824-CHOLESTADIENOL-atom12&quot; elementType=&quot;C&quot; x2=&quot;10.4277&quot; y2=&quot;-7.6976&quot;/&gt;
    &lt;atom id=&quot;4-METHYL-824-CHOLESTADIENOL-atom13&quot; elementType=&quot;C&quot; x2=&quot;1.2084&quot; y2=&quot;-3.503&quot;/&gt;

    &lt;atom id=&quot;4-METHYL-824-CHOLESTADIENOL-atom14&quot; elementType=&quot;C&quot; x2=&quot;4.8341&quot; y2=&quot;-1.4096&quot;/&gt;
    &lt;atom id=&quot;4-METHYL-824-CHOLESTADIENOL-atom15&quot; elementType=&quot;C&quot; x2=&quot;8.6313&quot; y2=&quot;-3.8224&quot;/&gt;

    &lt;atom id=&quot;4-METHYL-824-CHOLESTADIENOL-atom16&quot; elementType=&quot;C&quot; x2=&quot;9.4515&quot; y2=&quot;-4.9513&quot;/&gt;
    &lt;atom id=&quot;4-METHYL-824-CHOLESTADIENOL-atom17&quot; elementType=&quot;C&quot; x2=&quot;6.0955&quot; y2=&quot;-6.3469&quot;/&gt;

    &lt;atom id=&quot;4-METHYL-824-CHOLESTADIENOL-atom18&quot; elementType=&quot;C&quot; x2=&quot;2.4171&quot; y2=&quot;-4.2008&quot;/&gt;
    &lt;atom id=&quot;4-METHYL-824-CHOLESTADIENOL-atom19&quot; elementType=&quot;C&quot; x2=&quot;13.6603&quot; y2=&quot;-5.9135&quot;/&gt;

    &lt;atom id=&quot;4-METHYL-824-CHOLESTADIENOL-atom20&quot; elementType=&quot;C&quot; x2=&quot;6.0955&quot; y2=&quot;-3.5558&quot;/&gt;
    &lt;atom id=&quot;4-METHYL-824-CHOLESTADIENOL-atom21&quot; elementType=&quot;C&quot; x2=&quot;4.8871&quot; y2=&quot;-4.2536&quot;/&gt;

    &lt;atom id=&quot;4-METHYL-824-CHOLESTADIENOL-atom22&quot; elementType=&quot;C&quot; x2=&quot;9.0626&quot; y2=&quot;-7.4075&quot;/&gt;
    &lt;atom id=&quot;4-METHYL-824-CHOLESTADIENOL-atom23&quot; elementType=&quot;C&quot; x2=&quot;1.2084&quot; y2=&quot;-2.1073&quot;/&gt;

    &lt;atom id=&quot;4-METHYL-824-CHOLESTADIENOL-atom24&quot; elementType=&quot;C&quot; x2=&quot;2.4171&quot; y2=&quot;-1.4096&quot;/&gt;
    &lt;atom id=&quot;4-METHYL-824-CHOLESTADIENOL-atom25&quot; elementType=&quot;C&quot; x2=&quot;7.3041&quot; y2=&quot;-4.2536&quot;/&gt;

    &lt;atom id=&quot;4-METHYL-824-CHOLESTADIENOL-atom26&quot; elementType=&quot;C&quot; x2=&quot;8.6313&quot; y2=&quot;-6.0803&quot;/&gt;
    &lt;atom id=&quot;4-METHYL-824-CHOLESTADIENOL-atom27&quot; elementType=&quot;C&quot; x2=&quot;3.6257&quot; y2=&quot;-2.1073&quot;/&gt;

    &lt;atom id=&quot;4-METHYL-824-CHOLESTADIENOL-atom28&quot; elementType=&quot;C&quot; x2=&quot;3.6257&quot; y2=&quot;-3.503&quot;/&gt;
    &lt;atom id=&quot;4-METHYL-824-CHOLESTADIENOL-atom29&quot; elementType=&quot;C&quot; x2=&quot;7.3041&quot; y2=&quot;-5.6491&quot;/&gt;

   &lt;/atomArray&gt;
   &lt;bondArray&gt;
    &lt;bond id=&quot;4-METHYL-824-CHOLESTADIENOL-bond1&quot; atomRefs=&quot;4-METHYL-824-CHOLESTADIENOL-atom27 4-METHYL-824-CHOLESTADIENOL-atom28&quot; order=&quot;1&quot;/&gt;

    &lt;bond id=&quot;4-METHYL-824-CHOLESTADIENOL-bond2&quot; atomRefs=&quot;4-METHYL-824-CHOLESTADIENOL-atom26 4-METHYL-824-CHOLESTADIENOL-atom29&quot; order=&quot;1&quot;/&gt;
    &lt;bond id=&quot;4-METHYL-824-CHOLESTADIENOL-bond3&quot; atomRefs=&quot;4-METHYL-824-CHOLESTADIENOL-atom25 4-METHYL-824-CHOLESTADIENOL-atom29&quot; order=&quot;1&quot;/&gt;

    &lt;bond id=&quot;4-METHYL-824-CHOLESTADIENOL-bond4&quot; atomRefs=&quot;4-METHYL-824-CHOLESTADIENOL-atom24 4-METHYL-824-CHOLESTADIENOL-atom27&quot; order=&quot;1&quot;/&gt;
    &lt;bond id=&quot;4-METHYL-824-CHOLESTADIENOL-bond5&quot; atomRefs=&quot;4-METHYL-824-CHOLESTADIENOL-atom23 4-METHYL-824-CHOLESTADIENOL-atom24&quot; order=&quot;1&quot;/&gt;

    &lt;bond id=&quot;4-METHYL-824-CHOLESTADIENOL-bond6&quot; atomRefs=&quot;4-METHYL-824-CHOLESTADIENOL-atom22 4-METHYL-824-CHOLESTADIENOL-atom26&quot; order=&quot;1&quot;/&gt;
    &lt;bond id=&quot;4-METHYL-824-CHOLESTADIENOL-bond7&quot; atomRefs=&quot;4-METHYL-824-CHOLESTADIENOL-atom21 4-METHYL-824-CHOLESTADIENOL-atom28&quot; order=&quot;1&quot;/&gt;

    &lt;bond id=&quot;4-METHYL-824-CHOLESTADIENOL-bond8&quot; atomRefs=&quot;4-METHYL-824-CHOLESTADIENOL-atom20 4-METHYL-824-CHOLESTADIENOL-atom25&quot; order=&quot;1&quot;/&gt;
    &lt;bond id=&quot;4-METHYL-824-CHOLESTADIENOL-bond9&quot; atomRefs=&quot;4-METHYL-824-CHOLESTADIENOL-atom20 4-METHYL-824-CHOLESTADIENOL-atom21&quot; order=&quot;2&quot;/&gt;

    &lt;bond id=&quot;4-METHYL-824-CHOLESTADIENOL-bond10&quot; atomRefs=&quot;4-METHYL-824-CHOLESTADIENOL-atom18 4-METHYL-824-CHOLESTADIENOL-atom28&quot; order=&quot;1&quot;/&gt;
    &lt;bond id=&quot;4-METHYL-824-CHOLESTADIENOL-bond11&quot; atomRefs=&quot;4-METHYL-824-CHOLESTADIENOL-atom17 4-METHYL-824-CHOLESTADIENOL-atom29&quot; order=&quot;1&quot;/&gt;

    &lt;bond id=&quot;4-METHYL-824-CHOLESTADIENOL-bond12&quot; atomRefs=&quot;4-METHYL-824-CHOLESTADIENOL-atom16 4-METHYL-824-CHOLESTADIENOL-atom26&quot; order=&quot;1&quot;/&gt;
    &lt;bond id=&quot;4-METHYL-824-CHOLESTADIENOL-bond13&quot; atomRefs=&quot;4-METHYL-824-CHOLESTADIENOL-atom15 4-METHYL-824-CHOLESTADIENOL-atom25&quot; order=&quot;1&quot;/&gt;

    &lt;bond id=&quot;4-METHYL-824-CHOLESTADIENOL-bond14&quot; atomRefs=&quot;4-METHYL-824-CHOLESTADIENOL-atom15 4-METHYL-824-CHOLESTADIENOL-atom16&quot; order=&quot;1&quot;/&gt;
    &lt;bond id=&quot;4-METHYL-824-CHOLESTADIENOL-bond15&quot; atomRefs=&quot;4-METHYL-824-CHOLESTADIENOL-atom14 4-METHYL-824-CHOLESTADIENOL-atom27&quot; order=&quot;1&quot;/&gt;

    &lt;bond id=&quot;4-METHYL-824-CHOLESTADIENOL-bond16&quot; atomRefs=&quot;4-METHYL-824-CHOLESTADIENOL-atom13 4-METHYL-824-CHOLESTADIENOL-atom23&quot; order=&quot;1&quot;/&gt;
    &lt;bond id=&quot;4-METHYL-824-CHOLESTADIENOL-bond17&quot; atomRefs=&quot;4-METHYL-824-CHOLESTADIENOL-atom13 4-METHYL-824-CHOLESTADIENOL-atom18&quot; order=&quot;1&quot;/&gt;

    &lt;bond id=&quot;4-METHYL-824-CHOLESTADIENOL-bond18&quot; atomRefs=&quot;4-METHYL-824-CHOLESTADIENOL-atom12 4-METHYL-824-CHOLESTADIENOL-atom22&quot; order=&quot;1&quot;/&gt;
    &lt;bond id=&quot;4-METHYL-824-CHOLESTADIENOL-bond19&quot; atomRefs=&quot;4-METHYL-824-CHOLESTADIENOL-atom11 4-METHYL-824-CHOLESTADIENOL-atom21&quot; order=&quot;1&quot;/&gt;

    &lt;bond id=&quot;4-METHYL-824-CHOLESTADIENOL-bond20&quot; atomRefs=&quot;4-METHYL-824-CHOLESTADIENOL-atom11 4-METHYL-824-CHOLESTADIENOL-atom17&quot; order=&quot;1&quot;/&gt;
    &lt;bond id=&quot;4-METHYL-824-CHOLESTADIENOL-bond21&quot; atomRefs=&quot;4-METHYL-824-CHOLESTADIENOL-atom10 4-METHYL-824-CHOLESTADIENOL-atom20&quot; order=&quot;1&quot;/&gt;

    &lt;bond id=&quot;4-METHYL-824-CHOLESTADIENOL-bond22&quot; atomRefs=&quot;4-METHYL-824-CHOLESTADIENOL-atom10 4-METHYL-824-CHOLESTADIENOL-atom14&quot; order=&quot;1&quot;/&gt;
    &lt;bond id=&quot;4-METHYL-824-CHOLESTADIENOL-bond23&quot; atomRefs=&quot;4-METHYL-824-CHOLESTADIENOL-atom9 4-METHYL-824-CHOLESTADIENOL-atom12&quot; order=&quot;1&quot;/&gt;

    &lt;bond id=&quot;4-METHYL-824-CHOLESTADIENOL-bond24&quot; atomRefs=&quot;4-METHYL-824-CHOLESTADIENOL-atom8 4-METHYL-824-CHOLESTADIENOL-atom19&quot; order=&quot;2&quot;/&gt;
    &lt;bond id=&quot;4-METHYL-824-CHOLESTADIENOL-bond25&quot; atomRefs=&quot;4-METHYL-824-CHOLESTADIENOL-atom8 4-METHYL-824-CHOLESTADIENOL-atom9&quot; order=&quot;1&quot;/&gt;

    &lt;bond id=&quot;4-METHYL-824-CHOLESTADIENOL-bond26&quot; atomRefs=&quot;4-METHYL-824-CHOLESTADIENOL-atom23 4-METHYL-824-CHOLESTADIENOL-atom7&quot; order=&quot;1&quot;/&gt;
    &lt;bond id=&quot;4-METHYL-824-CHOLESTADIENOL-bond27&quot; atomRefs=&quot;4-METHYL-824-CHOLESTADIENOL-atom29 4-METHYL-824-CHOLESTADIENOL-atom6&quot; order=&quot;1&quot;/&gt;

    &lt;bond id=&quot;4-METHYL-824-CHOLESTADIENOL-bond28&quot; atomRefs=&quot;4-METHYL-824-CHOLESTADIENOL-atom28 4-METHYL-824-CHOLESTADIENOL-atom5&quot; order=&quot;1&quot;/&gt;
    &lt;bond id=&quot;4-METHYL-824-CHOLESTADIENOL-bond29&quot; atomRefs=&quot;4-METHYL-824-CHOLESTADIENOL-atom24 4-METHYL-824-CHOLESTADIENOL-atom4&quot; order=&quot;1&quot;/&gt;

    &lt;bond id=&quot;4-METHYL-824-CHOLESTADIENOL-bond30&quot; atomRefs=&quot;4-METHYL-824-CHOLESTADIENOL-atom3 4-METHYL-824-CHOLESTADIENOL-atom22&quot; order=&quot;1&quot;/&gt;
    &lt;bond id=&quot;4-METHYL-824-CHOLESTADIENOL-bond31&quot; atomRefs=&quot;4-METHYL-824-CHOLESTADIENOL-atom2 4-METHYL-824-CHOLESTADIENOL-atom19&quot; order=&quot;1&quot;/&gt;

    &lt;bond id=&quot;4-METHYL-824-CHOLESTADIENOL-bond32&quot; atomRefs=&quot;4-METHYL-824-CHOLESTADIENOL-atom1 4-METHYL-824-CHOLESTADIENOL-atom19&quot; order=&quot;1&quot;/&gt;
   &lt;/bondArray&gt;
   &lt;formula concise=&quot;C 28 H 46 O 1&quot; formalCharge=&quot;0&quot;/&gt;

   &lt;float title=&quot;molecularWeight&quot; units=&quot;g/mol&quot;&gt;398.671&lt;/float&gt;
   &lt;string title=&quot;smiles&quot;&gt;CC(C)=CCCC(C)C1(C2(C)(C(CC1)C3(=C(CC2)C4(C)(C(CC3)C(C)C(O)CC4))))&lt;/string&gt;
  &lt;/molecule&gt;

 &lt;/cml&gt;</p1:STRUCTURE-DATA>
        <p1:STRUCTURE-FORMAT rdf:datatype="&xsd;string">CML</p1:STRUCTURE-FORMAT>
    </p1:chemicalStructure>
    


    <!-- Individual: http://BioCyc.org/HUMAN/pathway-biopax?object=PWY66-341#chemicalStructure80555 -->

    <p1:chemicalStructure rdf:about="#chemicalStructure80555">
        <p1:STRUCTURE-DATA rdf:datatype="&xsd;string"
            >&lt;cml&gt;
  &lt;molecule id=&quot;CPD-4578&quot; title=&quot;4alpha-methyl-5alpha-cholesta-8,24-dien-3-one&quot;&gt;
   &lt;atomArray&gt;

    &lt;atom id=&quot;CPD-4578-atom1&quot; elementType=&quot;C&quot; x2=&quot;15.0254&quot; y2=&quot;-6.2036&quot;/&gt;
    &lt;atom id=&quot;CPD-4578-atom2&quot; elementType=&quot;C&quot; x2=&quot;13.2289&quot; y2=&quot;-4.5863&quot;/&gt;

    &lt;atom id=&quot;CPD-4578-atom3&quot; elementType=&quot;C&quot; x2=&quot;8.1289&quot; y2=&quot;-8.4447&quot;/&gt;
    &lt;atom id=&quot;CPD-4578-atom4&quot; elementType=&quot;C&quot; x2=&quot;2.5052&quot; y2=&quot;0.0&quot;/&gt;

    &lt;atom id=&quot;CPD-4578-atom5&quot; elementType=&quot;C&quot; x2=&quot;3.6257&quot; y2=&quot;-4.8986&quot;/&gt;
    &lt;atom id=&quot;CPD-4578-atom6&quot; elementType=&quot;C&quot; x2=&quot;7.4501&quot; y2=&quot;-7.037&quot;/&gt;

    &lt;atom id=&quot;CPD-4578-atom7&quot; elementType=&quot;O&quot; x2=&quot;0.0&quot; y2=&quot;-1.4096&quot;/&gt;
    &lt;atom id=&quot;CPD-4578-atom8&quot; elementType=&quot;C&quot; x2=&quot;12.7265&quot; y2=&quot;-6.9506&quot;/&gt;

    &lt;atom id=&quot;CPD-4578-atom9&quot; elementType=&quot;C&quot; x2=&quot;11.3615&quot; y2=&quot;-6.6605&quot;/&gt;
    &lt;atom id=&quot;CPD-4578-atom10&quot; elementType=&quot;C&quot; x2=&quot;6.0427&quot; y2=&quot;-2.1073&quot;/&gt;

    &lt;atom id=&quot;CPD-4578-atom11&quot; elementType=&quot;C&quot; x2=&quot;1.2084&quot; y2=&quot;-3.503&quot;/&gt;
    &lt;atom id=&quot;CPD-4578-atom12&quot; elementType=&quot;C&quot; x2=&quot;4.8871&quot; y2=&quot;-5.6491&quot;/&gt;

    &lt;atom id=&quot;CPD-4578-atom13&quot; elementType=&quot;C&quot; x2=&quot;10.4277&quot; y2=&quot;-7.6976&quot;/&gt;
    &lt;atom id=&quot;CPD-4578-atom14&quot; elementType=&quot;C&quot; x2=&quot;4.8341&quot; y2=&quot;-1.4096&quot;/&gt;

    &lt;atom id=&quot;CPD-4578-atom15&quot; elementType=&quot;C&quot; x2=&quot;8.6313&quot; y2=&quot;-3.8224&quot;/&gt;
    &lt;atom id=&quot;CPD-4578-atom16&quot; elementType=&quot;C&quot; x2=&quot;9.4515&quot; y2=&quot;-4.9513&quot;/&gt;

    &lt;atom id=&quot;CPD-4578-atom17&quot; elementType=&quot;C&quot; x2=&quot;2.4171&quot; y2=&quot;-4.2008&quot;/&gt;
    &lt;atom id=&quot;CPD-4578-atom18&quot; elementType=&quot;C&quot; x2=&quot;6.0955&quot; y2=&quot;-6.3469&quot;/&gt;

    &lt;atom id=&quot;CPD-4578-atom19&quot; elementType=&quot;C&quot; x2=&quot;13.6603&quot; y2=&quot;-5.9135&quot;/&gt;
    &lt;atom id=&quot;CPD-4578-atom20&quot; elementType=&quot;C&quot; x2=&quot;1.2084&quot; y2=&quot;-2.1073&quot;/&gt;

    &lt;atom id=&quot;CPD-4578-atom21&quot; elementType=&quot;C&quot; x2=&quot;6.0955&quot; y2=&quot;-3.5558&quot;/&gt;
    &lt;atom id=&quot;CPD-4578-atom22&quot; elementType=&quot;C&quot; x2=&quot;4.8871&quot; y2=&quot;-4.2536&quot;/&gt;

    &lt;atom id=&quot;CPD-4578-atom23&quot; elementType=&quot;C&quot; x2=&quot;9.0626&quot; y2=&quot;-7.4075&quot;/&gt;
    &lt;atom id=&quot;CPD-4578-atom24&quot; elementType=&quot;C&quot; x2=&quot;2.4171&quot; y2=&quot;-1.4096&quot;/&gt;

    &lt;atom id=&quot;CPD-4578-atom25&quot; elementType=&quot;C&quot; x2=&quot;7.3041&quot; y2=&quot;-4.2536&quot;/&gt;
    &lt;atom id=&quot;CPD-4578-atom26&quot; elementType=&quot;C&quot; x2=&quot;3.6257&quot; y2=&quot;-2.1073&quot;/&gt;

    &lt;atom id=&quot;CPD-4578-atom27&quot; elementType=&quot;C&quot; x2=&quot;8.6313&quot; y2=&quot;-6.0803&quot;/&gt;
    &lt;atom id=&quot;CPD-4578-atom28&quot; elementType=&quot;C&quot; x2=&quot;3.6257&quot; y2=&quot;-3.503&quot;/&gt;

    &lt;atom id=&quot;CPD-4578-atom29&quot; elementType=&quot;C&quot; x2=&quot;7.3041&quot; y2=&quot;-5.6491&quot;/&gt;
   &lt;/atomArray&gt;

   &lt;bondArray&gt;
    &lt;bond id=&quot;CPD-4578-bond1&quot; atomRefs=&quot;CPD-4578-atom27 CPD-4578-atom29&quot; order=&quot;1&quot;/&gt;
    &lt;bond id=&quot;CPD-4578-bond2&quot; atomRefs=&quot;CPD-4578-atom26 CPD-4578-atom28&quot; order=&quot;1&quot;/&gt;

    &lt;bond id=&quot;CPD-4578-bond3&quot; atomRefs=&quot;CPD-4578-atom25 CPD-4578-atom29&quot; order=&quot;1&quot;/&gt;
    &lt;bond id=&quot;CPD-4578-bond4&quot; atomRefs=&quot;CPD-4578-atom24 CPD-4578-atom26&quot; order=&quot;1&quot;/&gt;

    &lt;bond id=&quot;CPD-4578-bond5&quot; atomRefs=&quot;CPD-4578-atom23 CPD-4578-atom27&quot; order=&quot;1&quot;/&gt;
    &lt;bond id=&quot;CPD-4578-bond6&quot; atomRefs=&quot;CPD-4578-atom22 CPD-4578-atom28&quot; order=&quot;1&quot;/&gt;

    &lt;bond id=&quot;CPD-4578-bond7&quot; atomRefs=&quot;CPD-4578-atom21 CPD-4578-atom25&quot; order=&quot;1&quot;/&gt;
    &lt;bond id=&quot;CPD-4578-bond8&quot; atomRefs=&quot;CPD-4578-atom21 CPD-4578-atom22&quot; order=&quot;2&quot;/&gt;

    &lt;bond id=&quot;CPD-4578-bond9&quot; atomRefs=&quot;CPD-4578-atom20 CPD-4578-atom24&quot; order=&quot;1&quot;/&gt;
    &lt;bond id=&quot;CPD-4578-bond10&quot; atomRefs=&quot;CPD-4578-atom18 CPD-4578-atom29&quot; order=&quot;1&quot;/&gt;

    &lt;bond id=&quot;CPD-4578-bond11&quot; atomRefs=&quot;CPD-4578-atom17 CPD-4578-atom28&quot; order=&quot;1&quot;/&gt;
    &lt;bond id=&quot;CPD-4578-bond12&quot; atomRefs=&quot;CPD-4578-atom16 CPD-4578-atom27&quot; order=&quot;1&quot;/&gt;

    &lt;bond id=&quot;CPD-4578-bond13&quot; atomRefs=&quot;CPD-4578-atom15 CPD-4578-atom25&quot; order=&quot;1&quot;/&gt;
    &lt;bond id=&quot;CPD-4578-bond14&quot; atomRefs=&quot;CPD-4578-atom15 CPD-4578-atom16&quot; order=&quot;1&quot;/&gt;

    &lt;bond id=&quot;CPD-4578-bond15&quot; atomRefs=&quot;CPD-4578-atom14 CPD-4578-atom26&quot; order=&quot;1&quot;/&gt;
    &lt;bond id=&quot;CPD-4578-bond16&quot; atomRefs=&quot;CPD-4578-atom13 CPD-4578-atom23&quot; order=&quot;1&quot;/&gt;

    &lt;bond id=&quot;CPD-4578-bond17&quot; atomRefs=&quot;CPD-4578-atom12 CPD-4578-atom22&quot; order=&quot;1&quot;/&gt;
    &lt;bond id=&quot;CPD-4578-bond18&quot; atomRefs=&quot;CPD-4578-atom12 CPD-4578-atom18&quot; order=&quot;1&quot;/&gt;

    &lt;bond id=&quot;CPD-4578-bond19&quot; atomRefs=&quot;CPD-4578-atom11 CPD-4578-atom20&quot; order=&quot;1&quot;/&gt;
    &lt;bond id=&quot;CPD-4578-bond20&quot; atomRefs=&quot;CPD-4578-atom11 CPD-4578-atom17&quot; order=&quot;1&quot;/&gt;

    &lt;bond id=&quot;CPD-4578-bond21&quot; atomRefs=&quot;CPD-4578-atom10 CPD-4578-atom21&quot; order=&quot;1&quot;/&gt;
    &lt;bond id=&quot;CPD-4578-bond22&quot; atomRefs=&quot;CPD-4578-atom10 CPD-4578-atom14&quot; order=&quot;1&quot;/&gt;

    &lt;bond id=&quot;CPD-4578-bond23&quot; atomRefs=&quot;CPD-4578-atom9 CPD-4578-atom13&quot; order=&quot;1&quot;/&gt;
    &lt;bond id=&quot;CPD-4578-bond24&quot; atomRefs=&quot;CPD-4578-atom8 CPD-4578-atom19&quot; order=&quot;2&quot;/&gt;

    &lt;bond id=&quot;CPD-4578-bond25&quot; atomRefs=&quot;CPD-4578-atom8 CPD-4578-atom9&quot; order=&quot;1&quot;/&gt;
    &lt;bond id=&quot;CPD-4578-bond26&quot; atomRefs=&quot;CPD-4578-atom7 CPD-4578-atom20&quot; order=&quot;2&quot;/&gt;

    &lt;bond id=&quot;CPD-4578-bond27&quot; atomRefs=&quot;CPD-4578-atom29 CPD-4578-atom6&quot; order=&quot;1&quot;/&gt;
    &lt;bond id=&quot;CPD-4578-bond28&quot; atomRefs=&quot;CPD-4578-atom28 CPD-4578-atom5&quot; order=&quot;1&quot;/&gt;

    &lt;bond id=&quot;CPD-4578-bond29&quot; atomRefs=&quot;CPD-4578-atom24 CPD-4578-atom4&quot; order=&quot;1&quot;/&gt;
    &lt;bond id=&quot;CPD-4578-bond30&quot; atomRefs=&quot;CPD-4578-atom3 CPD-4578-atom23&quot; order=&quot;1&quot;/&gt;

    &lt;bond id=&quot;CPD-4578-bond31&quot; atomRefs=&quot;CPD-4578-atom2 CPD-4578-atom19&quot; order=&quot;1&quot;/&gt;
    &lt;bond id=&quot;CPD-4578-bond32&quot; atomRefs=&quot;CPD-4578-atom1 CPD-4578-atom19&quot; order=&quot;1&quot;/&gt;

   &lt;/bondArray&gt;
   &lt;formula concise=&quot;C 28 H 44 O 1&quot; formalCharge=&quot;0&quot;/&gt;
   &lt;float title=&quot;molecularWeight&quot; units=&quot;g/mol&quot;&gt;396.655&lt;/float&gt;

   &lt;string title=&quot;smiles&quot;&gt;CC(C)=CCCC(C)C1(C2(C)(C(CC1)C3(=C(CC2)C4(C)(C(CC3)C(C)C(=O)CC4))))&lt;/string&gt;
  &lt;/molecule&gt;
 &lt;/cml&gt;</p1:STRUCTURE-DATA>
        <p1:STRUCTURE-FORMAT rdf:datatype="&xsd;string">CML</p1:STRUCTURE-FORMAT>
    </p1:chemicalStructure>
    


    <!-- Individual: http://BioCyc.org/HUMAN/pathway-biopax?object=PWY66-341#chemicalStructure80561 -->

    <p1:chemicalStructure rdf:about="#chemicalStructure80561">
        <p1:STRUCTURE-DATA rdf:datatype="&xsd;string"
            >&lt;cml&gt;

  &lt;molecule id=&quot;CPD-4577&quot; title=&quot;4alpha-carboxy-4beta-methyl-5alpha-cholesta-8,24-dien-3beta-ol&quot;&gt;
   &lt;atomArray&gt;
    &lt;atom id=&quot;CPD-4577-atom1&quot; elementType=&quot;C&quot; x2=&quot;13.2237&quot; y2=&quot;-5.5141&quot;/&gt;

    &lt;atom id=&quot;CPD-4577-atom2&quot; elementType=&quot;C&quot; x2=&quot;15.0196&quot; y2=&quot;-7.1308&quot;/&gt;
    &lt;atom id=&quot;CPD-4577-atom3&quot; elementType=&quot;C&quot; x2=&quot;8.1257&quot; y2=&quot;-9.3711&quot;/&gt;

    &lt;atom id=&quot;CPD-4577-atom4&quot; elementType=&quot;C&quot; x2=&quot;3.6242&quot; y2=&quot;-5.8262&quot;/&gt;
    &lt;atom id=&quot;CPD-4577-atom5&quot; elementType=&quot;C&quot; x2=&quot;7.4472&quot; y2=&quot;-7.9639&quot;/&gt;

    &lt;atom id=&quot;CPD-4577-atom6&quot; elementType=&quot;C&quot; x2=&quot;1.5353&quot; y2=&quot;-1.1939&quot;/&gt;
    &lt;atom id=&quot;CPD-4577-atom7&quot; elementType=&quot;O&quot; x2=&quot;3.0404&quot; y2=&quot;0.0&quot;/&gt;

    &lt;atom id=&quot;CPD-4577-atom8&quot; elementType=&quot;O&quot; x2=&quot;4.7537&quot; y2=&quot;-1.719&quot;/&gt;
    &lt;atom id=&quot;CPD-4577-atom9&quot; elementType=&quot;O&quot; x2=&quot;0.0&quot; y2=&quot;-2.3386&quot;/&gt;

    &lt;atom id=&quot;CPD-4577-atom10&quot; elementType=&quot;C&quot; x2=&quot;12.7215&quot; y2=&quot;-7.8775&quot;/&gt;
    &lt;atom id=&quot;CPD-4577-atom11&quot; elementType=&quot;C&quot; x2=&quot;11.357&quot; y2=&quot;-7.5875&quot;/&gt;

    &lt;atom id=&quot;CPD-4577-atom12&quot; elementType=&quot;C&quot; x2=&quot;6.0403&quot; y2=&quot;-3.0361&quot;/&gt;
    &lt;atom id=&quot;CPD-4577-atom13&quot; elementType=&quot;C&quot; x2=&quot;4.8851&quot; y2=&quot;-6.5766&quot;/&gt;

    &lt;atom id=&quot;CPD-4577-atom14&quot; elementType=&quot;C&quot; x2=&quot;10.4236&quot; y2=&quot;-8.6242&quot;/&gt;
    &lt;atom id=&quot;CPD-4577-atom15&quot; elementType=&quot;C&quot; x2=&quot;4.8322&quot; y2=&quot;-2.3386&quot;/&gt;

    &lt;atom id=&quot;CPD-4577-atom16&quot; elementType=&quot;C&quot; x2=&quot;8.6279&quot; y2=&quot;-4.7505&quot;/&gt;
    &lt;atom id=&quot;CPD-4577-atom17&quot; elementType=&quot;C&quot; x2=&quot;1.208&quot; y2=&quot;-4.4312&quot;/&gt;

    &lt;atom id=&quot;CPD-4577-atom18&quot; elementType=&quot;C&quot; x2=&quot;9.4478&quot; y2=&quot;-5.879&quot;/&gt;
    &lt;atom id=&quot;CPD-4577-atom19&quot; elementType=&quot;C&quot; x2=&quot;6.0931&quot; y2=&quot;-7.274&quot;/&gt;

    &lt;atom id=&quot;CPD-4577-atom20&quot; elementType=&quot;C&quot; x2=&quot;2.4161&quot; y2=&quot;-5.1287&quot;/&gt;
    &lt;atom id=&quot;CPD-4577-atom21&quot; elementType=&quot;C&quot; x2=&quot;13.6549&quot; y2=&quot;-6.8408&quot;/&gt;

    &lt;atom id=&quot;CPD-4577-atom22&quot; elementType=&quot;C&quot; x2=&quot;3.4026&quot; y2=&quot;-1.3523&quot;/&gt;
    &lt;atom id=&quot;CPD-4577-atom23&quot; elementType=&quot;C&quot; x2=&quot;6.0931&quot; y2=&quot;-4.484&quot;/&gt;

    &lt;atom id=&quot;CPD-4577-atom24&quot; elementType=&quot;C&quot; x2=&quot;4.8851&quot; y2=&quot;-5.1815&quot;/&gt;
    &lt;atom id=&quot;CPD-4577-atom25&quot; elementType=&quot;C&quot; x2=&quot;9.0591&quot; y2=&quot;-8.3342&quot;/&gt;

    &lt;atom id=&quot;CPD-4577-atom26&quot; elementType=&quot;C&quot; x2=&quot;1.208&quot; y2=&quot;-3.0361&quot;/&gt;
    &lt;atom id=&quot;CPD-4577-atom27&quot; elementType=&quot;C&quot; x2=&quot;7.3012&quot; y2=&quot;-5.1815&quot;/&gt;

    &lt;atom id=&quot;CPD-4577-atom28&quot; elementType=&quot;C&quot; x2=&quot;8.6279&quot; y2=&quot;-7.0076&quot;/&gt;
    &lt;atom id=&quot;CPD-4577-atom29&quot; elementType=&quot;C&quot; x2=&quot;3.6242&quot; y2=&quot;-3.0361&quot;/&gt;

    &lt;atom id=&quot;CPD-4577-atom30&quot; elementType=&quot;C&quot; x2=&quot;3.6242&quot; y2=&quot;-4.4312&quot;/&gt;
    &lt;atom id=&quot;CPD-4577-atom31&quot; elementType=&quot;C&quot; x2=&quot;7.3012&quot; y2=&quot;-6.5766&quot;/&gt;

    &lt;atom id=&quot;CPD-4577-atom32&quot; elementType=&quot;C&quot; x2=&quot;2.4161&quot; y2=&quot;-2.3386&quot;/&gt;
   &lt;/atomArray&gt;

   &lt;bondArray&gt;
    &lt;bond id=&quot;CPD-4577-bond1&quot; atomRefs=&quot;CPD-4577-atom29 CPD-4577-atom32&quot; order=&quot;1&quot;/&gt;
    &lt;bond id=&quot;CPD-4577-bond2&quot; atomRefs=&quot;CPD-4577-atom29 CPD-4577-atom30&quot; order=&quot;1&quot;/&gt;

    &lt;bond id=&quot;CPD-4577-bond3&quot; atomRefs=&quot;CPD-4577-atom28 CPD-4577-atom31&quot; order=&quot;1&quot;/&gt;
    &lt;bond id=&quot;CPD-4577-bond4&quot; atomRefs=&quot;CPD-4577-atom27 CPD-4577-atom31&quot; order=&quot;1&quot;/&gt;

    &lt;bond id=&quot;CPD-4577-bond5&quot; atomRefs=&quot;CPD-4577-atom26 CPD-4577-atom32&quot; order=&quot;1&quot;/&gt;
    &lt;bond id=&quot;CPD-4577-bond6&quot; atomRefs=&quot;CPD-4577-atom25 CPD-4577-atom28&quot; order=&quot;1&quot;/&gt;

    &lt;bond id=&quot;CPD-4577-bond7&quot; atomRefs=&quot;CPD-4577-atom24 CPD-4577-atom30&quot; order=&quot;1&quot;/&gt;
    &lt;bond id=&quot;CPD-4577-bond8&quot; atomRefs=&quot;CPD-4577-atom23 CPD-4577-atom27&quot; order=&quot;1&quot;/&gt;

    &lt;bond id=&quot;CPD-4577-bond9&quot; atomRefs=&quot;CPD-4577-atom23 CPD-4577-atom24&quot; order=&quot;2&quot;/&gt;
    &lt;bond id=&quot;CPD-4577-bond10&quot; atomRefs=&quot;CPD-4577-atom32 CPD-4577-atom22&quot; order=&quot;1&quot;/&gt;

    &lt;bond id=&quot;CPD-4577-bond11&quot; atomRefs=&quot;CPD-4577-atom20 CPD-4577-atom30&quot; order=&quot;1&quot;/&gt;
    &lt;bond id=&quot;CPD-4577-bond12&quot; atomRefs=&quot;CPD-4577-atom19 CPD-4577-atom31&quot; order=&quot;1&quot;/&gt;

    &lt;bond id=&quot;CPD-4577-bond13&quot; atomRefs=&quot;CPD-4577-atom18 CPD-4577-atom28&quot; order=&quot;1&quot;/&gt;
    &lt;bond id=&quot;CPD-4577-bond14&quot; atomRefs=&quot;CPD-4577-atom17 CPD-4577-atom26&quot; order=&quot;1&quot;/&gt;

    &lt;bond id=&quot;CPD-4577-bond15&quot; atomRefs=&quot;CPD-4577-atom17 CPD-4577-atom20&quot; order=&quot;1&quot;/&gt;
    &lt;bond id=&quot;CPD-4577-bond16&quot; atomRefs=&quot;CPD-4577-atom16 CPD-4577-atom27&quot; order=&quot;1&quot;/&gt;

    &lt;bond id=&quot;CPD-4577-bond17&quot; atomRefs=&quot;CPD-4577-atom16 CPD-4577-atom18&quot; order=&quot;1&quot;/&gt;
    &lt;bond id=&quot;CPD-4577-bond18&quot; atomRefs=&quot;CPD-4577-atom15 CPD-4577-atom29&quot; order=&quot;1&quot;/&gt;

    &lt;bond id=&quot;CPD-4577-bond19&quot; atomRefs=&quot;CPD-4577-atom14 CPD-4577-atom25&quot; order=&quot;1&quot;/&gt;
    &lt;bond id=&quot;CPD-4577-bond20&quot; atomRefs=&quot;CPD-4577-atom13 CPD-4577-atom24&quot; order=&quot;1&quot;/&gt;

    &lt;bond id=&quot;CPD-4577-bond21&quot; atomRefs=&quot;CPD-4577-atom13 CPD-4577-atom19&quot; order=&quot;1&quot;/&gt;
    &lt;bond id=&quot;CPD-4577-bond22&quot; atomRefs=&quot;CPD-4577-atom12 CPD-4577-atom23&quot; order=&quot;1&quot;/&gt;

    &lt;bond id=&quot;CPD-4577-bond23&quot; atomRefs=&quot;CPD-4577-atom12 CPD-4577-atom15&quot; order=&quot;1&quot;/&gt;
    &lt;bond id=&quot;CPD-4577-bond24&quot; atomRefs=&quot;CPD-4577-atom11 CPD-4577-atom14&quot; order=&quot;1&quot;/&gt;

    &lt;bond id=&quot;CPD-4577-bond25&quot; atomRefs=&quot;CPD-4577-atom10 CPD-4577-atom21&quot; order=&quot;2&quot;/&gt;
    &lt;bond id=&quot;CPD-4577-bond26&quot; atomRefs=&quot;CPD-4577-atom10 CPD-4577-atom11&quot; order=&quot;1&quot;/&gt;

    &lt;bond id=&quot;CPD-4577-bond27&quot; atomRefs=&quot;CPD-4577-atom26 CPD-4577-atom9&quot; order=&quot;1&quot;/&gt;
    &lt;bond id=&quot;CPD-4577-bond28&quot; atomRefs=&quot;CPD-4577-atom8 CPD-4577-atom22&quot; order=&quot;1&quot;/&gt;

    &lt;bond id=&quot;CPD-4577-bond29&quot; atomRefs=&quot;CPD-4577-atom7 CPD-4577-atom22&quot; order=&quot;2&quot;/&gt;
    &lt;bond id=&quot;CPD-4577-bond30&quot; atomRefs=&quot;CPD-4577-atom32 CPD-4577-atom6&quot; order=&quot;1&quot;/&gt;

    &lt;bond id=&quot;CPD-4577-bond31&quot; atomRefs=&quot;CPD-4577-atom31 CPD-4577-atom5&quot; order=&quot;1&quot;/&gt;
    &lt;bond id=&quot;CPD-4577-bond32&quot; atomRefs=&quot;CPD-4577-atom30 CPD-4577-atom4&quot; order=&quot;1&quot;/&gt;

    &lt;bond id=&quot;CPD-4577-bond33&quot; atomRefs=&quot;CPD-4577-atom3 CPD-4577-atom25&quot; order=&quot;1&quot;/&gt;
    &lt;bond id=&quot;CPD-4577-bond34&quot; atomRefs=&quot;CPD-4577-atom2 CPD-4577-atom21&quot; order=&quot;1&quot;/&gt;

    &lt;bond id=&quot;CPD-4577-bond35&quot; atomRefs=&quot;CPD-4577-atom1 CPD-4577-atom21&quot; order=&quot;1&quot;/&gt;
   &lt;/bondArray&gt;
   &lt;formula concise=&quot;C 29 H 46 O 3&quot; formalCharge=&quot;0&quot;/&gt;

   &lt;float title=&quot;molecularWeight&quot; units=&quot;g/mol&quot;&gt;442.681&lt;/float&gt;
   &lt;string title=&quot;smiles&quot;&gt;CC(C)=CCCC(C)C1(C2(C)(C(CC1)C3(=C(CC2)C4(C)(C(CC3)C(C)(C(O)=O)C(O)CC4))))&lt;/string&gt;
  &lt;/molecule&gt;

 &lt;/cml&gt;</p1:STRUCTURE-DATA>
        <p1:STRUCTURE-FORMAT rdf:datatype="&xsd;string">CML</p1:STRUCTURE-FORMAT>
    </p1:chemicalStructure>
    


    <!-- Individual: http://BioCyc.org/HUMAN/pathway-biopax?object=PWY66-341#chemicalStructure80567 -->

    <p1:chemicalStructure rdf:about="#chemicalStructure80567">
        <p1:STRUCTURE-DATA rdf:datatype="&xsd;string"
            >&lt;cml&gt;
  &lt;molecule id=&quot;CPD-4576&quot; title=&quot;4alpha-formyl-4beta-methyl-5alpha-cholesta-8,24-dien-3beta-ol&quot;&gt;
   &lt;atomArray&gt;

    &lt;atom id=&quot;CPD-4576-atom1&quot; elementType=&quot;C&quot; x2=&quot;13.2361&quot; y2=&quot;-5.518&quot;/&gt;
    &lt;atom id=&quot;CPD-4576-atom2&quot; elementType=&quot;C&quot; x2=&quot;15.0335&quot; y2=&quot;-7.1362&quot;/&gt;

    &lt;atom id=&quot;CPD-4576-atom3&quot; elementType=&quot;C&quot; x2=&quot;8.1333&quot; y2=&quot;-9.3785&quot;/&gt;
    &lt;atom id=&quot;CPD-4576-atom4&quot; elementType=&quot;C&quot; x2=&quot;1.431&quot; y2=&quot;-1.3523&quot;/&gt;

    &lt;atom id=&quot;CPD-4576-atom5&quot; elementType=&quot;C&quot; x2=&quot;3.6276&quot; y2=&quot;-5.8304&quot;/&gt;
    &lt;atom id=&quot;CPD-4576-atom6&quot; elementType=&quot;C&quot; x2=&quot;7.4541&quot; y2=&quot;-7.97&quot;/&gt;

    &lt;atom id=&quot;CPD-4576-atom7&quot; elementType=&quot;O&quot; x2=&quot;3.0434&quot; y2=&quot;0.0&quot;/&gt;
    &lt;atom id=&quot;CPD-4576-atom8&quot; elementType=&quot;O&quot; x2=&quot;0.0&quot; y2=&quot;-2.3395&quot;/&gt;

    &lt;atom id=&quot;CPD-4576-atom9&quot; elementType=&quot;C&quot; x2=&quot;3.4057&quot; y2=&quot;-1.3523&quot;/&gt;
    &lt;atom id=&quot;CPD-4576-atom10&quot; elementType=&quot;C&quot; x2=&quot;12.7334&quot; y2=&quot;-7.8836&quot;/&gt;

    &lt;atom id=&quot;CPD-4576-atom11&quot; elementType=&quot;C&quot; x2=&quot;11.3676&quot; y2=&quot;-7.5933&quot;/&gt;
    &lt;atom id=&quot;CPD-4576-atom12&quot; elementType=&quot;C&quot; x2=&quot;6.046&quot; y2=&quot;-3.0377&quot;/&gt;

    &lt;atom id=&quot;CPD-4576-atom13&quot; elementType=&quot;C&quot; x2=&quot;4.8897&quot; y2=&quot;-6.5814&quot;/&gt;
    &lt;atom id=&quot;CPD-4576-atom14&quot; elementType=&quot;C&quot; x2=&quot;10.4334&quot; y2=&quot;-8.6309&quot;/&gt;

    &lt;atom id=&quot;CPD-4576-atom15&quot; elementType=&quot;C&quot; x2=&quot;4.8367&quot; y2=&quot;-2.3395&quot;/&gt;
    &lt;atom id=&quot;CPD-4576-atom16&quot; elementType=&quot;C&quot; x2=&quot;1.2091&quot; y2=&quot;-4.4341&quot;/&gt;

    &lt;atom id=&quot;CPD-4576-atom17&quot; elementType=&quot;C&quot; x2=&quot;8.636&quot; y2=&quot;-4.7537&quot;/&gt;
    &lt;atom id=&quot;CPD-4576-atom18&quot; elementType=&quot;C&quot; x2=&quot;9.4567&quot; y2=&quot;-5.8832&quot;/&gt;

    &lt;atom id=&quot;CPD-4576-atom19&quot; elementType=&quot;C&quot; x2=&quot;6.0988&quot; y2=&quot;-7.2795&quot;/&gt;
    &lt;atom id=&quot;CPD-4576-atom20&quot; elementType=&quot;C&quot; x2=&quot;2.4184&quot; y2=&quot;-5.1323&quot;/&gt;

    &lt;atom id=&quot;CPD-4576-atom21&quot; elementType=&quot;C&quot; x2=&quot;13.6677&quot; y2=&quot;-6.8459&quot;/&gt;
    &lt;atom id=&quot;CPD-4576-atom22&quot; elementType=&quot;C&quot; x2=&quot;6.0988&quot; y2=&quot;-4.4869&quot;/&gt;

    &lt;atom id=&quot;CPD-4576-atom23&quot; elementType=&quot;C&quot; x2=&quot;4.8897&quot; y2=&quot;-5.1851&quot;/&gt;
    &lt;atom id=&quot;CPD-4576-atom24&quot; elementType=&quot;C&quot; x2=&quot;9.0676&quot; y2=&quot;-8.3407&quot;/&gt;

    &lt;atom id=&quot;CPD-4576-atom25&quot; elementType=&quot;C&quot; x2=&quot;1.2091&quot; y2=&quot;-3.0377&quot;/&gt;
    &lt;atom id=&quot;CPD-4576-atom26&quot; elementType=&quot;C&quot; x2=&quot;7.3081&quot; y2=&quot;-5.1851&quot;/&gt;

    &lt;atom id=&quot;CPD-4576-atom27&quot; elementType=&quot;C&quot; x2=&quot;8.636&quot; y2=&quot;-7.0128&quot;/&gt;
    &lt;atom id=&quot;CPD-4576-atom28&quot; elementType=&quot;C&quot; x2=&quot;3.6276&quot; y2=&quot;-3.0377&quot;/&gt;

    &lt;atom id=&quot;CPD-4576-atom29&quot; elementType=&quot;C&quot; x2=&quot;2.4184&quot; y2=&quot;-2.3395&quot;/&gt;
    &lt;atom id=&quot;CPD-4576-atom30&quot; elementType=&quot;C&quot; x2=&quot;3.6276&quot; y2=&quot;-4.4341&quot;/&gt;

    &lt;atom id=&quot;CPD-4576-atom31&quot; elementType=&quot;C&quot; x2=&quot;7.3081&quot; y2=&quot;-6.5814&quot;/&gt;
   &lt;/atomArray&gt;

   &lt;bondArray&gt;
    &lt;bond id=&quot;CPD-4576-bond1&quot; atomRefs=&quot;CPD-4576-atom28 CPD-4576-atom30&quot; order=&quot;1&quot;/&gt;
    &lt;bond id=&quot;CPD-4576-bond2&quot; atomRefs=&quot;CPD-4576-atom28 CPD-4576-atom29&quot; order=&quot;1&quot;/&gt;

    &lt;bond id=&quot;CPD-4576-bond3&quot; atomRefs=&quot;CPD-4576-atom27 CPD-4576-atom31&quot; order=&quot;1&quot;/&gt;
    &lt;bond id=&quot;CPD-4576-bond4&quot; atomRefs=&quot;CPD-4576-atom26 CPD-4576-atom31&quot; order=&quot;1&quot;/&gt;

    &lt;bond id=&quot;CPD-4576-bond5&quot; atomRefs=&quot;CPD-4576-atom25 CPD-4576-atom29&quot; order=&quot;1&quot;/&gt;
    &lt;bond id=&quot;CPD-4576-bond6&quot; atomRefs=&quot;CPD-4576-atom24 CPD-4576-atom27&quot; order=&quot;1&quot;/&gt;

    &lt;bond id=&quot;CPD-4576-bond7&quot; atomRefs=&quot;CPD-4576-atom23 CPD-4576-atom30&quot; order=&quot;1&quot;/&gt;
    &lt;bond id=&quot;CPD-4576-bond8&quot; atomRefs=&quot;CPD-4576-atom22 CPD-4576-atom26&quot; order=&quot;1&quot;/&gt;

    &lt;bond id=&quot;CPD-4576-bond9&quot; atomRefs=&quot;CPD-4576-atom22 CPD-4576-atom23&quot; order=&quot;2&quot;/&gt;
    &lt;bond id=&quot;CPD-4576-bond10&quot; atomRefs=&quot;CPD-4576-atom20 CPD-4576-atom30&quot; order=&quot;1&quot;/&gt;

    &lt;bond id=&quot;CPD-4576-bond11&quot; atomRefs=&quot;CPD-4576-atom19 CPD-4576-atom31&quot; order=&quot;1&quot;/&gt;
    &lt;bond id=&quot;CPD-4576-bond12&quot; atomRefs=&quot;CPD-4576-atom18 CPD-4576-atom27&quot; order=&quot;1&quot;/&gt;

    &lt;bond id=&quot;CPD-4576-bond13&quot; atomRefs=&quot;CPD-4576-atom17 CPD-4576-atom26&quot; order=&quot;1&quot;/&gt;
    &lt;bond id=&quot;CPD-4576-bond14&quot; atomRefs=&quot;CPD-4576-atom17 CPD-4576-atom18&quot; order=&quot;1&quot;/&gt;

    &lt;bond id=&quot;CPD-4576-bond15&quot; atomRefs=&quot;CPD-4576-atom16 CPD-4576-atom25&quot; order=&quot;1&quot;/&gt;
    &lt;bond id=&quot;CPD-4576-bond16&quot; atomRefs=&quot;CPD-4576-atom16 CPD-4576-atom20&quot; order=&quot;1&quot;/&gt;

    &lt;bond id=&quot;CPD-4576-bond17&quot; atomRefs=&quot;CPD-4576-atom15 CPD-4576-atom28&quot; order=&quot;1&quot;/&gt;
    &lt;bond id=&quot;CPD-4576-bond18&quot; atomRefs=&quot;CPD-4576-atom14 CPD-4576-atom24&quot; order=&quot;1&quot;/&gt;

    &lt;bond id=&quot;CPD-4576-bond19&quot; atomRefs=&quot;CPD-4576-atom13 CPD-4576-atom23&quot; order=&quot;1&quot;/&gt;
    &lt;bond id=&quot;CPD-4576-bond20&quot; atomRefs=&quot;CPD-4576-atom13 CPD-4576-atom19&quot; order=&quot;1&quot;/&gt;

    &lt;bond id=&quot;CPD-4576-bond21&quot; atomRefs=&quot;CPD-4576-atom12 CPD-4576-atom22&quot; order=&quot;1&quot;/&gt;
    &lt;bond id=&quot;CPD-4576-bond22&quot; atomRefs=&quot;CPD-4576-atom12 CPD-4576-atom15&quot; order=&quot;1&quot;/&gt;

    &lt;bond id=&quot;CPD-4576-bond23&quot; atomRefs=&quot;CPD-4576-atom11 CPD-4576-atom14&quot; order=&quot;1&quot;/&gt;
    &lt;bond id=&quot;CPD-4576-bond24&quot; atomRefs=&quot;CPD-4576-atom10 CPD-4576-atom21&quot; order=&quot;2&quot;/&gt;

    &lt;bond id=&quot;CPD-4576-bond25&quot; atomRefs=&quot;CPD-4576-atom10 CPD-4576-atom11&quot; order=&quot;1&quot;/&gt;
    &lt;bond id=&quot;CPD-4576-bond26&quot; atomRefs=&quot;CPD-4576-atom29 CPD-4576-atom9&quot; order=&quot;1&quot;/&gt;

    &lt;bond id=&quot;CPD-4576-bond27&quot; atomRefs=&quot;CPD-4576-atom25 CPD-4576-atom8&quot; order=&quot;1&quot;/&gt;
    &lt;bond id=&quot;CPD-4576-bond28&quot; atomRefs=&quot;CPD-4576-atom7 CPD-4576-atom9&quot; order=&quot;2&quot;/&gt;

    &lt;bond id=&quot;CPD-4576-bond29&quot; atomRefs=&quot;CPD-4576-atom31 CPD-4576-atom6&quot; order=&quot;1&quot;/&gt;
    &lt;bond id=&quot;CPD-4576-bond30&quot; atomRefs=&quot;CPD-4576-atom30 CPD-4576-atom5&quot; order=&quot;1&quot;/&gt;

    &lt;bond id=&quot;CPD-4576-bond31&quot; atomRefs=&quot;CPD-4576-atom29 CPD-4576-atom4&quot; order=&quot;1&quot;/&gt;
    &lt;bond id=&quot;CPD-4576-bond32&quot; atomRefs=&quot;CPD-4576-atom3 CPD-4576-atom24&quot; order=&quot;1&quot;/&gt;

    &lt;bond id=&quot;CPD-4576-bond33&quot; atomRefs=&quot;CPD-4576-atom2 CPD-4576-atom21&quot; order=&quot;1&quot;/&gt;
    &lt;bond id=&quot;CPD-4576-bond34&quot; atomRefs=&quot;CPD-4576-atom1 CPD-4576-atom21&quot; order=&quot;1&quot;/&gt;

   &lt;/bondArray&gt;
   &lt;formula concise=&quot;C 29 H 46 O 2&quot; formalCharge=&quot;0&quot;/&gt;
   &lt;float title=&quot;molecularWeight&quot; units=&quot;g/mol&quot;&gt;426.681&lt;/float&gt;

   &lt;string title=&quot;smiles&quot;&gt;CC(C)=CCCC(C)C1(C2(C)(C(CC1)C3(=C(CC2)C4(C)(C(CC3)C(C)(C=O)C(O)CC4))))&lt;/string&gt;
  &lt;/molecule&gt;
 &lt;/cml&gt;</p1:STRUCTURE-DATA>
        <p1:STRUCTURE-FORMAT rdf:datatype="&xsd;string">CML</p1:STRUCTURE-FORMAT>
    </p1:chemicalStructure>
    


    <!-- Individual: http://BioCyc.org/HUMAN/pathway-biopax?object=PWY66-341#chemicalStructure80573 -->

    <p1:chemicalStructure rdf:about="#chemicalStructure80573">
        <p1:STRUCTURE-DATA rdf:datatype="&xsd;string"
            >&lt;cml&gt;

  &lt;molecule id=&quot;CPD-4575&quot; title=&quot;4alpha-hydroxymethyl-4beta-methyl-5alpha-cholesta-8,24-dien-3beta-ol&quot;&gt;
   &lt;atomArray&gt;
    &lt;atom id=&quot;CPD-4575-atom1&quot; elementType=&quot;C&quot; x2=&quot;13.2361&quot; y2=&quot;-5.518&quot;/&gt;

    &lt;atom id=&quot;CPD-4575-atom2&quot; elementType=&quot;C&quot; x2=&quot;15.0335&quot; y2=&quot;-7.1362&quot;/&gt;
    &lt;atom id=&quot;CPD-4575-atom3&quot; elementType=&quot;C&quot; x2=&quot;8.1333&quot; y2=&quot;-9.3785&quot;/&gt;

    &lt;atom id=&quot;CPD-4575-atom4&quot; elementType=&quot;C&quot; x2=&quot;3.6276&quot; y2=&quot;-5.8304&quot;/&gt;
    &lt;atom id=&quot;CPD-4575-atom5&quot; elementType=&quot;C&quot; x2=&quot;1.431&quot; y2=&quot;-1.3523&quot;/&gt;

    &lt;atom id=&quot;CPD-4575-atom6&quot; elementType=&quot;C&quot; x2=&quot;7.4541&quot; y2=&quot;-7.97&quot;/&gt;
    &lt;atom id=&quot;CPD-4575-atom7&quot; elementType=&quot;O&quot; x2=&quot;3.0434&quot; y2=&quot;0.0&quot;/&gt;

    &lt;atom id=&quot;CPD-4575-atom8&quot; elementType=&quot;O&quot; x2=&quot;0.0&quot; y2=&quot;-2.3395&quot;/&gt;
    &lt;atom id=&quot;CPD-4575-atom9&quot; elementType=&quot;C&quot; x2=&quot;12.7334&quot; y2=&quot;-7.8836&quot;/&gt;

    &lt;atom id=&quot;CPD-4575-atom10&quot; elementType=&quot;C&quot; x2=&quot;11.3676&quot; y2=&quot;-7.5933&quot;/&gt;
    &lt;atom id=&quot;CPD-4575-atom11&quot; elementType=&quot;C&quot; x2=&quot;3.4057&quot; y2=&quot;-1.3523&quot;/&gt;

    &lt;atom id=&quot;CPD-4575-atom12&quot; elementType=&quot;C&quot; x2=&quot;6.046&quot; y2=&quot;-3.0377&quot;/&gt;
    &lt;atom id=&quot;CPD-4575-atom13&quot; elementType=&quot;C&quot; x2=&quot;4.8897&quot; y2=&quot;-6.5814&quot;/&gt;

    &lt;atom id=&quot;CPD-4575-atom14&quot; elementType=&quot;C&quot; x2=&quot;10.4334&quot; y2=&quot;-8.6309&quot;/&gt;
    &lt;atom id=&quot;CPD-4575-atom15&quot; elementType=&quot;C&quot; x2=&quot;4.8367&quot; y2=&quot;-2.3395&quot;/&gt;

    &lt;atom id=&quot;CPD-4575-atom16&quot; elementType=&quot;C&quot; x2=&quot;1.2091&quot; y2=&quot;-4.4341&quot;/&gt;
    &lt;atom id=&quot;CPD-4575-atom17&quot; elementType=&quot;C&quot; x2=&quot;8.636&quot; y2=&quot;-4.7537&quot;/&gt;

    &lt;atom id=&quot;CPD-4575-atom18&quot; elementType=&quot;C&quot; x2=&quot;9.4567&quot; y2=&quot;-5.8832&quot;/&gt;
    &lt;atom id=&quot;CPD-4575-atom19&quot; elementType=&quot;C&quot; x2=&quot;6.0988&quot; y2=&quot;-7.2795&quot;/&gt;

    &lt;atom id=&quot;CPD-4575-atom20&quot; elementType=&quot;C&quot; x2=&quot;2.4184&quot; y2=&quot;-5.1323&quot;/&gt;
    &lt;atom id=&quot;CPD-4575-atom21&quot; elementType=&quot;C&quot; x2=&quot;13.6677&quot; y2=&quot;-6.8459&quot;/&gt;

    &lt;atom id=&quot;CPD-4575-atom22&quot; elementType=&quot;C&quot; x2=&quot;6.0988&quot; y2=&quot;-4.4869&quot;/&gt;
    &lt;atom id=&quot;CPD-4575-atom23&quot; elementType=&quot;C&quot; x2=&quot;4.8897&quot; y2=&quot;-5.1851&quot;/&gt;

    &lt;atom id=&quot;CPD-4575-atom24&quot; elementType=&quot;C&quot; x2=&quot;9.0676&quot; y2=&quot;-8.3407&quot;/&gt;
    &lt;atom id=&quot;CPD-4575-atom25&quot; elementType=&quot;C&quot; x2=&quot;1.2091&quot; y2=&quot;-3.0377&quot;/&gt;

    &lt;atom id=&quot;CPD-4575-atom26&quot; elementType=&quot;C&quot; x2=&quot;7.3081&quot; y2=&quot;-5.1851&quot;/&gt;
    &lt;atom id=&quot;CPD-4575-atom27&quot; elementType=&quot;C&quot; x2=&quot;8.636&quot; y2=&quot;-7.0128&quot;/&gt;

    &lt;atom id=&quot;CPD-4575-atom28&quot; elementType=&quot;C&quot; x2=&quot;3.6276&quot; y2=&quot;-3.0377&quot;/&gt;
    &lt;atom id=&quot;CPD-4575-atom29&quot; elementType=&quot;C&quot; x2=&quot;3.6276&quot; y2=&quot;-4.4341&quot;/&gt;

    &lt;atom id=&quot;CPD-4575-atom30&quot; elementType=&quot;C&quot; x2=&quot;2.4184&quot; y2=&quot;-2.3395&quot;/&gt;
    &lt;atom id=&quot;CPD-4575-atom31&quot; elementType=&quot;C&quot; x2=&quot;7.3081&quot; y2=&quot;-6.5814&quot;/&gt;

   &lt;/atomArray&gt;
   &lt;bondArray&gt;
    &lt;bond id=&quot;CPD-4575-bond1&quot; atomRefs=&quot;CPD-4575-atom28 CPD-4575-atom30&quot; order=&quot;1&quot;/&gt;

    &lt;bond id=&quot;CPD-4575-bond2&quot; atomRefs=&quot;CPD-4575-atom28 CPD-4575-atom29&quot; order=&quot;1&quot;/&gt;
    &lt;bond id=&quot;CPD-4575-bond3&quot; atomRefs=&quot;CPD-4575-atom27 CPD-4575-atom31&quot; order=&quot;1&quot;/&gt;

    &lt;bond id=&quot;CPD-4575-bond4&quot; atomRefs=&quot;CPD-4575-atom26 CPD-4575-atom31&quot; order=&quot;1&quot;/&gt;
    &lt;bond id=&quot;CPD-4575-bond5&quot; atomRefs=&quot;CPD-4575-atom25 CPD-4575-atom30&quot; order=&quot;1&quot;/&gt;

    &lt;bond id=&quot;CPD-4575-bond6&quot; atomRefs=&quot;CPD-4575-atom24 CPD-4575-atom27&quot; order=&quot;1&quot;/&gt;
    &lt;bond id=&quot;CPD-4575-bond7&quot; atomRefs=&quot;CPD-4575-atom23 CPD-4575-atom29&quot; order=&quot;1&quot;/&gt;

    &lt;bond id=&quot;CPD-4575-bond8&quot; atomRefs=&quot;CPD-4575-atom22 CPD-4575-atom26&quot; order=&quot;1&quot;/&gt;
    &lt;bond id=&quot;CPD-4575-bond9&quot; atomRefs=&quot;CPD-4575-atom22 CPD-4575-atom23&quot; order=&quot;2&quot;/&gt;

    &lt;bond id=&quot;CPD-4575-bond10&quot; atomRefs=&quot;CPD-4575-atom20 CPD-4575-atom29&quot; order=&quot;1&quot;/&gt;
    &lt;bond id=&quot;CPD-4575-bond11&quot; atomRefs=&quot;CPD-4575-atom19 CPD-4575-atom31&quot; order=&quot;1&quot;/&gt;

    &lt;bond id=&quot;CPD-4575-bond12&quot; atomRefs=&quot;CPD-4575-atom18 CPD-4575-atom27&quot; order=&quot;1&quot;/&gt;
    &lt;bond id=&quot;CPD-4575-bond13&quot; atomRefs=&quot;CPD-4575-atom17 CPD-4575-atom26&quot; order=&quot;1&quot;/&gt;

    &lt;bond id=&quot;CPD-4575-bond14&quot; atomRefs=&quot;CPD-4575-atom17 CPD-4575-atom18&quot; order=&quot;1&quot;/&gt;
    &lt;bond id=&quot;CPD-4575-bond15&quot; atomRefs=&quot;CPD-4575-atom16 CPD-4575-atom25&quot; order=&quot;1&quot;/&gt;

    &lt;bond id=&quot;CPD-4575-bond16&quot; atomRefs=&quot;CPD-4575-atom16 CPD-4575-atom20&quot; order=&quot;1&quot;/&gt;
    &lt;bond id=&quot;CPD-4575-bond17&quot; atomRefs=&quot;CPD-4575-atom15 CPD-4575-atom28&quot; order=&quot;1&quot;/&gt;

    &lt;bond id=&quot;CPD-4575-bond18&quot; atomRefs=&quot;CPD-4575-atom14 CPD-4575-atom24&quot; order=&quot;1&quot;/&gt;
    &lt;bond id=&quot;CPD-4575-bond19&quot; atomRefs=&quot;CPD-4575-atom13 CPD-4575-atom23&quot; order=&quot;1&quot;/&gt;

    &lt;bond id=&quot;CPD-4575-bond20&quot; atomRefs=&quot;CPD-4575-atom13 CPD-4575-atom19&quot; order=&quot;1&quot;/&gt;
    &lt;bond id=&quot;CPD-4575-bond21&quot; atomRefs=&quot;CPD-4575-atom12 CPD-4575-atom22&quot; order=&quot;1&quot;/&gt;

    &lt;bond id=&quot;CPD-4575-bond22&quot; atomRefs=&quot;CPD-4575-atom12 CPD-4575-atom15&quot; order=&quot;1&quot;/&gt;
    &lt;bond id=&quot;CPD-4575-bond23&quot; atomRefs=&quot;CPD-4575-atom30 CPD-4575-atom11&quot; order=&quot;1&quot;/&gt;

    &lt;bond id=&quot;CPD-4575-bond24&quot; atomRefs=&quot;CPD-4575-atom10 CPD-4575-atom14&quot; order=&quot;1&quot;/&gt;
    &lt;bond id=&quot;CPD-4575-bond25&quot; atomRefs=&quot;CPD-4575-atom9 CPD-4575-atom21&quot; order=&quot;2&quot;/&gt;

    &lt;bond id=&quot;CPD-4575-bond26&quot; atomRefs=&quot;CPD-4575-atom9 CPD-4575-atom10&quot; order=&quot;1&quot;/&gt;
    &lt;bond id=&quot;CPD-4575-bond27&quot; atomRefs=&quot;CPD-4575-atom25 CPD-4575-atom8&quot; order=&quot;1&quot;/&gt;

    &lt;bond id=&quot;CPD-4575-bond28&quot; atomRefs=&quot;CPD-4575-atom7 CPD-4575-atom11&quot; order=&quot;1&quot;/&gt;
    &lt;bond id=&quot;CPD-4575-bond29&quot; atomRefs=&quot;CPD-4575-atom31 CPD-4575-atom6&quot; order=&quot;1&quot;/&gt;

    &lt;bond id=&quot;CPD-4575-bond30&quot; atomRefs=&quot;CPD-4575-atom30 CPD-4575-atom5&quot; order=&quot;1&quot;/&gt;
    &lt;bond id=&quot;CPD-4575-bond31&quot; atomRefs=&quot;CPD-4575-atom29 CPD-4575-atom4&quot; order=&quot;1&quot;/&gt;

    &lt;bond id=&quot;CPD-4575-bond32&quot; atomRefs=&quot;CPD-4575-atom3 CPD-4575-atom24&quot; order=&quot;1&quot;/&gt;
    &lt;bond id=&quot;CPD-4575-bond33&quot; atomRefs=&quot;CPD-4575-atom2 CPD-4575-atom21&quot; order=&quot;1&quot;/&gt;

    &lt;bond id=&quot;CPD-4575-bond34&quot; atomRefs=&quot;CPD-4575-atom1 CPD-4575-atom21&quot; order=&quot;1&quot;/&gt;
   &lt;/bondArray&gt;
   &lt;formula concise=&quot;C 29 H 48 O 2&quot; formalCharge=&quot;0&quot;/&gt;

   &lt;float title=&quot;molecularWeight&quot; units=&quot;g/mol&quot;&gt;428.697&lt;/float&gt;
   &lt;string title=&quot;smiles&quot;&gt;CC(C)=CCCC(C)C1(C2(C)(C(CC1)C3(=C(CC2)C4(C)(C(CC3)C(C)(CO)C(O)CC4))))&lt;/string&gt;
  &lt;/molecule&gt;

 &lt;/cml&gt;</p1:STRUCTURE-DATA>
        <p1:STRUCTURE-FORMAT rdf:datatype="&xsd;string">CML</p1:STRUCTURE-FORMAT>
    </p1:chemicalStructure>
    


    <!-- Individual: http://BioCyc.org/HUMAN/pathway-biopax?object=PWY66-341#chemicalStructure80579 -->

    <p1:chemicalStructure rdf:about="#chemicalStructure80579">
        <p1:STRUCTURE-DATA rdf:datatype="&xsd;string"
            >&lt;cml&gt;
  &lt;molecule id=&quot;44-DIMETHYL-824-CHOLESTADIENOL&quot; title=&quot;4,4-dimethyl-5alpha-cholesta-8,24-dien-3-beta-ol&quot; dictRef=&quot;dict44-DIMETHYL-824-CHOLESTADIENOL&quot;&gt;

   &lt;atomArray&gt;
    &lt;atom id=&quot;44-DIMETHYL-824-CHOLESTADIENOL-atom1&quot; elementType=&quot;C&quot; x2=&quot;13.235&quot; y2=&quot;-4.1653&quot;/&gt;

    &lt;atom id=&quot;44-DIMETHYL-824-CHOLESTADIENOL-atom2&quot; elementType=&quot;C&quot; x2=&quot;15.0323&quot; y2=&quot;-5.7834&quot;/&gt;
    &lt;atom id=&quot;44-DIMETHYL-824-CHOLESTADIENOL-atom3&quot; elementType=&quot;C&quot; x2=&quot;8.1327&quot; y2=&quot;-8.0255&quot;/&gt;

    &lt;atom id=&quot;44-DIMETHYL-824-CHOLESTADIENOL-atom4&quot; elementType=&quot;C&quot; x2=&quot;3.4055&quot; y2=&quot;0.0&quot;/&gt;
    &lt;atom id=&quot;44-DIMETHYL-824-CHOLESTADIENOL-atom5&quot; elementType=&quot;C&quot; x2=&quot;1.4309&quot; y2=&quot;0.0&quot;/&gt;

    &lt;atom id=&quot;44-DIMETHYL-824-CHOLESTADIENOL-atom6&quot; elementType=&quot;C&quot; x2=&quot;3.6273&quot; y2=&quot;-4.4777&quot;/&gt;
    &lt;atom id=&quot;44-DIMETHYL-824-CHOLESTADIENOL-atom7&quot; elementType=&quot;C&quot; x2=&quot;7.4535&quot; y2=&quot;-6.6172&quot;/&gt;

    &lt;atom id=&quot;44-DIMETHYL-824-CHOLESTADIENOL-atom8&quot; elementType=&quot;O&quot; x2=&quot;0.0&quot; y2=&quot;-0.9871&quot;/&gt;
    &lt;atom id=&quot;44-DIMETHYL-824-CHOLESTADIENOL-atom9&quot; elementType=&quot;C&quot; x2=&quot;12.7324&quot; y2=&quot;-6.5307&quot;/&gt;

    &lt;atom id=&quot;44-DIMETHYL-824-CHOLESTADIENOL-atom10&quot; elementType=&quot;C&quot; x2=&quot;11.3667&quot; y2=&quot;-6.2405&quot;/&gt;
    &lt;atom id=&quot;44-DIMETHYL-824-CHOLESTADIENOL-atom11&quot; elementType=&quot;C&quot; x2=&quot;6.0455&quot; y2=&quot;-1.6852&quot;/&gt;

    &lt;atom id=&quot;44-DIMETHYL-824-CHOLESTADIENOL-atom12&quot; elementType=&quot;C&quot; x2=&quot;4.8893&quot; y2=&quot;-5.2286&quot;/&gt;
    &lt;atom id=&quot;44-DIMETHYL-824-CHOLESTADIENOL-atom13&quot; elementType=&quot;C&quot; x2=&quot;10.4325&quot; y2=&quot;-7.278&quot;/&gt;

    &lt;atom id=&quot;44-DIMETHYL-824-CHOLESTADIENOL-atom14&quot; elementType=&quot;C&quot; x2=&quot;8.6353&quot; y2=&quot;-3.4011&quot;/&gt;
    &lt;atom id=&quot;44-DIMETHYL-824-CHOLESTADIENOL-atom15&quot; elementType=&quot;C&quot; x2=&quot;1.209&quot; y2=&quot;-3.0816&quot;/&gt;

    &lt;atom id=&quot;44-DIMETHYL-824-CHOLESTADIENOL-atom16&quot; elementType=&quot;C&quot; x2=&quot;4.8363&quot; y2=&quot;-0.9871&quot;/&gt;
    &lt;atom id=&quot;44-DIMETHYL-824-CHOLESTADIENOL-atom17&quot; elementType=&quot;C&quot; x2=&quot;9.4559&quot; y2=&quot;-4.5305&quot;/&gt;

    &lt;atom id=&quot;44-DIMETHYL-824-CHOLESTADIENOL-atom18&quot; elementType=&quot;C&quot; x2=&quot;6.0983&quot; y2=&quot;-5.9267&quot;/&gt;
    &lt;atom id=&quot;44-DIMETHYL-824-CHOLESTADIENOL-atom19&quot; elementType=&quot;C&quot; x2=&quot;2.4182&quot; y2=&quot;-3.7797&quot;/&gt;

    &lt;atom id=&quot;44-DIMETHYL-824-CHOLESTADIENOL-atom20&quot; elementType=&quot;C&quot; x2=&quot;13.6666&quot; y2=&quot;-5.4931&quot;/&gt;
    &lt;atom id=&quot;44-DIMETHYL-824-CHOLESTADIENOL-atom21&quot; elementType=&quot;C&quot; x2=&quot;6.0983&quot; y2=&quot;-3.1344&quot;/&gt;

    &lt;atom id=&quot;44-DIMETHYL-824-CHOLESTADIENOL-atom22&quot; elementType=&quot;C&quot; x2=&quot;4.8893&quot; y2=&quot;-3.8325&quot;/&gt;
    &lt;atom id=&quot;44-DIMETHYL-824-CHOLESTADIENOL-atom23&quot; elementType=&quot;C&quot; x2=&quot;9.0668&quot; y2=&quot;-6.9878&quot;/&gt;

    &lt;atom id=&quot;44-DIMETHYL-824-CHOLESTADIENOL-atom24&quot; elementType=&quot;C&quot; x2=&quot;1.209&quot; y2=&quot;-1.6852&quot;/&gt;
    &lt;atom id=&quot;44-DIMETHYL-824-CHOLESTADIENOL-atom25&quot; elementType=&quot;C&quot; x2=&quot;7.3075&quot; y2=&quot;-3.8325&quot;/&gt;

    &lt;atom id=&quot;44-DIMETHYL-824-CHOLESTADIENOL-atom26&quot; elementType=&quot;C&quot; x2=&quot;8.6353&quot; y2=&quot;-5.66&quot;/&gt;
    &lt;atom id=&quot;44-DIMETHYL-824-CHOLESTADIENOL-atom27&quot; elementType=&quot;C&quot; x2=&quot;3.6273&quot; y2=&quot;-1.6852&quot;/&gt;

    &lt;atom id=&quot;44-DIMETHYL-824-CHOLESTADIENOL-atom28&quot; elementType=&quot;C&quot; x2=&quot;2.4182&quot; y2=&quot;-0.9871&quot;/&gt;
    &lt;atom id=&quot;44-DIMETHYL-824-CHOLESTADIENOL-atom29&quot; elementType=&quot;C&quot; x2=&quot;3.6273&quot; y2=&quot;-3.0816&quot;/&gt;

    &lt;atom id=&quot;44-DIMETHYL-824-CHOLESTADIENOL-atom30&quot; elementType=&quot;C&quot; x2=&quot;7.3075&quot; y2=&quot;-5.2286&quot;/&gt;
   &lt;/atomArray&gt;

   &lt;bondArray&gt;
    &lt;bond id=&quot;44-DIMETHYL-824-CHOLESTADIENOL-bond1&quot; atomRefs=&quot;44-DIMETHYL-824-CHOLESTADIENOL-atom27 44-DIMETHYL-824-CHOLESTADIENOL-atom29&quot; order=&quot;1&quot;/&gt;
    &lt;bond id=&quot;44-DIMETHYL-824-CHOLESTADIENOL-bond2&quot; atomRefs=&quot;44-DIMETHYL-824-CHOLESTADIENOL-atom27 44-DIMETHYL-824-CHOLESTADIENOL-atom28&quot; order=&quot;1&quot;/&gt;

    &lt;bond id=&quot;44-DIMETHYL-824-CHOLESTADIENOL-bond3&quot; atomRefs=&quot;44-DIMETHYL-824-CHOLESTADIENOL-atom26 44-DIMETHYL-824-CHOLESTADIENOL-atom30&quot; order=&quot;1&quot;/&gt;
    &lt;bond id=&quot;44-DIMETHYL-824-CHOLESTADIENOL-bond4&quot; atomRefs=&quot;44-DIMETHYL-824-CHOLESTADIENOL-atom25 44-DIMETHYL-824-CHOLESTADIENOL-atom30&quot; order=&quot;1&quot;/&gt;

    &lt;bond id=&quot;44-DIMETHYL-824-CHOLESTADIENOL-bond5&quot; atomRefs=&quot;44-DIMETHYL-824-CHOLESTADIENOL-atom24 44-DIMETHYL-824-CHOLESTADIENOL-atom28&quot; order=&quot;1&quot;/&gt;
    &lt;bond id=&quot;44-DIMETHYL-824-CHOLESTADIENOL-bond6&quot; atomRefs=&quot;44-DIMETHYL-824-CHOLESTADIENOL-atom23 44-DIMETHYL-824-CHOLESTADIENOL-atom26&quot; order=&quot;1&quot;/&gt;

    &lt;bond id=&quot;44-DIMETHYL-824-CHOLESTADIENOL-bond7&quot; atomRefs=&quot;44-DIMETHYL-824-CHOLESTADIENOL-atom22 44-DIMETHYL-824-CHOLESTADIENOL-atom29&quot; order=&quot;1&quot;/&gt;
    &lt;bond id=&quot;44-DIMETHYL-824-CHOLESTADIENOL-bond8&quot; atomRefs=&quot;44-DIMETHYL-824-CHOLESTADIENOL-atom21 44-DIMETHYL-824-CHOLESTADIENOL-atom25&quot; order=&quot;1&quot;/&gt;

    &lt;bond id=&quot;44-DIMETHYL-824-CHOLESTADIENOL-bond9&quot; atomRefs=&quot;44-DIMETHYL-824-CHOLESTADIENOL-atom21 44-DIMETHYL-824-CHOLESTADIENOL-atom22&quot; order=&quot;2&quot;/&gt;
    &lt;bond id=&quot;44-DIMETHYL-824-CHOLESTADIENOL-bond10&quot; atomRefs=&quot;44-DIMETHYL-824-CHOLESTADIENOL-atom19 44-DIMETHYL-824-CHOLESTADIENOL-atom29&quot; order=&quot;1&quot;/&gt;

    &lt;bond id=&quot;44-DIMETHYL-824-CHOLESTADIENOL-bond11&quot; atomRefs=&quot;44-DIMETHYL-824-CHOLESTADIENOL-atom18 44-DIMETHYL-824-CHOLESTADIENOL-atom30&quot; order=&quot;1&quot;/&gt;
    &lt;bond id=&quot;44-DIMETHYL-824-CHOLESTADIENOL-bond12&quot; atomRefs=&quot;44-DIMETHYL-824-CHOLESTADIENOL-atom17 44-DIMETHYL-824-CHOLESTADIENOL-atom26&quot; order=&quot;1&quot;/&gt;

    &lt;bond id=&quot;44-DIMETHYL-824-CHOLESTADIENOL-bond13&quot; atomRefs=&quot;44-DIMETHYL-824-CHOLESTADIENOL-atom16 44-DIMETHYL-824-CHOLESTADIENOL-atom27&quot; order=&quot;1&quot;/&gt;
    &lt;bond id=&quot;44-DIMETHYL-824-CHOLESTADIENOL-bond14&quot; atomRefs=&quot;44-DIMETHYL-824-CHOLESTADIENOL-atom15 44-DIMETHYL-824-CHOLESTADIENOL-atom24&quot; order=&quot;1&quot;/&gt;

    &lt;bond id=&quot;44-DIMETHYL-824-CHOLESTADIENOL-bond15&quot; atomRefs=&quot;44-DIMETHYL-824-CHOLESTADIENOL-atom15 44-DIMETHYL-824-CHOLESTADIENOL-atom19&quot; order=&quot;1&quot;/&gt;
    &lt;bond id=&quot;44-DIMETHYL-824-CHOLESTADIENOL-bond16&quot; atomRefs=&quot;44-DIMETHYL-824-CHOLESTADIENOL-atom14 44-DIMETHYL-824-CHOLESTADIENOL-atom25&quot; order=&quot;1&quot;/&gt;

    &lt;bond id=&quot;44-DIMETHYL-824-CHOLESTADIENOL-bond17&quot; atomRefs=&quot;44-DIMETHYL-824-CHOLESTADIENOL-atom14 44-DIMETHYL-824-CHOLESTADIENOL-atom17&quot; order=&quot;1&quot;/&gt;
    &lt;bond id=&quot;44-DIMETHYL-824-CHOLESTADIENOL-bond18&quot; atomRefs=&quot;44-DIMETHYL-824-CHOLESTADIENOL-atom13 44-DIMETHYL-824-CHOLESTADIENOL-atom23&quot; order=&quot;1&quot;/&gt;

    &lt;bond id=&quot;44-DIMETHYL-824-CHOLESTADIENOL-bond19&quot; atomRefs=&quot;44-DIMETHYL-824-CHOLESTADIENOL-atom12 44-DIMETHYL-824-CHOLESTADIENOL-atom22&quot; order=&quot;1&quot;/&gt;
    &lt;bond id=&quot;44-DIMETHYL-824-CHOLESTADIENOL-bond20&quot; atomRefs=&quot;44-DIMETHYL-824-CHOLESTADIENOL-atom12 44-DIMETHYL-824-CHOLESTADIENOL-atom18&quot; order=&quot;1&quot;/&gt;

    &lt;bond id=&quot;44-DIMETHYL-824-CHOLESTADIENOL-bond21&quot; atomRefs=&quot;44-DIMETHYL-824-CHOLESTADIENOL-atom11 44-DIMETHYL-824-CHOLESTADIENOL-atom21&quot; order=&quot;1&quot;/&gt;
    &lt;bond id=&quot;44-DIMETHYL-824-CHOLESTADIENOL-bond22&quot; atomRefs=&quot;44-DIMETHYL-824-CHOLESTADIENOL-atom11 44-DIMETHYL-824-CHOLESTADIENOL-atom16&quot; order=&quot;1&quot;/&gt;

    &lt;bond id=&quot;44-DIMETHYL-824-CHOLESTADIENOL-bond23&quot; atomRefs=&quot;44-DIMETHYL-824-CHOLESTADIENOL-atom10 44-DIMETHYL-824-CHOLESTADIENOL-atom13&quot; order=&quot;1&quot;/&gt;
    &lt;bond id=&quot;44-DIMETHYL-824-CHOLESTADIENOL-bond24&quot; atomRefs=&quot;44-DIMETHYL-824-CHOLESTADIENOL-atom9 44-DIMETHYL-824-CHOLESTADIENOL-atom20&quot; order=&quot;2&quot;/&gt;

    &lt;bond id=&quot;44-DIMETHYL-824-CHOLESTADIENOL-bond25&quot; atomRefs=&quot;44-DIMETHYL-824-CHOLESTADIENOL-atom9 44-DIMETHYL-824-CHOLESTADIENOL-atom10&quot; order=&quot;1&quot;/&gt;
    &lt;bond id=&quot;44-DIMETHYL-824-CHOLESTADIENOL-bond26&quot; atomRefs=&quot;44-DIMETHYL-824-CHOLESTADIENOL-atom24 44-DIMETHYL-824-CHOLESTADIENOL-atom8&quot; order=&quot;1&quot;/&gt;

    &lt;bond id=&quot;44-DIMETHYL-824-CHOLESTADIENOL-bond27&quot; atomRefs=&quot;44-DIMETHYL-824-CHOLESTADIENOL-atom30 44-DIMETHYL-824-CHOLESTADIENOL-atom7&quot; order=&quot;1&quot;/&gt;
    &lt;bond id=&quot;44-DIMETHYL-824-CHOLESTADIENOL-bond28&quot; atomRefs=&quot;44-DIMETHYL-824-CHOLESTADIENOL-atom29 44-DIMETHYL-824-CHOLESTADIENOL-atom6&quot; order=&quot;1&quot;/&gt;

    &lt;bond id=&quot;44-DIMETHYL-824-CHOLESTADIENOL-bond29&quot; atomRefs=&quot;44-DIMETHYL-824-CHOLESTADIENOL-atom28 44-DIMETHYL-824-CHOLESTADIENOL-atom5&quot; order=&quot;1&quot;/&gt;
    &lt;bond id=&quot;44-DIMETHYL-824-CHOLESTADIENOL-bond30&quot; atomRefs=&quot;44-DIMETHYL-824-CHOLESTADIENOL-atom28 44-DIMETHYL-824-CHOLESTADIENOL-atom4&quot; order=&quot;1&quot;/&gt;

    &lt;bond id=&quot;44-DIMETHYL-824-CHOLESTADIENOL-bond31&quot; atomRefs=&quot;44-DIMETHYL-824-CHOLESTADIENOL-atom3 44-DIMETHYL-824-CHOLESTADIENOL-atom23&quot; order=&quot;1&quot;/&gt;
    &lt;bond id=&quot;44-DIMETHYL-824-CHOLESTADIENOL-bond32&quot; atomRefs=&quot;44-DIMETHYL-824-CHOLESTADIENOL-atom2 44-DIMETHYL-824-CHOLESTADIENOL-atom20&quot; order=&quot;1&quot;/&gt;

    &lt;bond id=&quot;44-DIMETHYL-824-CHOLESTADIENOL-bond33&quot; atomRefs=&quot;44-DIMETHYL-824-CHOLESTADIENOL-atom1 44-DIMETHYL-824-CHOLESTADIENOL-atom20&quot; order=&quot;1&quot;/&gt;
   &lt;/bondArray&gt;
   &lt;formula concise=&quot;C 29 H 48 O 1&quot; formalCharge=&quot;0&quot;/&gt;

   &lt;float title=&quot;molecularWeight&quot; units=&quot;g/mol&quot;&gt;412.698&lt;/float&gt;
   &lt;string title=&quot;smiles&quot;&gt;CC(C)=CCCC(C)C1(C2(C)(C(CC1)C3(=C(CC2)C4(C)(C(CC3)C(C)(C)C(O)CC4))))&lt;/string&gt;
  &lt;/molecule&gt;

 &lt;/cml&gt;</p1:STRUCTURE-DATA>
        <p1:STRUCTURE-FORMAT rdf:datatype="&xsd;string">CML</p1:STRUCTURE-FORMAT>
    </p1:chemicalStructure>
    


    <!-- Individual: http://BioCyc.org/HUMAN/pathway-biopax?object=PWY66-341#chemicalStructure80585 -->

    <p1:chemicalStructure rdf:about="#chemicalStructure80585">
        <p1:STRUCTURE-DATA rdf:datatype="&xsd;string"
            >&lt;cml&gt;

  &lt;molecule id=&quot;44-DIMETHYL-CHOLESTA-812-24-TRIENOL&quot; title=&quot;4,4-dimethyl-5-alpha-cholesta-8,14,24-trien-3-beta-ol&quot; dictRef=&quot;dict44-DIMETHYL-CHOLESTA-812-24-TRIENOL&quot;&gt;
   &lt;atomArray&gt;
    &lt;atom id=&quot;44-DIMETHYL-CHOLESTA-812-24-TRIENOL-atom1&quot; elementType=&quot;C&quot; x2=&quot;13.235&quot; y2=&quot;-4.1653&quot;/&gt;

    &lt;atom id=&quot;44-DIMETHYL-CHOLESTA-812-24-TRIENOL-atom2&quot; elementType=&quot;C&quot; x2=&quot;15.0323&quot; y2=&quot;-5.7834&quot;/&gt;
    &lt;atom id=&quot;44-DIMETHYL-CHOLESTA-812-24-TRIENOL-atom3&quot; elementType=&quot;C&quot; x2=&quot;8.1327&quot; y2=&quot;-8.0255&quot;/&gt;

    &lt;atom id=&quot;44-DIMETHYL-CHOLESTA-812-24-TRIENOL-atom4&quot; elementType=&quot;C&quot; x2=&quot;3.4055&quot; y2=&quot;0.0&quot;/&gt;
    &lt;atom id=&quot;44-DIMETHYL-CHOLESTA-812-24-TRIENOL-atom5&quot; elementType=&quot;C&quot; x2=&quot;1.4309&quot; y2=&quot;0.0&quot;/&gt;

    &lt;atom id=&quot;44-DIMETHYL-CHOLESTA-812-24-TRIENOL-atom6&quot; elementType=&quot;C&quot; x2=&quot;7.4535&quot; y2=&quot;-6.6172&quot;/&gt;
    &lt;atom id=&quot;44-DIMETHYL-CHOLESTA-812-24-TRIENOL-atom7&quot; elementType=&quot;C&quot; x2=&quot;3.6273&quot; y2=&quot;-4.4777&quot;/&gt;

    &lt;atom id=&quot;44-DIMETHYL-CHOLESTA-812-24-TRIENOL-atom8&quot; elementType=&quot;O&quot; x2=&quot;0.0&quot; y2=&quot;-0.9871&quot;/&gt;
    &lt;atom id=&quot;44-DIMETHYL-CHOLESTA-812-24-TRIENOL-atom9&quot; elementType=&quot;C&quot; x2=&quot;12.7324&quot; y2=&quot;-6.5307&quot;/&gt;

    &lt;atom id=&quot;44-DIMETHYL-CHOLESTA-812-24-TRIENOL-atom10&quot; elementType=&quot;C&quot; x2=&quot;8.6353&quot; y2=&quot;-3.4011&quot;/&gt;
    &lt;atom id=&quot;44-DIMETHYL-CHOLESTA-812-24-TRIENOL-atom11&quot; elementType=&quot;C&quot; x2=&quot;11.3667&quot; y2=&quot;-6.2405&quot;/&gt;

    &lt;atom id=&quot;44-DIMETHYL-CHOLESTA-812-24-TRIENOL-atom12&quot; elementType=&quot;C&quot; x2=&quot;9.4559&quot; y2=&quot;-4.5305&quot;/&gt;
    &lt;atom id=&quot;44-DIMETHYL-CHOLESTA-812-24-TRIENOL-atom13&quot; elementType=&quot;C&quot; x2=&quot;6.0455&quot; y2=&quot;-1.6852&quot;/&gt;

    &lt;atom id=&quot;44-DIMETHYL-CHOLESTA-812-24-TRIENOL-atom14&quot; elementType=&quot;C&quot; x2=&quot;4.8893&quot; y2=&quot;-5.2286&quot;/&gt;
    &lt;atom id=&quot;44-DIMETHYL-CHOLESTA-812-24-TRIENOL-atom15&quot; elementType=&quot;C&quot; x2=&quot;10.4325&quot; y2=&quot;-7.278&quot;/&gt;

    &lt;atom id=&quot;44-DIMETHYL-CHOLESTA-812-24-TRIENOL-atom16&quot; elementType=&quot;C&quot; x2=&quot;4.8363&quot; y2=&quot;-0.9871&quot;/&gt;
    &lt;atom id=&quot;44-DIMETHYL-CHOLESTA-812-24-TRIENOL-atom17&quot; elementType=&quot;C&quot; x2=&quot;1.209&quot; y2=&quot;-3.0816&quot;/&gt;

    &lt;atom id=&quot;44-DIMETHYL-CHOLESTA-812-24-TRIENOL-atom18&quot; elementType=&quot;C&quot; x2=&quot;6.0983&quot; y2=&quot;-5.9267&quot;/&gt;
    &lt;atom id=&quot;44-DIMETHYL-CHOLESTA-812-24-TRIENOL-atom19&quot; elementType=&quot;C&quot; x2=&quot;2.4182&quot; y2=&quot;-3.7797&quot;/&gt;

    &lt;atom id=&quot;44-DIMETHYL-CHOLESTA-812-24-TRIENOL-atom20&quot; elementType=&quot;C&quot; x2=&quot;13.6666&quot; y2=&quot;-5.4931&quot;/&gt;
    &lt;atom id=&quot;44-DIMETHYL-CHOLESTA-812-24-TRIENOL-atom21&quot; elementType=&quot;C&quot; x2=&quot;6.0983&quot; y2=&quot;-3.1344&quot;/&gt;

    &lt;atom id=&quot;44-DIMETHYL-CHOLESTA-812-24-TRIENOL-atom22&quot; elementType=&quot;C&quot; x2=&quot;7.3075&quot; y2=&quot;-3.8325&quot;/&gt;
    &lt;atom id=&quot;44-DIMETHYL-CHOLESTA-812-24-TRIENOL-atom23&quot; elementType=&quot;C&quot; x2=&quot;4.8893&quot; y2=&quot;-3.8325&quot;/&gt;

    &lt;atom id=&quot;44-DIMETHYL-CHOLESTA-812-24-TRIENOL-atom24&quot; elementType=&quot;C&quot; x2=&quot;9.0668&quot; y2=&quot;-6.9878&quot;/&gt;
    &lt;atom id=&quot;44-DIMETHYL-CHOLESTA-812-24-TRIENOL-atom25&quot; elementType=&quot;C&quot; x2=&quot;1.209&quot; y2=&quot;-1.6852&quot;/&gt;

    &lt;atom id=&quot;44-DIMETHYL-CHOLESTA-812-24-TRIENOL-atom26&quot; elementType=&quot;C&quot; x2=&quot;8.6353&quot; y2=&quot;-5.66&quot;/&gt;
    &lt;atom id=&quot;44-DIMETHYL-CHOLESTA-812-24-TRIENOL-atom27&quot; elementType=&quot;C&quot; x2=&quot;3.6273&quot; y2=&quot;-1.6852&quot;/&gt;

    &lt;atom id=&quot;44-DIMETHYL-CHOLESTA-812-24-TRIENOL-atom28&quot; elementType=&quot;C&quot; x2=&quot;2.4182&quot; y2=&quot;-0.9871&quot;/&gt;
    &lt;atom id=&quot;44-DIMETHYL-CHOLESTA-812-24-TRIENOL-atom29&quot; elementType=&quot;C&quot; x2=&quot;7.3075&quot; y2=&quot;-5.2286&quot;/&gt;

    &lt;atom id=&quot;44-DIMETHYL-CHOLESTA-812-24-TRIENOL-atom30&quot; elementType=&quot;C&quot; x2=&quot;3.6273&quot; y2=&quot;-3.0816&quot;/&gt;
   &lt;/atomArray&gt;

   &lt;bondArray&gt;
    &lt;bond id=&quot;44-DIMETHYL-CHOLESTA-812-24-TRIENOL-bond1&quot; atomRefs=&quot;44-DIMETHYL-CHOLESTA-812-24-TRIENOL-atom27 44-DIMETHYL-CHOLESTA-812-24-TRIENOL-atom30&quot; order=&quot;1&quot;/&gt;
    &lt;bond id=&quot;44-DIMETHYL-CHOLESTA-812-24-TRIENOL-bond2&quot; atomRefs=&quot;44-DIMETHYL-CHOLESTA-812-24-TRIENOL-atom27 44-DIMETHYL-CHOLESTA-812-24-TRIENOL-atom28&quot; order=&quot;1&quot;/&gt;

    &lt;bond id=&quot;44-DIMETHYL-CHOLESTA-812-24-TRIENOL-bond3&quot; atomRefs=&quot;44-DIMETHYL-CHOLESTA-812-24-TRIENOL-atom26 44-DIMETHYL-CHOLESTA-812-24-TRIENOL-atom29&quot; order=&quot;1&quot;/&gt;
    &lt;bond id=&quot;44-DIMETHYL-CHOLESTA-812-24-TRIENOL-bond4&quot; atomRefs=&quot;44-DIMETHYL-CHOLESTA-812-24-TRIENOL-atom25 44-DIMETHYL-CHOLESTA-812-24-TRIENOL-atom28&quot; order=&quot;1&quot;/&gt;

    &lt;bond id=&quot;44-DIMETHYL-CHOLESTA-812-24-TRIENOL-bond5&quot; atomRefs=&quot;44-DIMETHYL-CHOLESTA-812-24-TRIENOL-atom24 44-DIMETHYL-CHOLESTA-812-24-TRIENOL-atom26&quot; order=&quot;1&quot;/&gt;
    &lt;bond id=&quot;44-DIMETHYL-CHOLESTA-812-24-TRIENOL-bond6&quot; atomRefs=&quot;44-DIMETHYL-CHOLESTA-812-24-TRIENOL-atom23 44-DIMETHYL-CHOLESTA-812-24-TRIENOL-atom30&quot; order=&quot;1&quot;/&gt;

    &lt;bond id=&quot;44-DIMETHYL-CHOLESTA-812-24-TRIENOL-bond7&quot; atomRefs=&quot;44-DIMETHYL-CHOLESTA-812-24-TRIENOL-atom22 44-DIMETHYL-CHOLESTA-812-24-TRIENOL-atom29&quot; order=&quot;1&quot;/&gt;
    &lt;bond id=&quot;44-DIMETHYL-CHOLESTA-812-24-TRIENOL-bond8&quot; atomRefs=&quot;44-DIMETHYL-CHOLESTA-812-24-TRIENOL-atom21 44-DIMETHYL-CHOLESTA-812-24-TRIENOL-atom23&quot; order=&quot;2&quot;/&gt;

    &lt;bond id=&quot;44-DIMETHYL-CHOLESTA-812-24-TRIENOL-bond9&quot; atomRefs=&quot;44-DIMETHYL-CHOLESTA-812-24-TRIENOL-atom21 44-DIMETHYL-CHOLESTA-812-24-TRIENOL-atom22&quot; order=&quot;1&quot;/&gt;
    &lt;bond id=&quot;44-DIMETHYL-CHOLESTA-812-24-TRIENOL-bond10&quot; atomRefs=&quot;44-DIMETHYL-CHOLESTA-812-24-TRIENOL-atom19 44-DIMETHYL-CHOLESTA-812-24-TRIENOL-atom30&quot; order=&quot;1&quot;/&gt;

    &lt;bond id=&quot;44-DIMETHYL-CHOLESTA-812-24-TRIENOL-bond11&quot; atomRefs=&quot;44-DIMETHYL-CHOLESTA-812-24-TRIENOL-atom18 44-DIMETHYL-CHOLESTA-812-24-TRIENOL-atom29&quot; order=&quot;1&quot;/&gt;
    &lt;bond id=&quot;44-DIMETHYL-CHOLESTA-812-24-TRIENOL-bond12&quot; atomRefs=&quot;44-DIMETHYL-CHOLESTA-812-24-TRIENOL-atom17 44-DIMETHYL-CHOLESTA-812-24-TRIENOL-atom25&quot; order=&quot;1&quot;/&gt;

    &lt;bond id=&quot;44-DIMETHYL-CHOLESTA-812-24-TRIENOL-bond13&quot; atomRefs=&quot;44-DIMETHYL-CHOLESTA-812-24-TRIENOL-atom17 44-DIMETHYL-CHOLESTA-812-24-TRIENOL-atom19&quot; order=&quot;1&quot;/&gt;
    &lt;bond id=&quot;44-DIMETHYL-CHOLESTA-812-24-TRIENOL-bond14&quot; atomRefs=&quot;44-DIMETHYL-CHOLESTA-812-24-TRIENOL-atom16 44-DIMETHYL-CHOLESTA-812-24-TRIENOL-atom27&quot; order=&quot;1&quot;/&gt;

    &lt;bond id=&quot;44-DIMETHYL-CHOLESTA-812-24-TRIENOL-bond15&quot; atomRefs=&quot;44-DIMETHYL-CHOLESTA-812-24-TRIENOL-atom15 44-DIMETHYL-CHOLESTA-812-24-TRIENOL-atom24&quot; order=&quot;1&quot;/&gt;
    &lt;bond id=&quot;44-DIMETHYL-CHOLESTA-812-24-TRIENOL-bond16&quot; atomRefs=&quot;44-DIMETHYL-CHOLESTA-812-24-TRIENOL-atom14 44-DIMETHYL-CHOLESTA-812-24-TRIENOL-atom23&quot; order=&quot;1&quot;/&gt;

    &lt;bond id=&quot;44-DIMETHYL-CHOLESTA-812-24-TRIENOL-bond17&quot; atomRefs=&quot;44-DIMETHYL-CHOLESTA-812-24-TRIENOL-atom14 44-DIMETHYL-CHOLESTA-812-24-TRIENOL-atom18&quot; order=&quot;1&quot;/&gt;
    &lt;bond id=&quot;44-DIMETHYL-CHOLESTA-812-24-TRIENOL-bond18&quot; atomRefs=&quot;44-DIMETHYL-CHOLESTA-812-24-TRIENOL-atom13 44-DIMETHYL-CHOLESTA-812-24-TRIENOL-atom21&quot; order=&quot;1&quot;/&gt;

    &lt;bond id=&quot;44-DIMETHYL-CHOLESTA-812-24-TRIENOL-bond19&quot; atomRefs=&quot;44-DIMETHYL-CHOLESTA-812-24-TRIENOL-atom13 44-DIMETHYL-CHOLESTA-812-24-TRIENOL-atom16&quot; order=&quot;1&quot;/&gt;
    &lt;bond id=&quot;44-DIMETHYL-CHOLESTA-812-24-TRIENOL-bond20&quot; atomRefs=&quot;44-DIMETHYL-CHOLESTA-812-24-TRIENOL-atom12 44-DIMETHYL-CHOLESTA-812-24-TRIENOL-atom26&quot; order=&quot;1&quot;/&gt;

    &lt;bond id=&quot;44-DIMETHYL-CHOLESTA-812-24-TRIENOL-bond21&quot; atomRefs=&quot;44-DIMETHYL-CHOLESTA-812-24-TRIENOL-atom11 44-DIMETHYL-CHOLESTA-812-24-TRIENOL-atom15&quot; order=&quot;1&quot;/&gt;
    &lt;bond id=&quot;44-DIMETHYL-CHOLESTA-812-24-TRIENOL-bond22&quot; atomRefs=&quot;44-DIMETHYL-CHOLESTA-812-24-TRIENOL-atom10 44-DIMETHYL-CHOLESTA-812-24-TRIENOL-atom22&quot; order=&quot;2&quot;/&gt;

    &lt;bond id=&quot;44-DIMETHYL-CHOLESTA-812-24-TRIENOL-bond23&quot; atomRefs=&quot;44-DIMETHYL-CHOLESTA-812-24-TRIENOL-atom10 44-DIMETHYL-CHOLESTA-812-24-TRIENOL-atom12&quot; order=&quot;1&quot;/&gt;
    &lt;bond id=&quot;44-DIMETHYL-CHOLESTA-812-24-TRIENOL-bond24&quot; atomRefs=&quot;44-DIMETHYL-CHOLESTA-812-24-TRIENOL-atom9 44-DIMETHYL-CHOLESTA-812-24-TRIENOL-atom20&quot; order=&quot;2&quot;/&gt;

    &lt;bond id=&quot;44-DIMETHYL-CHOLESTA-812-24-TRIENOL-bond25&quot; atomRefs=&quot;44-DIMETHYL-CHOLESTA-812-24-TRIENOL-atom9 44-DIMETHYL-CHOLESTA-812-24-TRIENOL-atom11&quot; order=&quot;1&quot;/&gt;
    &lt;bond id=&quot;44-DIMETHYL-CHOLESTA-812-24-TRIENOL-bond26&quot; atomRefs=&quot;44-DIMETHYL-CHOLESTA-812-24-TRIENOL-atom25 44-DIMETHYL-CHOLESTA-812-24-TRIENOL-atom8&quot; order=&quot;1&quot;/&gt;

    &lt;bond id=&quot;44-DIMETHYL-CHOLESTA-812-24-TRIENOL-bond27&quot; atomRefs=&quot;44-DIMETHYL-CHOLESTA-812-24-TRIENOL-atom30 44-DIMETHYL-CHOLESTA-812-24-TRIENOL-atom7&quot; order=&quot;1&quot;/&gt;
    &lt;bond id=&quot;44-DIMETHYL-CHOLESTA-812-24-TRIENOL-bond28&quot; atomRefs=&quot;44-DIMETHYL-CHOLESTA-812-24-TRIENOL-atom29 44-DIMETHYL-CHOLESTA-812-24-TRIENOL-atom6&quot; order=&quot;1&quot;/&gt;

    &lt;bond id=&quot;44-DIMETHYL-CHOLESTA-812-24-TRIENOL-bond29&quot; atomRefs=&quot;44-DIMETHYL-CHOLESTA-812-24-TRIENOL-atom28 44-DIMETHYL-CHOLESTA-812-24-TRIENOL-atom5&quot; order=&quot;1&quot;/&gt;
    &lt;bond id=&quot;44-DIMETHYL-CHOLESTA-812-24-TRIENOL-bond30&quot; atomRefs=&quot;44-DIMETHYL-CHOLESTA-812-24-TRIENOL-atom28 44-DIMETHYL-CHOLESTA-812-24-TRIENOL-atom4&quot; order=&quot;1&quot;/&gt;

    &lt;bond id=&quot;44-DIMETHYL-CHOLESTA-812-24-TRIENOL-bond31&quot; atomRefs=&quot;44-DIMETHYL-CHOLESTA-812-24-TRIENOL-atom3 44-DIMETHYL-CHOLESTA-812-24-TRIENOL-atom24&quot; order=&quot;1&quot;/&gt;
    &lt;bond id=&quot;44-DIMETHYL-CHOLESTA-812-24-TRIENOL-bond32&quot; atomRefs=&quot;44-DIMETHYL-CHOLESTA-812-24-TRIENOL-atom2 44-DIMETHYL-CHOLESTA-812-24-TRIENOL-atom20&quot; order=&quot;1&quot;/&gt;

    &lt;bond id=&quot;44-DIMETHYL-CHOLESTA-812-24-TRIENOL-bond33&quot; atomRefs=&quot;44-DIMETHYL-CHOLESTA-812-24-TRIENOL-atom1 44-DIMETHYL-CHOLESTA-812-24-TRIENOL-atom20&quot; order=&quot;1&quot;/&gt;
   &lt;/bondArray&gt;
   &lt;formula concise=&quot;C 29 H 46 O 1&quot; formalCharge=&quot;0&quot;/&gt;

   &lt;float title=&quot;molecularWeight&quot; units=&quot;g/mol&quot;&gt;410.682&lt;/float&gt;
   &lt;string title=&quot;smiles&quot;&gt;CC(C)=CCCC(C)C1(C2(C)(C(=CC1)C3(=C(CC2)C4(C)(C(CC3)C(C)(C)C(O)CC4))))&lt;/string&gt;
  &lt;/molecule&gt;

 &lt;/cml&gt;</p1:STRUCTURE-DATA>
        <p1:STRUCTURE-FORMAT rdf:datatype="&xsd;string">CML</p1:STRUCTURE-FORMAT>
    </p1:chemicalStructure>
    


    <!-- Individual: http://BioCyc.org/HUMAN/pathway-biopax?object=PWY66-341#chemicalStructure80595 -->

    <p1:chemicalStructure rdf:about="#chemicalStructure80595">
        <p1:STRUCTURE-DATA rdf:datatype="&xsd;string"
            >&lt;cml&gt;
  &lt;molecule id=&quot;CPD-4504&quot; title=&quot;cis-fenpropimorph&quot; dictRef=&quot;dictCPD-4504&quot;&gt;
   &lt;atomArray&gt;

    &lt;atom id=&quot;CPD-4504-atom1&quot; elementType=&quot;C&quot; x2=&quot;2.0&quot; y2=&quot;1.75&quot;/&gt;
    &lt;atom id=&quot;CPD-4504-atom2&quot; elementType=&quot;C&quot; x2=&quot;3.7321&quot; y2=&quot;4.75&quot;/&gt;

    &lt;atom id=&quot;CPD-4504-atom3&quot; elementType=&quot;C&quot; x2=&quot;4.5981&quot; y2=&quot;0.25&quot;/&gt;
    &lt;atom id=&quot;CPD-4504-atom4&quot; elementType=&quot;C&quot; x2=&quot;6.3301&quot; y2=&quot;-4.75&quot;/&gt;

    &lt;atom id=&quot;CPD-4504-atom5&quot; elementType=&quot;C&quot; x2=&quot;7.3301&quot; y2=&quot;-3.75&quot;/&gt;
    &lt;atom id=&quot;CPD-4504-atom6&quot; elementType=&quot;C&quot; x2=&quot;5.3301&quot; y2=&quot;-3.75&quot;/&gt;

    &lt;atom id=&quot;CPD-4504-atom7&quot; elementType=&quot;C&quot; x2=&quot;7.1962&quot; y2=&quot;-1.25&quot;/&gt;
    &lt;atom id=&quot;CPD-4504-atom8&quot; elementType=&quot;C&quot; x2=&quot;5.4641&quot; y2=&quot;-1.25&quot;/&gt;

    &lt;atom id=&quot;CPD-4504-atom9&quot; elementType=&quot;C&quot; x2=&quot;7.1962&quot; y2=&quot;-2.25&quot;/&gt;
    &lt;atom id=&quot;CPD-4504-atom10&quot; elementType=&quot;C&quot; x2=&quot;5.4641&quot; y2=&quot;-2.25&quot;/&gt;

    &lt;atom id=&quot;CPD-4504-atom11&quot; elementType=&quot;C&quot; x2=&quot;3.7321&quot; y2=&quot;1.75&quot;/&gt;
    &lt;atom id=&quot;CPD-4504-atom12&quot; elementType=&quot;C&quot; x2=&quot;4.5981&quot; y2=&quot;3.25&quot;/&gt;

    &lt;atom id=&quot;CPD-4504-atom13&quot; elementType=&quot;C&quot; x2=&quot;6.3301&quot; y2=&quot;0.25&quot;/&gt;
    &lt;atom id=&quot;CPD-4504-atom14&quot; elementType=&quot;C&quot; x2=&quot;5.4641&quot; y2=&quot;1.75&quot;/&gt;

    &lt;atom id=&quot;CPD-4504-atom15&quot; elementType=&quot;C&quot; x2=&quot;6.3301&quot; y2=&quot;-0.75&quot;/&gt;
    &lt;atom id=&quot;CPD-4504-atom16&quot; elementType=&quot;C&quot; x2=&quot;6.3301&quot; y2=&quot;-2.75&quot;/&gt;

    &lt;atom id=&quot;CPD-4504-atom17&quot; elementType=&quot;C&quot; x2=&quot;2.866&quot; y2=&quot;2.25&quot;/&gt;
    &lt;atom id=&quot;CPD-4504-atom18&quot; elementType=&quot;C&quot; x2=&quot;3.7321&quot; y2=&quot;3.75&quot;/&gt;

    &lt;atom id=&quot;CPD-4504-atom19&quot; elementType=&quot;C&quot; x2=&quot;5.4641&quot; y2=&quot;0.75&quot;/&gt;
    &lt;atom id=&quot;CPD-4504-atom20&quot; elementType=&quot;C&quot; x2=&quot;6.3301&quot; y2=&quot;-3.75&quot;/&gt;

    &lt;atom id=&quot;CPD-4504-atom21&quot; elementType=&quot;N&quot; x2=&quot;4.5981&quot; y2=&quot;2.25&quot;/&gt;
    &lt;atom id=&quot;CPD-4504-atom22&quot; elementType=&quot;O&quot; x2=&quot;2.866&quot; y2=&quot;3.25&quot;/&gt;

    &lt;atom id=&quot;CPD-4504-atom23&quot; elementType=&quot;H&quot; x2=&quot;2.31&quot; y2=&quot;1.2131&quot;/&gt;
    &lt;atom id=&quot;CPD-4504-atom24&quot; elementType=&quot;H&quot; x2=&quot;1.4631&quot; y2=&quot;1.44&quot;/&gt;

    &lt;atom id=&quot;CPD-4504-atom25&quot; elementType=&quot;H&quot; x2=&quot;1.69&quot; y2=&quot;2.2869&quot;/&gt;
    &lt;atom id=&quot;CPD-4504-atom26&quot; elementType=&quot;H&quot; x2=&quot;3.1121&quot; y2=&quot;4.75&quot;/&gt;

    &lt;atom id=&quot;CPD-4504-atom27&quot; elementType=&quot;H&quot; x2=&quot;3.7321&quot; y2=&quot;5.37&quot;/&gt;
    &lt;atom id=&quot;CPD-4504-atom28&quot; elementType=&quot;H&quot; x2=&quot;4.3521&quot; y2=&quot;4.75&quot;/&gt;

    &lt;atom id=&quot;CPD-4504-atom29&quot; elementType=&quot;H&quot; x2=&quot;4.9081&quot; y2=&quot;-0.2869&quot;/&gt;
    &lt;atom id=&quot;CPD-4504-atom30&quot; elementType=&quot;H&quot; x2=&quot;4.0611&quot; y2=&quot;-0.06&quot;/&gt;

    &lt;atom id=&quot;CPD-4504-atom31&quot; elementType=&quot;H&quot; x2=&quot;4.2881&quot; y2=&quot;0.7869&quot;/&gt;
    &lt;atom id=&quot;CPD-4504-atom32&quot; elementType=&quot;H&quot; x2=&quot;6.9501&quot; y2=&quot;-4.75&quot;/&gt;

    &lt;atom id=&quot;CPD-4504-atom33&quot; elementType=&quot;H&quot; x2=&quot;6.3301&quot; y2=&quot;-5.37&quot;/&gt;
    &lt;atom id=&quot;CPD-4504-atom34&quot; elementType=&quot;H&quot; x2=&quot;5.7101&quot; y2=&quot;-4.75&quot;/&gt;

    &lt;atom id=&quot;CPD-4504-atom35&quot; elementType=&quot;H&quot; x2=&quot;7.3301&quot; y2=&quot;-3.13&quot;/&gt;
    &lt;atom id=&quot;CPD-4504-atom36&quot; elementType=&quot;H&quot; x2=&quot;7.9501&quot; y2=&quot;-3.75&quot;/&gt;

    &lt;atom id=&quot;CPD-4504-atom37&quot; elementType=&quot;H&quot; x2=&quot;7.3301&quot; y2=&quot;-4.37&quot;/&gt;
    &lt;atom id=&quot;CPD-4504-atom38&quot; elementType=&quot;H&quot; x2=&quot;5.3301&quot; y2=&quot;-4.37&quot;/&gt;

    &lt;atom id=&quot;CPD-4504-atom39&quot; elementType=&quot;H&quot; x2=&quot;4.7101&quot; y2=&quot;-3.75&quot;/&gt;
    &lt;atom id=&quot;CPD-4504-atom40&quot; elementType=&quot;H&quot; x2=&quot;5.3301&quot; y2=&quot;-3.13&quot;/&gt;

    &lt;atom id=&quot;CPD-4504-atom41&quot; elementType=&quot;H&quot; x2=&quot;7.7331&quot; y2=&quot;-0.94&quot;/&gt;
    &lt;atom id=&quot;CPD-4504-atom42&quot; elementType=&quot;H&quot; x2=&quot;4.9272&quot; y2=&quot;-0.94&quot;/&gt;

    &lt;atom id=&quot;CPD-4504-atom43&quot; elementType=&quot;H&quot; x2=&quot;7.7331&quot; y2=&quot;-2.56&quot;/&gt;
    &lt;atom id=&quot;CPD-4504-atom44&quot; elementType=&quot;H&quot; x2=&quot;4.9272&quot; y2=&quot;-2.56&quot;/&gt;

    &lt;atom id=&quot;CPD-4504-atom45&quot; elementType=&quot;H&quot; x2=&quot;4.1306&quot; y2=&quot;1.2751&quot;/&gt;
    &lt;atom id=&quot;CPD-4504-atom46&quot; elementType=&quot;H&quot; x2=&quot;3.3335&quot; y2=&quot;1.2751&quot;/&gt;

    &lt;atom id=&quot;CPD-4504-atom47&quot; elementType=&quot;H&quot; x2=&quot;4.8101&quot; y2=&quot;3.8326&quot;/&gt;
    &lt;atom id=&quot;CPD-4504-atom48&quot; elementType=&quot;H&quot; x2=&quot;5.2087&quot; y2=&quot;3.1423&quot;/&gt;

    &lt;atom id=&quot;CPD-4504-atom49&quot; elementType=&quot;H&quot; x2=&quot;6.5422&quot; y2=&quot;0.8326&quot;/&gt;
    &lt;atom id=&quot;CPD-4504-atom50&quot; elementType=&quot;H&quot; x2=&quot;6.9407&quot; y2=&quot;0.1423&quot;/&gt;

    &lt;atom id=&quot;CPD-4504-atom51&quot; elementType=&quot;H&quot; x2=&quot;5.6762&quot; y2=&quot;2.3326&quot;/&gt;
    &lt;atom id=&quot;CPD-4504-atom52&quot; elementType=&quot;H&quot; x2=&quot;6.0747&quot; y2=&quot;1.6423&quot;/&gt;

    &lt;atom id=&quot;CPD-4504-atom53&quot; elementType=&quot;H&quot; x2=&quot;2.3291&quot; y2=&quot;2.56&quot;/&gt;
    &lt;atom id=&quot;CPD-4504-atom54&quot; elementType=&quot;H&quot; x2=&quot;3.1951&quot; y2=&quot;4.06&quot;/&gt;

    &lt;atom id=&quot;CPD-4504-atom55&quot; elementType=&quot;H&quot; x2=&quot;5.4641&quot; y2=&quot;0.13&quot;/&gt;
   &lt;/atomArray&gt;

   &lt;bondArray&gt;
    &lt;bond id=&quot;CPD-4504-bond1&quot; atomRefs=&quot;CPD-4504-atom19 CPD-4504-atom55&quot; order=&quot;1&quot;/&gt;
    &lt;bond id=&quot;CPD-4504-bond2&quot; atomRefs=&quot;CPD-4504-atom18 CPD-4504-atom54&quot; order=&quot;1&quot;/&gt;

    &lt;bond id=&quot;CPD-4504-bond3&quot; atomRefs=&quot;CPD-4504-atom17 CPD-4504-atom53&quot; order=&quot;1&quot;/&gt;
    &lt;bond id=&quot;CPD-4504-bond4&quot; atomRefs=&quot;CPD-4504-atom14 CPD-4504-atom52&quot; order=&quot;1&quot;/&gt;

    &lt;bond id=&quot;CPD-4504-bond5&quot; atomRefs=&quot;CPD-4504-atom14 CPD-4504-atom51&quot; order=&quot;1&quot;/&gt;
    &lt;bond id=&quot;CPD-4504-bond6&quot; atomRefs=&quot;CPD-4504-atom13 CPD-4504-atom50&quot; order=&quot;1&quot;/&gt;

    &lt;bond id=&quot;CPD-4504-bond7&quot; atomRefs=&quot;CPD-4504-atom13 CPD-4504-atom49&quot; order=&quot;1&quot;/&gt;
    &lt;bond id=&quot;CPD-4504-bond8&quot; atomRefs=&quot;CPD-4504-atom12 CPD-4504-atom48&quot; order=&quot;1&quot;/&gt;

    &lt;bond id=&quot;CPD-4504-bond9&quot; atomRefs=&quot;CPD-4504-atom12 CPD-4504-atom47&quot; order=&quot;1&quot;/&gt;
    &lt;bond id=&quot;CPD-4504-bond10&quot; atomRefs=&quot;CPD-4504-atom11 CPD-4504-atom46&quot; order=&quot;1&quot;/&gt;

    &lt;bond id=&quot;CPD-4504-bond11&quot; atomRefs=&quot;CPD-4504-atom11 CPD-4504-atom45&quot; order=&quot;1&quot;/&gt;
    &lt;bond id=&quot;CPD-4504-bond12&quot; atomRefs=&quot;CPD-4504-atom10 CPD-4504-atom44&quot; order=&quot;1&quot;/&gt;

    &lt;bond id=&quot;CPD-4504-bond13&quot; atomRefs=&quot;CPD-4504-atom9 CPD-4504-atom43&quot; order=&quot;1&quot;/&gt;
    &lt;bond id=&quot;CPD-4504-bond14&quot; atomRefs=&quot;CPD-4504-atom8 CPD-4504-atom42&quot; order=&quot;1&quot;/&gt;

    &lt;bond id=&quot;CPD-4504-bond15&quot; atomRefs=&quot;CPD-4504-atom7 CPD-4504-atom41&quot; order=&quot;1&quot;/&gt;
    &lt;bond id=&quot;CPD-4504-bond16&quot; atomRefs=&quot;CPD-4504-atom6 CPD-4504-atom40&quot; order=&quot;1&quot;/&gt;

    &lt;bond id=&quot;CPD-4504-bond17&quot; atomRefs=&quot;CPD-4504-atom6 CPD-4504-atom39&quot; order=&quot;1&quot;/&gt;
    &lt;bond id=&quot;CPD-4504-bond18&quot; atomRefs=&quot;CPD-4504-atom6 CPD-4504-atom38&quot; order=&quot;1&quot;/&gt;

    &lt;bond id=&quot;CPD-4504-bond19&quot; atomRefs=&quot;CPD-4504-atom5 CPD-4504-atom37&quot; order=&quot;1&quot;/&gt;
    &lt;bond id=&quot;CPD-4504-bond20&quot; atomRefs=&quot;CPD-4504-atom5 CPD-4504-atom36&quot; order=&quot;1&quot;/&gt;

    &lt;bond id=&quot;CPD-4504-bond21&quot; atomRefs=&quot;CPD-4504-atom5 CPD-4504-atom35&quot; order=&quot;1&quot;/&gt;
    &lt;bond id=&quot;CPD-4504-bond22&quot; atomRefs=&quot;CPD-4504-atom4 CPD-4504-atom34&quot; order=&quot;1&quot;/&gt;

    &lt;bond id=&quot;CPD-4504-bond23&quot; atomRefs=&quot;CPD-4504-atom4 CPD-4504-atom33&quot; order=&quot;1&quot;/&gt;
    &lt;bond id=&quot;CPD-4504-bond24&quot; atomRefs=&quot;CPD-4504-atom4 CPD-4504-atom32&quot; order=&quot;1&quot;/&gt;

    &lt;bond id=&quot;CPD-4504-bond25&quot; atomRefs=&quot;CPD-4504-atom3 CPD-4504-atom31&quot; order=&quot;1&quot;/&gt;
    &lt;bond id=&quot;CPD-4504-bond26&quot; atomRefs=&quot;CPD-4504-atom3 CPD-4504-atom30&quot; order=&quot;1&quot;/&gt;

    &lt;bond id=&quot;CPD-4504-bond27&quot; atomRefs=&quot;CPD-4504-atom3 CPD-4504-atom29&quot; order=&quot;1&quot;/&gt;
    &lt;bond id=&quot;CPD-4504-bond28&quot; atomRefs=&quot;CPD-4504-atom2 CPD-4504-atom28&quot; order=&quot;1&quot;/&gt;

    &lt;bond id=&quot;CPD-4504-bond29&quot; atomRefs=&quot;CPD-4504-atom2 CPD-4504-atom27&quot; order=&quot;1&quot;/&gt;
    &lt;bond id=&quot;CPD-4504-bond30&quot; atomRefs=&quot;CPD-4504-atom2 CPD-4504-atom26&quot; order=&quot;1&quot;/&gt;

    &lt;bond id=&quot;CPD-4504-bond31&quot; atomRefs=&quot;CPD-4504-atom1 CPD-4504-atom25&quot; order=&quot;1&quot;/&gt;
    &lt;bond id=&quot;CPD-4504-bond32&quot; atomRefs=&quot;CPD-4504-atom1 CPD-4504-atom24&quot; order=&quot;1&quot;/&gt;

    &lt;bond id=&quot;CPD-4504-bond33&quot; atomRefs=&quot;CPD-4504-atom1 CPD-4504-atom23&quot; order=&quot;1&quot;/&gt;
    &lt;bond id=&quot;CPD-4504-bond34&quot; atomRefs=&quot;CPD-4504-atom18 CPD-4504-atom22&quot; order=&quot;1&quot;/&gt;

    &lt;bond id=&quot;CPD-4504-bond35&quot; atomRefs=&quot;CPD-4504-atom17 CPD-4504-atom22&quot; order=&quot;1&quot;/&gt;
    &lt;bond id=&quot;CPD-4504-bond36&quot; atomRefs=&quot;CPD-4504-atom16 CPD-4504-atom20&quot; order=&quot;1&quot;/&gt;

    &lt;bond id=&quot;CPD-4504-bond37&quot; atomRefs=&quot;CPD-4504-atom14 CPD-4504-atom21&quot; order=&quot;1&quot;/&gt;
    &lt;bond id=&quot;CPD-4504-bond38&quot; atomRefs=&quot;CPD-4504-atom14 CPD-4504-atom19&quot; order=&quot;1&quot;/&gt;

    &lt;bond id=&quot;CPD-4504-bond39&quot; atomRefs=&quot;CPD-4504-atom13 CPD-4504-atom19&quot; order=&quot;1&quot;/&gt;
    &lt;bond id=&quot;CPD-4504-bond40&quot; atomRefs=&quot;CPD-4504-atom13 CPD-4504-atom15&quot; order=&quot;1&quot;/&gt;

    &lt;bond id=&quot;CPD-4504-bond41&quot; atomRefs=&quot;CPD-4504-atom12 CPD-4504-atom21&quot; order=&quot;1&quot;/&gt;
    &lt;bond id=&quot;CPD-4504-bond42&quot; atomRefs=&quot;CPD-4504-atom12 CPD-4504-atom18&quot; order=&quot;1&quot;/&gt;

    &lt;bond id=&quot;CPD-4504-bond43&quot; atomRefs=&quot;CPD-4504-atom11 CPD-4504-atom21&quot; order=&quot;1&quot;/&gt;
    &lt;bond id=&quot;CPD-4504-bond44&quot; atomRefs=&quot;CPD-4504-atom11 CPD-4504-atom17&quot; order=&quot;1&quot;/&gt;

    &lt;bond id=&quot;CPD-4504-bond45&quot; atomRefs=&quot;CPD-4504-atom10 CPD-4504-atom16&quot; order=&quot;A&quot;/&gt;
    &lt;bond id=&quot;CPD-4504-bond46&quot; atomRefs=&quot;CPD-4504-atom16 CPD-4504-atom9&quot; order=&quot;A&quot;/&gt;

    &lt;bond id=&quot;CPD-4504-bond47&quot; atomRefs=&quot;CPD-4504-atom15 CPD-4504-atom8&quot; order=&quot;A&quot;/&gt;
    &lt;bond id=&quot;CPD-4504-bond48&quot; atomRefs=&quot;CPD-4504-atom8 CPD-4504-atom10&quot; order=&quot;A&quot;/&gt;

    &lt;bond id=&quot;CPD-4504-bond49&quot; atomRefs=&quot;CPD-4504-atom7 CPD-4504-atom15&quot; order=&quot;A&quot;/&gt;
    &lt;bond id=&quot;CPD-4504-bond50&quot; atomRefs=&quot;CPD-4504-atom9 CPD-4504-atom7&quot; order=&quot;A&quot;/&gt;

    &lt;bond id=&quot;CPD-4504-bond51&quot; atomRefs=&quot;CPD-4504-atom6 CPD-4504-atom20&quot; order=&quot;1&quot;/&gt;
    &lt;bond id=&quot;CPD-4504-bond52&quot; atomRefs=&quot;CPD-4504-atom5 CPD-4504-atom20&quot; order=&quot;1&quot;/&gt;

    &lt;bond id=&quot;CPD-4504-bond53&quot; atomRefs=&quot;CPD-4504-atom4 CPD-4504-atom20&quot; order=&quot;1&quot;/&gt;
    &lt;bond id=&quot;CPD-4504-bond54&quot; atomRefs=&quot;CPD-4504-atom3 CPD-4504-atom19&quot; order=&quot;1&quot;/&gt;

    &lt;bond id=&quot;CPD-4504-bond55&quot; atomRefs=&quot;CPD-4504-atom18 CPD-4504-atom2&quot; order=&quot;1&quot;/&gt;
    &lt;bond id=&quot;CPD-4504-bond56&quot; atomRefs=&quot;CPD-4504-atom17 CPD-4504-atom1&quot; order=&quot;1&quot;/&gt;

   &lt;/bondArray&gt;
   &lt;formula concise=&quot;C 20 H 33 N 1 O 1&quot; formalCharge=&quot;0&quot;/&gt;
   &lt;float title=&quot;molecularWeight&quot; units=&quot;g/mol&quot;&gt;303.487&lt;/float&gt;

   &lt;string title=&quot;smiles&quot;&gt;[CH3][CH]1([CH2]N([CH2][CH](O1)[CH3])[CH2][CH]([CH3])[CH2]c2([cH][cH]c(C([CH3])([CH3])[CH3])[cH][cH]2))&lt;/string&gt;
  &lt;/molecule&gt;
 &lt;/cml&gt;</p1:STRUCTURE-DATA>
        <p1:STRUCTURE-FORMAT rdf:datatype="&xsd;string">CML</p1:STRUCTURE-FORMAT>
    </p1:chemicalStructure>
    


    <!-- Individual: http://BioCyc.org/HUMAN/pathway-biopax?object=PWY66-341#chemicalStructure80601 -->

    <p1:chemicalStructure rdf:about="#chemicalStructure80601">
        <p1:STRUCTURE-DATA rdf:datatype="&xsd;string"
            >&lt;cml&gt;

  &lt;molecule id=&quot;CPD-4573&quot; title=&quot;4,4-dimethyl-14alpha-formyl-5alpha-cholesta-8,24-dien-3beta-ol&quot;&gt;
   &lt;atomArray&gt;
    &lt;atom id=&quot;CPD-4573-atom1&quot; elementType=&quot;C&quot; x2=&quot;15.0346&quot; y2=&quot;-5.7843&quot;/&gt;

    &lt;atom id=&quot;CPD-4573-atom2&quot; elementType=&quot;C&quot; x2=&quot;13.2371&quot; y2=&quot;-4.166&quot;/&gt;
    &lt;atom id=&quot;CPD-4573-atom3&quot; elementType=&quot;C&quot; x2=&quot;8.1339&quot; y2=&quot;-8.0268&quot;/&gt;

    &lt;atom id=&quot;CPD-4573-atom4&quot; elementType=&quot;C&quot; x2=&quot;1.4311&quot; y2=&quot;0.0&quot;/&gt;
    &lt;atom id=&quot;CPD-4573-atom5&quot; elementType=&quot;C&quot; x2=&quot;3.406&quot; y2=&quot;0.0&quot;/&gt;

    &lt;atom id=&quot;CPD-4573-atom6&quot; elementType=&quot;C&quot; x2=&quot;3.6279&quot; y2=&quot;-4.4784&quot;/&gt;
    &lt;atom id=&quot;CPD-4573-atom7&quot; elementType=&quot;C&quot; x2=&quot;7.4547&quot; y2=&quot;-6.6182&quot;/&gt;

    &lt;atom id=&quot;CPD-4573-atom8&quot; elementType=&quot;O&quot; x2=&quot;8.6894&quot; y2=&quot;-1.7921&quot;/&gt;
    &lt;atom id=&quot;CPD-4573-atom9&quot; elementType=&quot;O&quot; x2=&quot;0.0&quot; y2=&quot;-0.9873&quot;/&gt;

    &lt;atom id=&quot;CPD-4573-atom10&quot; elementType=&quot;C&quot; x2=&quot;7.4547&quot; y2=&quot;-2.4443&quot;/&gt;
    &lt;atom id=&quot;CPD-4573-atom11&quot; elementType=&quot;C&quot; x2=&quot;12.7344&quot; y2=&quot;-6.5317&quot;/&gt;

    &lt;atom id=&quot;CPD-4573-atom12&quot; elementType=&quot;C&quot; x2=&quot;11.3685&quot; y2=&quot;-6.2414&quot;/&gt;
    &lt;atom id=&quot;CPD-4573-atom13&quot; elementType=&quot;C&quot; x2=&quot;6.0465&quot; y2=&quot;-1.6855&quot;/&gt;

    &lt;atom id=&quot;CPD-4573-atom14&quot; elementType=&quot;C&quot; x2=&quot;4.8901&quot; y2=&quot;-5.2294&quot;/&gt;
    &lt;atom id=&quot;CPD-4573-atom15&quot; elementType=&quot;C&quot; x2=&quot;10.4342&quot; y2=&quot;-7.2792&quot;/&gt;

    &lt;atom id=&quot;CPD-4573-atom16&quot; elementType=&quot;C&quot; x2=&quot;4.8371&quot; y2=&quot;-0.9873&quot;/&gt;
    &lt;atom id=&quot;CPD-4573-atom17&quot; elementType=&quot;C&quot; x2=&quot;1.2092&quot; y2=&quot;-3.082&quot;/&gt;

    &lt;atom id=&quot;CPD-4573-atom18&quot; elementType=&quot;C&quot; x2=&quot;9.4574&quot; y2=&quot;-4.5312&quot;/&gt;
    &lt;atom id=&quot;CPD-4573-atom19&quot; elementType=&quot;C&quot; x2=&quot;6.0993&quot; y2=&quot;-5.9276&quot;/&gt;

    &lt;atom id=&quot;CPD-4573-atom20&quot; elementType=&quot;C&quot; x2=&quot;2.4185&quot; y2=&quot;-3.7802&quot;/&gt;
    &lt;atom id=&quot;CPD-4573-atom21&quot; elementType=&quot;C&quot; x2=&quot;8.6366&quot; y2=&quot;-3.4016&quot;/&gt;

    &lt;atom id=&quot;CPD-4573-atom22&quot; elementType=&quot;C&quot; x2=&quot;13.6687&quot; y2=&quot;-5.494&quot;/&gt;
    &lt;atom id=&quot;CPD-4573-atom23&quot; elementType=&quot;C&quot; x2=&quot;4.8901&quot; y2=&quot;-3.833&quot;/&gt;

    &lt;atom id=&quot;CPD-4573-atom24&quot; elementType=&quot;C&quot; x2=&quot;6.0993&quot; y2=&quot;-3.1349&quot;/&gt;
    &lt;atom id=&quot;CPD-4573-atom25&quot; elementType=&quot;C&quot; x2=&quot;9.0682&quot; y2=&quot;-6.9889&quot;/&gt;

    &lt;atom id=&quot;CPD-4573-atom26&quot; elementType=&quot;C&quot; x2=&quot;1.2092&quot; y2=&quot;-1.6855&quot;/&gt;
    &lt;atom id=&quot;CPD-4573-atom27&quot; elementType=&quot;C&quot; x2=&quot;8.6366&quot; y2=&quot;-5.6609&quot;/&gt;

    &lt;atom id=&quot;CPD-4573-atom28&quot; elementType=&quot;C&quot; x2=&quot;3.6279&quot; y2=&quot;-1.6855&quot;/&gt;
    &lt;atom id=&quot;CPD-4573-atom29&quot; elementType=&quot;C&quot; x2=&quot;2.4185&quot; y2=&quot;-0.9873&quot;/&gt;

    &lt;atom id=&quot;CPD-4573-atom30&quot; elementType=&quot;C&quot; x2=&quot;3.6279&quot; y2=&quot;-3.082&quot;/&gt;
    &lt;atom id=&quot;CPD-4573-atom31&quot; elementType=&quot;C&quot; x2=&quot;7.3086&quot; y2=&quot;-5.2294&quot;/&gt;

    &lt;atom id=&quot;CPD-4573-atom32&quot; elementType=&quot;C&quot; x2=&quot;7.3086&quot; y2=&quot;-3.833&quot;/&gt;
   &lt;/atomArray&gt;

   &lt;bondArray&gt;
    &lt;bond id=&quot;CPD-4573-bond1&quot; atomRefs=&quot;CPD-4573-atom31 CPD-4573-atom32&quot; order=&quot;1&quot;/&gt;
    &lt;bond id=&quot;CPD-4573-bond2&quot; atomRefs=&quot;CPD-4573-atom28 CPD-4573-atom30&quot; order=&quot;1&quot;/&gt;

    &lt;bond id=&quot;CPD-4573-bond3&quot; atomRefs=&quot;CPD-4573-atom28 CPD-4573-atom29&quot; order=&quot;1&quot;/&gt;
    &lt;bond id=&quot;CPD-4573-bond4&quot; atomRefs=&quot;CPD-4573-atom27 CPD-4573-atom31&quot; order=&quot;1&quot;/&gt;

    &lt;bond id=&quot;CPD-4573-bond5&quot; atomRefs=&quot;CPD-4573-atom26 CPD-4573-atom29&quot; order=&quot;1&quot;/&gt;
    &lt;bond id=&quot;CPD-4573-bond6&quot; atomRefs=&quot;CPD-4573-atom25 CPD-4573-atom27&quot; order=&quot;1&quot;/&gt;

    &lt;bond id=&quot;CPD-4573-bond7&quot; atomRefs=&quot;CPD-4573-atom24 CPD-4573-atom32&quot; order=&quot;1&quot;/&gt;
    &lt;bond id=&quot;CPD-4573-bond8&quot; atomRefs=&quot;CPD-4573-atom23 CPD-4573-atom30&quot; order=&quot;1&quot;/&gt;

    &lt;bond id=&quot;CPD-4573-bond9&quot; atomRefs=&quot;CPD-4573-atom23 CPD-4573-atom24&quot; order=&quot;2&quot;/&gt;
    &lt;bond id=&quot;CPD-4573-bond10&quot; atomRefs=&quot;CPD-4573-atom21 CPD-4573-atom32&quot; order=&quot;1&quot;/&gt;

    &lt;bond id=&quot;CPD-4573-bond11&quot; atomRefs=&quot;CPD-4573-atom20 CPD-4573-atom30&quot; order=&quot;1&quot;/&gt;
    &lt;bond id=&quot;CPD-4573-bond12&quot; atomRefs=&quot;CPD-4573-atom19 CPD-4573-atom31&quot; order=&quot;1&quot;/&gt;

    &lt;bond id=&quot;CPD-4573-bond13&quot; atomRefs=&quot;CPD-4573-atom18 CPD-4573-atom27&quot; order=&quot;1&quot;/&gt;
    &lt;bond id=&quot;CPD-4573-bond14&quot; atomRefs=&quot;CPD-4573-atom18 CPD-4573-atom21&quot; order=&quot;1&quot;/&gt;

    &lt;bond id=&quot;CPD-4573-bond15&quot; atomRefs=&quot;CPD-4573-atom17 CPD-4573-atom26&quot; order=&quot;1&quot;/&gt;
    &lt;bond id=&quot;CPD-4573-bond16&quot; atomRefs=&quot;CPD-4573-atom17 CPD-4573-atom20&quot; order=&quot;1&quot;/&gt;

    &lt;bond id=&quot;CPD-4573-bond17&quot; atomRefs=&quot;CPD-4573-atom16 CPD-4573-atom28&quot; order=&quot;1&quot;/&gt;
    &lt;bond id=&quot;CPD-4573-bond18&quot; atomRefs=&quot;CPD-4573-atom15 CPD-4573-atom25&quot; order=&quot;1&quot;/&gt;

    &lt;bond id=&quot;CPD-4573-bond19&quot; atomRefs=&quot;CPD-4573-atom14 CPD-4573-atom23&quot; order=&quot;1&quot;/&gt;
    &lt;bond id=&quot;CPD-4573-bond20&quot; atomRefs=&quot;CPD-4573-atom14 CPD-4573-atom19&quot; order=&quot;1&quot;/&gt;

    &lt;bond id=&quot;CPD-4573-bond21&quot; atomRefs=&quot;CPD-4573-atom13 CPD-4573-atom24&quot; order=&quot;1&quot;/&gt;
    &lt;bond id=&quot;CPD-4573-bond22&quot; atomRefs=&quot;CPD-4573-atom13 CPD-4573-atom16&quot; order=&quot;1&quot;/&gt;

    &lt;bond id=&quot;CPD-4573-bond23&quot; atomRefs=&quot;CPD-4573-atom12 CPD-4573-atom15&quot; order=&quot;1&quot;/&gt;
    &lt;bond id=&quot;CPD-4573-bond24&quot; atomRefs=&quot;CPD-4573-atom11 CPD-4573-atom22&quot; order=&quot;2&quot;/&gt;

    &lt;bond id=&quot;CPD-4573-bond25&quot; atomRefs=&quot;CPD-4573-atom11 CPD-4573-atom12&quot; order=&quot;1&quot;/&gt;
    &lt;bond id=&quot;CPD-4573-bond26&quot; atomRefs=&quot;CPD-4573-atom32 CPD-4573-atom10&quot; order=&quot;1&quot;/&gt;

    &lt;bond id=&quot;CPD-4573-bond27&quot; atomRefs=&quot;CPD-4573-atom26 CPD-4573-atom9&quot; order=&quot;1&quot;/&gt;
    &lt;bond id=&quot;CPD-4573-bond28&quot; atomRefs=&quot;CPD-4573-atom8 CPD-4573-atom10&quot; order=&quot;2&quot;/&gt;

    &lt;bond id=&quot;CPD-4573-bond29&quot; atomRefs=&quot;CPD-4573-atom31 CPD-4573-atom7&quot; order=&quot;1&quot;/&gt;
    &lt;bond id=&quot;CPD-4573-bond30&quot; atomRefs=&quot;CPD-4573-atom30 CPD-4573-atom6&quot; order=&quot;1&quot;/&gt;

    &lt;bond id=&quot;CPD-4573-bond31&quot; atomRefs=&quot;CPD-4573-atom29 CPD-4573-atom5&quot; order=&quot;1&quot;/&gt;
    &lt;bond id=&quot;CPD-4573-bond32&quot; atomRefs=&quot;CPD-4573-atom29 CPD-4573-atom4&quot; order=&quot;1&quot;/&gt;

    &lt;bond id=&quot;CPD-4573-bond33&quot; atomRefs=&quot;CPD-4573-atom3 CPD-4573-atom25&quot; order=&quot;1&quot;/&gt;
    &lt;bond id=&quot;CPD-4573-bond34&quot; atomRefs=&quot;CPD-4573-atom2 CPD-4573-atom22&quot; order=&quot;1&quot;/&gt;

    &lt;bond id=&quot;CPD-4573-bond35&quot; atomRefs=&quot;CPD-4573-atom1 CPD-4573-atom22&quot; order=&quot;1&quot;/&gt;
   &lt;/bondArray&gt;
   &lt;formula concise=&quot;C 30 H 48 O 2&quot; formalCharge=&quot;0&quot;/&gt;

   &lt;float title=&quot;molecularWeight&quot; units=&quot;g/mol&quot;&gt;440.708&lt;/float&gt;
   &lt;string title=&quot;smiles&quot;&gt;CC(C)=CCCC(C)C1(C2(C)(C(C=O)(CC1)C3(=C(CC2)C4(C)(C(CC3)C(C)(C)C(O)CC4))))&lt;/string&gt;
  &lt;/molecule&gt;

 &lt;/cml&gt;</p1:STRUCTURE-DATA>
        <p1:STRUCTURE-FORMAT rdf:datatype="&xsd;string">CML</p1:STRUCTURE-FORMAT>
    </p1:chemicalStructure>
    


    <!-- Individual: http://BioCyc.org/HUMAN/pathway-biopax?object=PWY66-341#chemicalStructure80606 -->

    <p1:chemicalStructure rdf:about="#chemicalStructure80606">
        <p1:STRUCTURE-DATA rdf:datatype="&xsd;string"
            >&lt;cml&gt;
  &lt;molecule id=&quot;FORMATE&quot; title=&quot;formate&quot; dictRef=&quot;dictFORMATE&quot;&gt;

   &lt;atomArray&gt;
    &lt;atom id=&quot;FORMATE-atom1&quot; elementType=&quot;C&quot; x2=&quot;-0.15&quot; y2=&quot;-0.33&quot;/&gt;

    &lt;atom id=&quot;FORMATE-atom2&quot; elementType=&quot;O&quot; x2=&quot;-0.15&quot; y2=&quot;1.26&quot;/&gt;
    &lt;atom id=&quot;FORMATE-atom3&quot; elementType=&quot;O&quot; x2=&quot;1.14&quot; y2=&quot;-1.03&quot;/&gt;

    &lt;atom id=&quot;FORMATE-atom4&quot; elementType=&quot;H&quot; x2=&quot;-1.4&quot; y2=&quot;-1.19&quot;/&gt;
   &lt;/atomArray&gt;

   &lt;bondArray&gt;
    &lt;bond id=&quot;FORMATE-bond1&quot; atomRefs=&quot;FORMATE-atom2 FORMATE-atom1&quot; order=&quot;2&quot;/&gt;
    &lt;bond id=&quot;FORMATE-bond2&quot; atomRefs=&quot;FORMATE-atom3 FORMATE-atom1&quot; order=&quot;1&quot;/&gt;

    &lt;bond id=&quot;FORMATE-bond3&quot; atomRefs=&quot;FORMATE-atom4 FORMATE-atom1&quot; order=&quot;1&quot;/&gt;
   &lt;/bondArray&gt;
   &lt;formula concise=&quot;C 1 H 2 O 2&quot; formalCharge=&quot;0&quot;/&gt;

   &lt;float title=&quot;molecularWeight&quot; units=&quot;g/mol&quot;&gt;46.026&lt;/float&gt;
   &lt;string title=&quot;smiles&quot;&gt;[CH](=O)O&lt;/string&gt;
  &lt;/molecule&gt;

 &lt;/cml&gt;</p1:STRUCTURE-DATA>
        <p1:STRUCTURE-FORMAT rdf:datatype="&xsd;string">CML</p1:STRUCTURE-FORMAT>
    </p1:chemicalStructure>
    


    <!-- Individual: http://BioCyc.org/HUMAN/pathway-biopax?object=PWY66-341#chemicalStructure80615 -->

    <p1:chemicalStructure rdf:about="#chemicalStructure80615">
        <p1:STRUCTURE-DATA rdf:datatype="&xsd;string"
            >&lt;cml&gt;
  &lt;molecule id=&quot;CPD-4568&quot; title=&quot;4,4-dimethyl-14alpha-hydroxymethyl-5alpha-cholesta-8,24-dien-3beta-ol&quot;&gt;
   &lt;atomArray&gt;
    &lt;atom id=&quot;CPD-4568-atom1&quot; elementType=&quot;C&quot; x2=&quot;15.0346&quot; y2=&quot;-5.7843&quot;/&gt;

    &lt;atom id=&quot;CPD-4568-atom2&quot; elementType=&quot;C&quot; x2=&quot;13.2371&quot; y2=&quot;-4.166&quot;/&gt;
    &lt;atom id=&quot;CPD-4568-atom3&quot; elementType=&quot;C&quot; x2=&quot;8.1339&quot; y2=&quot;-8.0268&quot;/&gt;

    &lt;atom id=&quot;CPD-4568-atom4&quot; elementType=&quot;C&quot; x2=&quot;1.4311&quot; y2=&quot;0.0&quot;/&gt;
    &lt;atom id=&quot;CPD-4568-atom5&quot; elementType=&quot;C&quot; x2=&quot;3.406&quot; y2=&quot;0.0&quot;/&gt;

    &lt;atom id=&quot;CPD-4568-atom6&quot; elementType=&quot;C&quot; x2=&quot;3.6279&quot; y2=&quot;-4.4784&quot;/&gt;
    &lt;atom id=&quot;CPD-4568-atom7&quot; elementType=&quot;C&quot; x2=&quot;7.4547&quot; y2=&quot;-6.6182&quot;/&gt;

    &lt;atom id=&quot;CPD-4568-atom8&quot; elementType=&quot;O&quot; x2=&quot;8.6894&quot; y2=&quot;-1.7921&quot;/&gt;
    &lt;atom id=&quot;CPD-4568-atom9&quot; elementType=&quot;O&quot; x2=&quot;0.0&quot; y2=&quot;-0.9873&quot;/&gt;

    &lt;atom id=&quot;CPD-4568-atom10&quot; elementType=&quot;C&quot; x2=&quot;12.7344&quot; y2=&quot;-6.5317&quot;/&gt;
    &lt;atom id=&quot;CPD-4568-atom11&quot; elementType=&quot;C&quot; x2=&quot;11.3685&quot; y2=&quot;-6.2414&quot;/&gt;

    &lt;atom id=&quot;CPD-4568-atom12&quot; elementType=&quot;C&quot; x2=&quot;7.4547&quot; y2=&quot;-2.4443&quot;/&gt;
    &lt;atom id=&quot;CPD-4568-atom13&quot; elementType=&quot;C&quot; x2=&quot;6.0465&quot; y2=&quot;-1.6855&quot;/&gt;

    &lt;atom id=&quot;CPD-4568-atom14&quot; elementType=&quot;C&quot; x2=&quot;4.8901&quot; y2=&quot;-5.2294&quot;/&gt;
    &lt;atom id=&quot;CPD-4568-atom15&quot; elementType=&quot;C&quot; x2=&quot;10.4342&quot; y2=&quot;-7.2792&quot;/&gt;

    &lt;atom id=&quot;CPD-4568-atom16&quot; elementType=&quot;C&quot; x2=&quot;4.8371&quot; y2=&quot;-0.9873&quot;/&gt;
    &lt;atom id=&quot;CPD-4568-atom17&quot; elementType=&quot;C&quot; x2=&quot;1.2092&quot; y2=&quot;-3.082&quot;/&gt;

    &lt;atom id=&quot;CPD-4568-atom18&quot; elementType=&quot;C&quot; x2=&quot;9.4574&quot; y2=&quot;-4.5312&quot;/&gt;
    &lt;atom id=&quot;CPD-4568-atom19&quot; elementType=&quot;C&quot; x2=&quot;6.0993&quot; y2=&quot;-5.9276&quot;/&gt;

    &lt;atom id=&quot;CPD-4568-atom20&quot; elementType=&quot;C&quot; x2=&quot;2.4185&quot; y2=&quot;-3.7802&quot;/&gt;
    &lt;atom id=&quot;CPD-4568-atom21&quot; elementType=&quot;C&quot; x2=&quot;8.6366&quot; y2=&quot;-3.4016&quot;/&gt;

    &lt;atom id=&quot;CPD-4568-atom22&quot; elementType=&quot;C&quot; x2=&quot;13.6687&quot; y2=&quot;-5.494&quot;/&gt;
    &lt;atom id=&quot;CPD-4568-atom23&quot; elementType=&quot;C&quot; x2=&quot;4.8901&quot; y2=&quot;-3.833&quot;/&gt;

    &lt;atom id=&quot;CPD-4568-atom24&quot; elementType=&quot;C&quot; x2=&quot;6.0993&quot; y2=&quot;-3.1349&quot;/&gt;
    &lt;atom id=&quot;CPD-4568-atom25&quot; elementType=&quot;C&quot; x2=&quot;9.0682&quot; y2=&quot;-6.9889&quot;/&gt;

    &lt;atom id=&quot;CPD-4568-atom26&quot; elementType=&quot;C&quot; x2=&quot;1.2092&quot; y2=&quot;-1.6855&quot;/&gt;
    &lt;atom id=&quot;CPD-4568-atom27&quot; elementType=&quot;C&quot; x2=&quot;8.6366&quot; y2=&quot;-5.6609&quot;/&gt;

    &lt;atom id=&quot;CPD-4568-atom28&quot; elementType=&quot;C&quot; x2=&quot;3.6279&quot; y2=&quot;-1.6855&quot;/&gt;
    &lt;atom id=&quot;CPD-4568-atom29&quot; elementType=&quot;C&quot; x2=&quot;2.4185&quot; y2=&quot;-0.9873&quot;/&gt;

    &lt;atom id=&quot;CPD-4568-atom30&quot; elementType=&quot;C&quot; x2=&quot;3.6279&quot; y2=&quot;-3.082&quot;/&gt;
    &lt;atom id=&quot;CPD-4568-atom31&quot; elementType=&quot;C&quot; x2=&quot;7.3086&quot; y2=&quot;-5.2294&quot;/&gt;

    &lt;atom id=&quot;CPD-4568-atom32&quot; elementType=&quot;C&quot; x2=&quot;7.3086&quot; y2=&quot;-3.833&quot;/&gt;
   &lt;/atomArray&gt;

   &lt;bondArray&gt;
    &lt;bond id=&quot;CPD-4568-bond1&quot; atomRefs=&quot;CPD-4568-atom31 CPD-4568-atom32&quot; order=&quot;1&quot;/&gt;
    &lt;bond id=&quot;CPD-4568-bond2&quot; atomRefs=&quot;CPD-4568-atom28 CPD-4568-atom30&quot; order=&quot;1&quot;/&gt;

    &lt;bond id=&quot;CPD-4568-bond3&quot; atomRefs=&quot;CPD-4568-atom28 CPD-4568-atom29&quot; order=&quot;1&quot;/&gt;
    &lt;bond id=&quot;CPD-4568-bond4&quot; atomRefs=&quot;CPD-4568-atom27 CPD-4568-atom31&quot; order=&quot;1&quot;/&gt;

    &lt;bond id=&quot;CPD-4568-bond5&quot; atomRefs=&quot;CPD-4568-atom26 CPD-4568-atom29&quot; order=&quot;1&quot;/&gt;
    &lt;bond id=&quot;CPD-4568-bond6&quot; atomRefs=&quot;CPD-4568-atom25 CPD-4568-atom27&quot; order=&quot;1&quot;/&gt;

    &lt;bond id=&quot;CPD-4568-bond7&quot; atomRefs=&quot;CPD-4568-atom24 CPD-4568-atom32&quot; order=&quot;1&quot;/&gt;
    &lt;bond id=&quot;CPD-4568-bond8&quot; atomRefs=&quot;CPD-4568-atom23 CPD-4568-atom30&quot; order=&quot;1&quot;/&gt;

    &lt;bond id=&quot;CPD-4568-bond9&quot; atomRefs=&quot;CPD-4568-atom23 CPD-4568-atom24&quot; order=&quot;2&quot;/&gt;
    &lt;bond id=&quot;CPD-4568-bond10&quot; atomRefs=&quot;CPD-4568-atom21 CPD-4568-atom32&quot; order=&quot;1&quot;/&gt;

    &lt;bond id=&quot;CPD-4568-bond11&quot; atomRefs=&quot;CPD-4568-atom20 CPD-4568-atom30&quot; order=&quot;1&quot;/&gt;
    &lt;bond id=&quot;CPD-4568-bond12&quot; atomRefs=&quot;CPD-4568-atom19 CPD-4568-atom31&quot; order=&quot;1&quot;/&gt;

    &lt;bond id=&quot;CPD-4568-bond13&quot; atomRefs=&quot;CPD-4568-atom18 CPD-4568-atom27&quot; order=&quot;1&quot;/&gt;
    &lt;bond id=&quot;CPD-4568-bond14&quot; atomRefs=&quot;CPD-4568-atom18 CPD-4568-atom21&quot; order=&quot;1&quot;/&gt;

    &lt;bond id=&quot;CPD-4568-bond15&quot; atomRefs=&quot;CPD-4568-atom17 CPD-4568-atom26&quot; order=&quot;1&quot;/&gt;
    &lt;bond id=&quot;CPD-4568-bond16&quot; atomRefs=&quot;CPD-4568-atom17 CPD-4568-atom20&quot; order=&quot;1&quot;/&gt;

    &lt;bond id=&quot;CPD-4568-bond17&quot; atomRefs=&quot;CPD-4568-atom16 CPD-4568-atom28&quot; order=&quot;1&quot;/&gt;
    &lt;bond id=&quot;CPD-4568-bond18&quot; atomRefs=&quot;CPD-4568-atom15 CPD-4568-atom25&quot; order=&quot;1&quot;/&gt;

    &lt;bond id=&quot;CPD-4568-bond19&quot; atomRefs=&quot;CPD-4568-atom14 CPD-4568-atom23&quot; order=&quot;1&quot;/&gt;
    &lt;bond id=&quot;CPD-4568-bond20&quot; atomRefs=&quot;CPD-4568-atom14 CPD-4568-atom19&quot; order=&quot;1&quot;/&gt;

    &lt;bond id=&quot;CPD-4568-bond21&quot; atomRefs=&quot;CPD-4568-atom13 CPD-4568-atom24&quot; order=&quot;1&quot;/&gt;
    &lt;bond id=&quot;CPD-4568-bond22&quot; atomRefs=&quot;CPD-4568-atom13 CPD-4568-atom16&quot; order=&quot;1&quot;/&gt;

    &lt;bond id=&quot;CPD-4568-bond23&quot; atomRefs=&quot;CPD-4568-atom32 CPD-4568-atom12&quot; order=&quot;1&quot;/&gt;
    &lt;bond id=&quot;CPD-4568-bond24&quot; atomRefs=&quot;CPD-4568-atom11 CPD-4568-atom15&quot; order=&quot;1&quot;/&gt;

    &lt;bond id=&quot;CPD-4568-bond25&quot; atomRefs=&quot;CPD-4568-atom10 CPD-4568-atom22&quot; order=&quot;2&quot;/&gt;
    &lt;bond id=&quot;CPD-4568-bond26&quot; atomRefs=&quot;CPD-4568-atom10 CPD-4568-atom11&quot; order=&quot;1&quot;/&gt;

    &lt;bond id=&quot;CPD-4568-bond27&quot; atomRefs=&quot;CPD-4568-atom26 CPD-4568-atom9&quot; order=&quot;1&quot;/&gt;
    &lt;bond id=&quot;CPD-4568-bond28&quot; atomRefs=&quot;CPD-4568-atom8 CPD-4568-atom12&quot; order=&quot;1&quot;/&gt;

    &lt;bond id=&quot;CPD-4568-bond29&quot; atomRefs=&quot;CPD-4568-atom31 CPD-4568-atom7&quot; order=&quot;1&quot;/&gt;
    &lt;bond id=&quot;CPD-4568-bond30&quot; atomRefs=&quot;CPD-4568-atom30 CPD-4568-atom6&quot; order=&quot;1&quot;/&gt;

    &lt;bond id=&quot;CPD-4568-bond31&quot; atomRefs=&quot;CPD-4568-atom29 CPD-4568-atom5&quot; order=&quot;1&quot;/&gt;
    &lt;bond id=&quot;CPD-4568-bond32&quot; atomRefs=&quot;CPD-4568-atom29 CPD-4568-atom4&quot; order=&quot;1&quot;/&gt;

    &lt;bond id=&quot;CPD-4568-bond33&quot; atomRefs=&quot;CPD-4568-atom3 CPD-4568-atom25&quot; order=&quot;1&quot;/&gt;
    &lt;bond id=&quot;CPD-4568-bond34&quot; atomRefs=&quot;CPD-4568-atom2 CPD-4568-atom22&quot; order=&quot;1&quot;/&gt;

    &lt;bond id=&quot;CPD-4568-bond35&quot; atomRefs=&quot;CPD-4568-atom1 CPD-4568-atom22&quot; order=&quot;1&quot;/&gt;
   &lt;/bondArray&gt;
   &lt;formula concise=&quot;C 30 H 50 O 2&quot; formalCharge=&quot;0&quot;/&gt;

   &lt;float title=&quot;molecularWeight&quot; units=&quot;g/mol&quot;&gt;442.724&lt;/float&gt;
   &lt;string title=&quot;smiles&quot;&gt;CC(C)=CCCC(C)C1(C2(C)(C(CO)(CC1)C3(=C(CC2)C4(C)(C(CC3)C(C)(C)C(O)CC4))))&lt;/string&gt;
  &lt;/molecule&gt;

 &lt;/cml&gt;</p1:STRUCTURE-DATA>
        <p1:STRUCTURE-FORMAT rdf:datatype="&xsd;string">CML</p1:STRUCTURE-FORMAT>
    </p1:chemicalStructure>
    


    <!-- Individual: http://BioCyc.org/HUMAN/pathway-biopax?object=PWY66-341#chemicalStructure80622 -->

    <p1:chemicalStructure rdf:about="#chemicalStructure80622">
        <p1:STRUCTURE-DATA rdf:datatype="&xsd;string"
            >&lt;cml&gt;

  &lt;molecule id=&quot;LANOSTEROL&quot; title=&quot;lanosterol&quot; dictRef=&quot;dictLANOSTEROL&quot;&gt;
   &lt;atomArray&gt;
    &lt;atom id=&quot;LANOSTEROL-atom1&quot; elementType=&quot;C&quot; x2=&quot;15.0205&quot; y2=&quot;-5.4565&quot;/&gt;

    &lt;atom id=&quot;LANOSTEROL-atom2&quot; elementType=&quot;C&quot; x2=&quot;13.2185&quot; y2=&quot;-3.834&quot;/&gt;
    &lt;atom id=&quot;LANOSTEROL-atom3&quot; elementType=&quot;C&quot; x2=&quot;8.1019&quot; y2=&quot;-7.7045&quot;/&gt;

    &lt;atom id=&quot;LANOSTEROL-atom4&quot; elementType=&quot;C&quot; x2=&quot;3.6373&quot; y2=&quot;0.0&quot;/&gt;
    &lt;atom id=&quot;LANOSTEROL-atom5&quot; elementType=&quot;C&quot; x2=&quot;1.2124&quot; y2=&quot;0.0&quot;/&gt;

    &lt;atom id=&quot;LANOSTEROL-atom6&quot; elementType=&quot;C&quot; x2=&quot;3.6373&quot; y2=&quot;-4.2&quot;/&gt;
    &lt;atom id=&quot;LANOSTEROL-atom7&quot; elementType=&quot;C&quot; x2=&quot;7.2746&quot; y2=&quot;-2.1&quot;/&gt;

    &lt;atom id=&quot;LANOSTEROL-atom8&quot; elementType=&quot;C&quot; x2=&quot;7.2746&quot; y2=&quot;-6.3&quot;/&gt;
    &lt;atom id=&quot;LANOSTEROL-atom9&quot; elementType=&quot;O&quot; x2=&quot;0.0&quot; y2=&quot;-0.7&quot;/&gt;

    &lt;atom id=&quot;LANOSTEROL-atom10&quot; elementType=&quot;C&quot; x2=&quot;12.7143&quot; y2=&quot;-6.2059&quot;/&gt;
    &lt;atom id=&quot;LANOSTEROL-atom11&quot; elementType=&quot;C&quot; x2=&quot;11.3449&quot; y2=&quot;-5.9148&quot;/&gt;

    &lt;atom id=&quot;LANOSTEROL-atom12&quot; elementType=&quot;C&quot; x2=&quot;6.0622&quot; y2=&quot;-1.4&quot;/&gt;
    &lt;atom id=&quot;LANOSTEROL-atom13&quot; elementType=&quot;C&quot; x2=&quot;4.8497&quot; y2=&quot;-4.9&quot;/&gt;

    &lt;atom id=&quot;LANOSTEROL-atom14&quot; elementType=&quot;C&quot; x2=&quot;10.4081&quot; y2=&quot;-6.9552&quot;/&gt;
    &lt;atom id=&quot;LANOSTEROL-atom15&quot; elementType=&quot;C&quot; x2=&quot;4.8497&quot; y2=&quot;-0.7&quot;/&gt;

    &lt;atom id=&quot;LANOSTEROL-atom16&quot; elementType=&quot;C&quot; x2=&quot;1.2124&quot; y2=&quot;-2.8&quot;/&gt;
    &lt;atom id=&quot;LANOSTEROL-atom17&quot; elementType=&quot;C&quot; x2=&quot;9.429&quot; y2=&quot;-4.2&quot;/&gt;

    &lt;atom id=&quot;LANOSTEROL-atom18&quot; elementType=&quot;C&quot; x2=&quot;2.4249&quot; y2=&quot;-3.5&quot;/&gt;
    &lt;atom id=&quot;LANOSTEROL-atom19&quot; elementType=&quot;C&quot; x2=&quot;6.0622&quot; y2=&quot;-5.6&quot;/&gt;

    &lt;atom id=&quot;LANOSTEROL-atom20&quot; elementType=&quot;C&quot; x2=&quot;8.6061&quot; y2=&quot;-3.0674&quot;/&gt;
    &lt;atom id=&quot;LANOSTEROL-atom21&quot; elementType=&quot;C&quot; x2=&quot;13.6511&quot; y2=&quot;-5.1655&quot;/&gt;

    &lt;atom id=&quot;LANOSTEROL-atom22&quot; elementType=&quot;C&quot; x2=&quot;4.8497&quot; y2=&quot;-3.5&quot;/&gt;
    &lt;atom id=&quot;LANOSTEROL-atom23&quot; elementType=&quot;C&quot; x2=&quot;6.0622&quot; y2=&quot;-2.8&quot;/&gt;

    &lt;atom id=&quot;LANOSTEROL-atom24&quot; elementType=&quot;C&quot; x2=&quot;9.0387&quot; y2=&quot;-6.6641&quot;/&gt;
    &lt;atom id=&quot;LANOSTEROL-atom25&quot; elementType=&quot;C&quot; x2=&quot;1.2124&quot; y2=&quot;-1.4&quot;/&gt;

    &lt;atom id=&quot;LANOSTEROL-atom26&quot; elementType=&quot;C&quot; x2=&quot;8.6061&quot; y2=&quot;-5.3326&quot;/&gt;
    &lt;atom id=&quot;LANOSTEROL-atom27&quot; elementType=&quot;C&quot; x2=&quot;3.6373&quot; y2=&quot;-1.4&quot;/&gt;

    &lt;atom id=&quot;LANOSTEROL-atom28&quot; elementType=&quot;C&quot; x2=&quot;2.4249&quot; y2=&quot;-0.7&quot;/&gt;
    &lt;atom id=&quot;LANOSTEROL-atom29&quot; elementType=&quot;C&quot; x2=&quot;3.6373&quot; y2=&quot;-2.8&quot;/&gt;

    &lt;atom id=&quot;LANOSTEROL-atom30&quot; elementType=&quot;C&quot; x2=&quot;7.2746&quot; y2=&quot;-3.5&quot;/&gt;
    &lt;atom id=&quot;LANOSTEROL-atom31&quot; elementType=&quot;C&quot; x2=&quot;7.2746&quot; y2=&quot;-4.9&quot;/&gt;

   &lt;/atomArray&gt;
   &lt;bondArray&gt;
    &lt;bond id=&quot;LANOSTEROL-bond1&quot; atomRefs=&quot;LANOSTEROL-atom1 LANOSTEROL-atom21&quot; order=&quot;1&quot;/&gt;

    &lt;bond id=&quot;LANOSTEROL-bond2&quot; atomRefs=&quot;LANOSTEROL-atom2 LANOSTEROL-atom21&quot; order=&quot;1&quot;/&gt;
    &lt;bond id=&quot;LANOSTEROL-bond3&quot; atomRefs=&quot;LANOSTEROL-atom3 LANOSTEROL-atom24&quot; order=&quot;1&quot;/&gt;

    &lt;bond id=&quot;LANOSTEROL-bond4&quot; atomRefs=&quot;LANOSTEROL-atom28 LANOSTEROL-atom4&quot; order=&quot;1&quot;/&gt;
    &lt;bond id=&quot;LANOSTEROL-bond5&quot; atomRefs=&quot;LANOSTEROL-atom28 LANOSTEROL-atom5&quot; order=&quot;1&quot;/&gt;

    &lt;bond id=&quot;LANOSTEROL-bond6&quot; atomRefs=&quot;LANOSTEROL-atom29 LANOSTEROL-atom6&quot; order=&quot;1&quot;/&gt;
    &lt;bond id=&quot;LANOSTEROL-bond7&quot; atomRefs=&quot;LANOSTEROL-atom30 LANOSTEROL-atom7&quot; order=&quot;1&quot;/&gt;

    &lt;bond id=&quot;LANOSTEROL-bond8&quot; atomRefs=&quot;LANOSTEROL-atom31 LANOSTEROL-atom8&quot; order=&quot;1&quot;/&gt;
    &lt;bond id=&quot;LANOSTEROL-bond9&quot; atomRefs=&quot;LANOSTEROL-atom25 LANOSTEROL-atom9&quot; order=&quot;1&quot;/&gt;

    &lt;bond id=&quot;LANOSTEROL-bond10&quot; atomRefs=&quot;LANOSTEROL-atom10 LANOSTEROL-atom11&quot; order=&quot;1&quot;/&gt;
    &lt;bond id=&quot;LANOSTEROL-bond11&quot; atomRefs=&quot;LANOSTEROL-atom10 LANOSTEROL-atom21&quot; order=&quot;2&quot;/&gt;

    &lt;bond id=&quot;LANOSTEROL-bond12&quot; atomRefs=&quot;LANOSTEROL-atom11 LANOSTEROL-atom14&quot; order=&quot;1&quot;/&gt;
    &lt;bond id=&quot;LANOSTEROL-bond13&quot; atomRefs=&quot;LANOSTEROL-atom12 LANOSTEROL-atom15&quot; order=&quot;1&quot;/&gt;

    &lt;bond id=&quot;LANOSTEROL-bond14&quot; atomRefs=&quot;LANOSTEROL-atom12 LANOSTEROL-atom23&quot; order=&quot;1&quot;/&gt;
    &lt;bond id=&quot;LANOSTEROL-bond15&quot; atomRefs=&quot;LANOSTEROL-atom13 LANOSTEROL-atom19&quot; order=&quot;1&quot;/&gt;

    &lt;bond id=&quot;LANOSTEROL-bond16&quot; atomRefs=&quot;LANOSTEROL-atom13 LANOSTEROL-atom22&quot; order=&quot;1&quot;/&gt;
    &lt;bond id=&quot;LANOSTEROL-bond17&quot; atomRefs=&quot;LANOSTEROL-atom14 LANOSTEROL-atom24&quot; order=&quot;1&quot;/&gt;

    &lt;bond id=&quot;LANOSTEROL-bond18&quot; atomRefs=&quot;LANOSTEROL-atom15 LANOSTEROL-atom27&quot; order=&quot;1&quot;/&gt;
    &lt;bond id=&quot;LANOSTEROL-bond19&quot; atomRefs=&quot;LANOSTEROL-atom16 LANOSTEROL-atom18&quot; order=&quot;1&quot;/&gt;

    &lt;bond id=&quot;LANOSTEROL-bond20&quot; atomRefs=&quot;LANOSTEROL-atom16 LANOSTEROL-atom25&quot; order=&quot;1&quot;/&gt;
    &lt;bond id=&quot;LANOSTEROL-bond21&quot; atomRefs=&quot;LANOSTEROL-atom17 LANOSTEROL-atom20&quot; order=&quot;1&quot;/&gt;

    &lt;bond id=&quot;LANOSTEROL-bond22&quot; atomRefs=&quot;LANOSTEROL-atom17 LANOSTEROL-atom26&quot; order=&quot;1&quot;/&gt;
    &lt;bond id=&quot;LANOSTEROL-bond23&quot; atomRefs=&quot;LANOSTEROL-atom18 LANOSTEROL-atom29&quot; order=&quot;1&quot;/&gt;

    &lt;bond id=&quot;LANOSTEROL-bond24&quot; atomRefs=&quot;LANOSTEROL-atom19 LANOSTEROL-atom31&quot; order=&quot;1&quot;/&gt;
    &lt;bond id=&quot;LANOSTEROL-bond25&quot; atomRefs=&quot;LANOSTEROL-atom20 LANOSTEROL-atom30&quot; order=&quot;1&quot;/&gt;

    &lt;bond id=&quot;LANOSTEROL-bond26&quot; atomRefs=&quot;LANOSTEROL-atom22 LANOSTEROL-atom23&quot; order=&quot;2&quot;/&gt;
    &lt;bond id=&quot;LANOSTEROL-bond27&quot; atomRefs=&quot;LANOSTEROL-atom22 LANOSTEROL-atom29&quot; order=&quot;1&quot;/&gt;

    &lt;bond id=&quot;LANOSTEROL-bond28&quot; atomRefs=&quot;LANOSTEROL-atom23 LANOSTEROL-atom30&quot; order=&quot;1&quot;/&gt;
    &lt;bond id=&quot;LANOSTEROL-bond29&quot; atomRefs=&quot;LANOSTEROL-atom24 LANOSTEROL-atom26&quot; order=&quot;1&quot;/&gt;

    &lt;bond id=&quot;LANOSTEROL-bond30&quot; atomRefs=&quot;LANOSTEROL-atom25 LANOSTEROL-atom28&quot; order=&quot;1&quot;/&gt;
    &lt;bond id=&quot;LANOSTEROL-bond31&quot; atomRefs=&quot;LANOSTEROL-atom26 LANOSTEROL-atom31&quot; order=&quot;1&quot;/&gt;

    &lt;bond id=&quot;LANOSTEROL-bond32&quot; atomRefs=&quot;LANOSTEROL-atom27 LANOSTEROL-atom28&quot; order=&quot;1&quot;/&gt;
    &lt;bond id=&quot;LANOSTEROL-bond33&quot; atomRefs=&quot;LANOSTEROL-atom27 LANOSTEROL-atom29&quot; order=&quot;1&quot;/&gt;

    &lt;bond id=&quot;LANOSTEROL-bond34&quot; atomRefs=&quot;LANOSTEROL-atom30 LANOSTEROL-atom31&quot; order=&quot;1&quot;/&gt;
   &lt;/bondArray&gt;
   &lt;formula concise=&quot;C 30 H 50 O 1&quot; formalCharge=&quot;0&quot;/&gt;

   &lt;float title=&quot;molecularWeight&quot; units=&quot;g/mol&quot;&gt;426.724&lt;/float&gt;
   &lt;string title=&quot;smiles&quot;&gt;CC(C)=CCCC(C)C1(C2(C(CC1)(C)C3(=C(CC2)C4(C(CC3)C(C)(C)C(O)CC4)(C)))(C))&lt;/string&gt;
  &lt;/molecule&gt;

 &lt;/cml&gt;</p1:STRUCTURE-DATA>
        <p1:STRUCTURE-FORMAT rdf:datatype="&xsd;string">CML</p1:STRUCTURE-FORMAT>
    </p1:chemicalStructure>
    


    <!-- Individual: http://BioCyc.org/HUMAN/pathway-biopax?object=PWY66-341#chemicalStructure80627 -->

    <p1:chemicalStructure rdf:about="#chemicalStructure80627">
        <p1:STRUCTURE-DATA rdf:datatype="&xsd;string"
            >&lt;cml&gt;
  &lt;molecule id=&quot;CPD-4503&quot; title=&quot;ketoconazole&quot; dictRef=&quot;dictCPD-4503&quot;&gt;
   &lt;atomArray&gt;

    &lt;atom id=&quot;CPD-4503-atom1&quot; elementType=&quot;H&quot; x2=&quot;7.071&quot; y2=&quot;1.3566&quot;/&gt;
    &lt;atom id=&quot;CPD-4503-atom2&quot; elementType=&quot;C&quot; x2=&quot;13.1727&quot; y2=&quot;-5.098&quot;/&gt;

    &lt;atom id=&quot;CPD-4503-atom3&quot; elementType=&quot;C&quot; x2=&quot;8.8325&quot; y2=&quot;-2.071&quot;/&gt;
    &lt;atom id=&quot;CPD-4503-atom4&quot; elementType=&quot;C&quot; x2=&quot;10.2338&quot; y2=&quot;-1.0529&quot;/&gt;

    &lt;atom id=&quot;CPD-4503-atom5&quot; elementType=&quot;C&quot; x2=&quot;8.2447&quot; y2=&quot;-1.262&quot;/&gt;
    &lt;atom id=&quot;CPD-4503-atom6&quot; elementType=&quot;C&quot; x2=&quot;9.646&quot; y2=&quot;-0.2439&quot;/&gt;

    &lt;atom id=&quot;CPD-4503-atom7&quot; elementType=&quot;C&quot; x2=&quot;6.0384&quot; y2=&quot;4.6161&quot;/&gt;
    &lt;atom id=&quot;CPD-4503-atom8&quot; elementType=&quot;C&quot; x2=&quot;6.0384&quot; y2=&quot;3.6161&quot;/&gt;

    &lt;atom id=&quot;CPD-4503-atom9&quot; elementType=&quot;C&quot; x2=&quot;2.0&quot; y2=&quot;1.0979&quot;/&gt;
    &lt;atom id=&quot;CPD-4503-atom10&quot; elementType=&quot;C&quot; x2=&quot;2.5&quot; y2=&quot;1.9639&quot;/&gt;

    &lt;atom id=&quot;CPD-4503-atom11&quot; elementType=&quot;C&quot; x2=&quot;4.3063&quot; y2=&quot;4.6161&quot;/&gt;
    &lt;atom id=&quot;CPD-4503-atom12&quot; elementType=&quot;C&quot; x2=&quot;3.5827&quot; y2=&quot;0.7615&quot;/&gt;

    &lt;atom id=&quot;CPD-4503-atom13&quot; elementType=&quot;C&quot; x2=&quot;11.4093&quot; y2=&quot;-2.671&quot;/&gt;
    &lt;atom id=&quot;CPD-4503-atom14&quot; elementType=&quot;C&quot; x2=&quot;10.0081&quot; y2=&quot;-3.6891&quot;/&gt;

    &lt;atom id=&quot;CPD-4503-atom15&quot; elementType=&quot;C&quot; x2=&quot;11.9971&quot; y2=&quot;-3.48&quot;/&gt;
    &lt;atom id=&quot;CPD-4503-atom16&quot; elementType=&quot;C&quot; x2=&quot;10.5959&quot; y2=&quot;-4.4981&quot;/&gt;

    &lt;atom id=&quot;CPD-4503-atom17&quot; elementType=&quot;C&quot; x2=&quot;5.6723&quot; y2=&quot;0.5773&quot;/&gt;
    &lt;atom id=&quot;CPD-4503-atom18&quot; elementType=&quot;C&quot; x2=&quot;4.2213&quot; y2=&quot;2.4251&quot;/&gt;

    &lt;atom id=&quot;CPD-4503-atom19&quot; elementType=&quot;C&quot; x2=&quot;7.0692&quot; y2=&quot;0.356&quot;/&gt;
    &lt;atom id=&quot;CPD-4503-atom20&quot; elementType=&quot;C&quot; x2=&quot;9.827&quot; y2=&quot;-1.9665&quot;/&gt;

    &lt;atom id=&quot;CPD-4503-atom21&quot; elementType=&quot;C&quot; x2=&quot;8.6515&quot; y2=&quot;-0.3485&quot;/&gt;
    &lt;atom id=&quot;CPD-4503-atom22&quot; elementType=&quot;C&quot; x2=&quot;5.1723&quot; y2=&quot;5.1161&quot;/&gt;

    &lt;atom id=&quot;CPD-4503-atom23&quot; elementType=&quot;C&quot; x2=&quot;5.1723&quot; y2=&quot;3.1161&quot;/&gt;
    &lt;atom id=&quot;CPD-4503-atom24&quot; elementType=&quot;C&quot; x2=&quot;4.3063&quot; y2=&quot;3.6161&quot;/&gt;

    &lt;atom id=&quot;CPD-4503-atom25&quot; elementType=&quot;C&quot; x2=&quot;12.1782&quot; y2=&quot;-5.2026&quot;/&gt;
    &lt;atom id=&quot;CPD-4503-atom26&quot; elementType=&quot;C&quot; x2=&quot;6.4814&quot; y2=&quot;1.165&quot;/&gt;

    &lt;atom id=&quot;CPD-4503-atom27&quot; elementType=&quot;C&quot; x2=&quot;5.1723&quot; y2=&quot;2.1161&quot;/&gt;
    &lt;atom id=&quot;CPD-4503-atom28&quot; elementType=&quot;N&quot; x2=&quot;2.6691&quot; y2=&quot;0.3547&quot;/&gt;

    &lt;atom id=&quot;CPD-4503-atom29&quot; elementType=&quot;N&quot; x2=&quot;3.4781&quot; y2=&quot;1.756&quot;/&gt;
    &lt;atom id=&quot;CPD-4503-atom30&quot; elementType=&quot;N&quot; x2=&quot;10.4148&quot; y2=&quot;-2.7755&quot;/&gt;

    &lt;atom id=&quot;CPD-4503-atom31&quot; elementType=&quot;N&quot; x2=&quot;11.5904&quot; y2=&quot;-4.3935&quot;/&gt;
    &lt;atom id=&quot;CPD-4503-atom32&quot; elementType=&quot;O&quot; x2=&quot;11.7714&quot; y2=&quot;-6.1161&quot;/&gt;

    &lt;atom id=&quot;CPD-4503-atom33&quot; elementType=&quot;O&quot; x2=&quot;4.8633&quot; y2=&quot;1.165&quot;/&gt;
    &lt;atom id=&quot;CPD-4503-atom34&quot; elementType=&quot;O&quot; x2=&quot;6.1723&quot; y2=&quot;2.1161&quot;/&gt;

    &lt;atom id=&quot;CPD-4503-atom35&quot; elementType=&quot;O&quot; x2=&quot;8.0637&quot; y2=&quot;0.4606&quot;/&gt;
    &lt;atom id=&quot;CPD-4503-atom36&quot; elementType=&quot;CL&quot; x2=&quot;5.1723&quot; y2=&quot;6.1161&quot;/&gt;

    &lt;atom id=&quot;CPD-4503-atom37&quot; elementType=&quot;CL&quot; x2=&quot;3.4403&quot; y2=&quot;3.1161&quot;/&gt;
    &lt;atom id=&quot;CPD-4503-atom38&quot; elementType=&quot;H&quot; x2=&quot;13.1079&quot; y2=&quot;-4.4814&quot;/&gt;

    &lt;atom id=&quot;CPD-4503-atom39&quot; elementType=&quot;H&quot; x2=&quot;13.7893&quot; y2=&quot;-5.0332&quot;/&gt;
    &lt;atom id=&quot;CPD-4503-atom40&quot; elementType=&quot;H&quot; x2=&quot;13.2375&quot; y2=&quot;-5.7146&quot;/&gt;

    &lt;atom id=&quot;CPD-4503-atom41&quot; elementType=&quot;H&quot; x2=&quot;8.5803&quot; y2=&quot;-2.6374&quot;/&gt;
    &lt;atom id=&quot;CPD-4503-atom42&quot; elementType=&quot;H&quot; x2=&quot;10.8504&quot; y2=&quot;-0.9881&quot;/&gt;

    &lt;atom id=&quot;CPD-4503-atom43&quot; elementType=&quot;H&quot; x2=&quot;7.6281&quot; y2=&quot;-1.3268&quot;/&gt;
    &lt;atom id=&quot;CPD-4503-atom44&quot; elementType=&quot;H&quot; x2=&quot;9.8982&quot; y2=&quot;0.3225&quot;/&gt;

    &lt;atom id=&quot;CPD-4503-atom45&quot; elementType=&quot;H&quot; x2=&quot;6.5753&quot; y2=&quot;4.9261&quot;/&gt;
    &lt;atom id=&quot;CPD-4503-atom46&quot; elementType=&quot;H&quot; x2=&quot;6.5753&quot; y2=&quot;3.3061&quot;/&gt;

    &lt;atom id=&quot;CPD-4503-atom47&quot; elementType=&quot;H&quot; x2=&quot;1.3834&quot; y2=&quot;1.0331&quot;/&gt;
    &lt;atom id=&quot;CPD-4503-atom48&quot; elementType=&quot;H&quot; x2=&quot;2.2478&quot; y2=&quot;2.5303&quot;/&gt;

    &lt;atom id=&quot;CPD-4503-atom49&quot; elementType=&quot;H&quot; x2=&quot;3.7694&quot; y2=&quot;4.9261&quot;/&gt;
    &lt;atom id=&quot;CPD-4503-atom50&quot; elementType=&quot;H&quot; x2=&quot;4.1196&quot; y2=&quot;0.4515&quot;/&gt;

    &lt;atom id=&quot;CPD-4503-atom51&quot; elementType=&quot;H&quot; x2=&quot;11.2384&quot; y2=&quot;-2.075&quot;/&gt;
    &lt;atom id=&quot;CPD-4503-atom52&quot; elementType=&quot;H&quot; x2=&quot;11.9666&quot; y2=&quot;-2.3992&quot;/&gt;

    &lt;atom id=&quot;CPD-4503-atom53&quot; elementType=&quot;H&quot; x2=&quot;9.5774&quot; y2=&quot;-4.135&quot;/&gt;
    &lt;atom id=&quot;CPD-4503-atom54&quot; elementType=&quot;H&quot; x2=&quot;9.4941&quot; y2=&quot;-3.3424&quot;/&gt;

    &lt;atom id=&quot;CPD-4503-atom55&quot; elementType=&quot;H&quot; x2=&quot;12.4278&quot; y2=&quot;-3.034&quot;/&gt;
    &lt;atom id=&quot;CPD-4503-atom56&quot; elementType=&quot;H&quot; x2=&quot;12.5111&quot; y2=&quot;-3.8267&quot;/&gt;

    &lt;atom id=&quot;CPD-4503-atom57&quot; elementType=&quot;H&quot; x2=&quot;10.7668&quot; y2=&quot;-5.0941&quot;/&gt;
    &lt;atom id=&quot;CPD-4503-atom58&quot; elementType=&quot;H&quot; x2=&quot;10.0386&quot; y2=&quot;-4.7699&quot;/&gt;

    &lt;atom id=&quot;CPD-4503-atom59&quot; elementType=&quot;H&quot; x2=&quot;6.0872&quot; y2=&quot;0.1165&quot;/&gt;
    &lt;atom id=&quot;CPD-4503-atom60&quot; elementType=&quot;H&quot; x2=&quot;5.2575&quot; y2=&quot;0.1165&quot;/&gt;

    &lt;atom id=&quot;CPD-4503-atom61&quot; elementType=&quot;H&quot; x2=&quot;3.7327&quot; y2=&quot;2.8068&quot;/&gt;
    &lt;atom id=&quot;CPD-4503-atom62&quot; elementType=&quot;H&quot; x2=&quot;4.5124&quot; y2=&quot;2.9725&quot;/&gt;

    &lt;atom id=&quot;CPD-4503-atom63&quot; elementType=&quot;H&quot; x2=&quot;7.24&quot; y2=&quot;-0.24&quot;/&gt;
    &lt;atom id=&quot;CPD-4503-atom64&quot; elementType=&quot;H&quot; x2=&quot;6.5119&quot; y2=&quot;0.0842&quot;/&gt;

   &lt;/atomArray&gt;
   &lt;bondArray&gt;
    &lt;bond id=&quot;CPD-4503-bond1&quot; atomRefs=&quot;CPD-4503-atom19 CPD-4503-atom64&quot; order=&quot;1&quot;/&gt;

    &lt;bond id=&quot;CPD-4503-bond2&quot; atomRefs=&quot;CPD-4503-atom19 CPD-4503-atom63&quot; order=&quot;1&quot;/&gt;
    &lt;bond id=&quot;CPD-4503-bond3&quot; atomRefs=&quot;CPD-4503-atom18 CPD-4503-atom62&quot; order=&quot;1&quot;/&gt;

    &lt;bond id=&quot;CPD-4503-bond4&quot; atomRefs=&quot;CPD-4503-atom18 CPD-4503-atom61&quot; order=&quot;1&quot;/&gt;
    &lt;bond id=&quot;CPD-4503-bond5&quot; atomRefs=&quot;CPD-4503-atom17 CPD-4503-atom60&quot; order=&quot;1&quot;/&gt;

    &lt;bond id=&quot;CPD-4503-bond6&quot; atomRefs=&quot;CPD-4503-atom17 CPD-4503-atom59&quot; order=&quot;1&quot;/&gt;
    &lt;bond id=&quot;CPD-4503-bond7&quot; atomRefs=&quot;CPD-4503-atom16 CPD-4503-atom58&quot; order=&quot;1&quot;/&gt;

    &lt;bond id=&quot;CPD-4503-bond8&quot; atomRefs=&quot;CPD-4503-atom16 CPD-4503-atom57&quot; order=&quot;1&quot;/&gt;
    &lt;bond id=&quot;CPD-4503-bond9&quot; atomRefs=&quot;CPD-4503-atom15 CPD-4503-atom56&quot; order=&quot;1&quot;/&gt;

    &lt;bond id=&quot;CPD-4503-bond10&quot; atomRefs=&quot;CPD-4503-atom15 CPD-4503-atom55&quot; order=&quot;1&quot;/&gt;
    &lt;bond id=&quot;CPD-4503-bond11&quot; atomRefs=&quot;CPD-4503-atom14 CPD-4503-atom54&quot; order=&quot;1&quot;/&gt;

    &lt;bond id=&quot;CPD-4503-bond12&quot; atomRefs=&quot;CPD-4503-atom14 CPD-4503-atom53&quot; order=&quot;1&quot;/&gt;
    &lt;bond id=&quot;CPD-4503-bond13&quot; atomRefs=&quot;CPD-4503-atom13 CPD-4503-atom52&quot; order=&quot;1&quot;/&gt;

    &lt;bond id=&quot;CPD-4503-bond14&quot; atomRefs=&quot;CPD-4503-atom13 CPD-4503-atom51&quot; order=&quot;1&quot;/&gt;
    &lt;bond id=&quot;CPD-4503-bond15&quot; atomRefs=&quot;CPD-4503-atom12 CPD-4503-atom50&quot; order=&quot;1&quot;/&gt;

    &lt;bond id=&quot;CPD-4503-bond16&quot; atomRefs=&quot;CPD-4503-atom11 CPD-4503-atom49&quot; order=&quot;1&quot;/&gt;
    &lt;bond id=&quot;CPD-4503-bond17&quot; atomRefs=&quot;CPD-4503-atom10 CPD-4503-atom48&quot; order=&quot;1&quot;/&gt;

    &lt;bond id=&quot;CPD-4503-bond18&quot; atomRefs=&quot;CPD-4503-atom9 CPD-4503-atom47&quot; order=&quot;1&quot;/&gt;
    &lt;bond id=&quot;CPD-4503-bond19&quot; atomRefs=&quot;CPD-4503-atom8 CPD-4503-atom46&quot; order=&quot;1&quot;/&gt;

    &lt;bond id=&quot;CPD-4503-bond20&quot; atomRefs=&quot;CPD-4503-atom7 CPD-4503-atom45&quot; order=&quot;1&quot;/&gt;
    &lt;bond id=&quot;CPD-4503-bond21&quot; atomRefs=&quot;CPD-4503-atom6 CPD-4503-atom44&quot; order=&quot;1&quot;/&gt;

    &lt;bond id=&quot;CPD-4503-bond22&quot; atomRefs=&quot;CPD-4503-atom5 CPD-4503-atom43&quot; order=&quot;1&quot;/&gt;
    &lt;bond id=&quot;CPD-4503-bond23&quot; atomRefs=&quot;CPD-4503-atom4 CPD-4503-atom42&quot; order=&quot;1&quot;/&gt;

    &lt;bond id=&quot;CPD-4503-bond24&quot; atomRefs=&quot;CPD-4503-atom3 CPD-4503-atom41&quot; order=&quot;1&quot;/&gt;
    &lt;bond id=&quot;CPD-4503-bond25&quot; atomRefs=&quot;CPD-4503-atom2 CPD-4503-atom40&quot; order=&quot;1&quot;/&gt;

    &lt;bond id=&quot;CPD-4503-bond26&quot; atomRefs=&quot;CPD-4503-atom2 CPD-4503-atom39&quot; order=&quot;1&quot;/&gt;
    &lt;bond id=&quot;CPD-4503-bond27&quot; atomRefs=&quot;CPD-4503-atom2 CPD-4503-atom38&quot; order=&quot;1&quot;/&gt;

    &lt;bond id=&quot;CPD-4503-bond28&quot; atomRefs=&quot;CPD-4503-atom27 CPD-4503-atom34&quot; order=&quot;1&quot;/&gt;
    &lt;bond id=&quot;CPD-4503-bond29&quot; atomRefs=&quot;CPD-4503-atom27 CPD-4503-atom33&quot; order=&quot;1&quot;/&gt;

    &lt;bond id=&quot;CPD-4503-bond30&quot; atomRefs=&quot;CPD-4503-atom26 CPD-4503-atom34&quot; order=&quot;1&quot;/&gt;
    &lt;bond id=&quot;CPD-4503-bond31&quot; atomRefs=&quot;CPD-4503-atom25 CPD-4503-atom32&quot; order=&quot;2&quot;/&gt;

    &lt;bond id=&quot;CPD-4503-bond32&quot; atomRefs=&quot;CPD-4503-atom25 CPD-4503-atom31&quot; order=&quot;1&quot;/&gt;
    &lt;bond id=&quot;CPD-4503-bond33&quot; atomRefs=&quot;CPD-4503-atom24 CPD-4503-atom37&quot; order=&quot;1&quot;/&gt;

    &lt;bond id=&quot;CPD-4503-bond34&quot; atomRefs=&quot;CPD-4503-atom23 CPD-4503-atom27&quot; order=&quot;1&quot;/&gt;
    &lt;bond id=&quot;CPD-4503-bond35&quot; atomRefs=&quot;CPD-4503-atom23 CPD-4503-atom24&quot; order=&quot;A&quot;/&gt;

    &lt;bond id=&quot;CPD-4503-bond36&quot; atomRefs=&quot;CPD-4503-atom22 CPD-4503-atom36&quot; order=&quot;1&quot;/&gt;
    &lt;bond id=&quot;CPD-4503-bond37&quot; atomRefs=&quot;CPD-4503-atom21 CPD-4503-atom35&quot; order=&quot;1&quot;/&gt;

    &lt;bond id=&quot;CPD-4503-bond38&quot; atomRefs=&quot;CPD-4503-atom20 CPD-4503-atom30&quot; order=&quot;1&quot;/&gt;
    &lt;bond id=&quot;CPD-4503-bond39&quot; atomRefs=&quot;CPD-4503-atom19 CPD-4503-atom35&quot; order=&quot;1&quot;/&gt;

    &lt;bond id=&quot;CPD-4503-bond40&quot; atomRefs=&quot;CPD-4503-atom26 CPD-4503-atom19&quot; order=&quot;1&quot;/&gt;
    &lt;bond id=&quot;CPD-4503-bond41&quot; atomRefs=&quot;CPD-4503-atom18 CPD-4503-atom29&quot; order=&quot;1&quot;/&gt;

    &lt;bond id=&quot;CPD-4503-bond42&quot; atomRefs=&quot;CPD-4503-atom27 CPD-4503-atom18&quot; order=&quot;1&quot;/&gt;
    &lt;bond id=&quot;CPD-4503-bond43&quot; atomRefs=&quot;CPD-4503-atom17 CPD-4503-atom33&quot; order=&quot;1&quot;/&gt;

    &lt;bond id=&quot;CPD-4503-bond44&quot; atomRefs=&quot;CPD-4503-atom17 CPD-4503-atom26&quot; order=&quot;1&quot;/&gt;
    &lt;bond id=&quot;CPD-4503-bond45&quot; atomRefs=&quot;CPD-4503-atom16 CPD-4503-atom31&quot; order=&quot;1&quot;/&gt;

    &lt;bond id=&quot;CPD-4503-bond46&quot; atomRefs=&quot;CPD-4503-atom15 CPD-4503-atom31&quot; order=&quot;1&quot;/&gt;
    &lt;bond id=&quot;CPD-4503-bond47&quot; atomRefs=&quot;CPD-4503-atom14 CPD-4503-atom30&quot; order=&quot;1&quot;/&gt;

    &lt;bond id=&quot;CPD-4503-bond48&quot; atomRefs=&quot;CPD-4503-atom14 CPD-4503-atom16&quot; order=&quot;1&quot;/&gt;
    &lt;bond id=&quot;CPD-4503-bond49&quot; atomRefs=&quot;CPD-4503-atom13 CPD-4503-atom30&quot; order=&quot;1&quot;/&gt;

    &lt;bond id=&quot;CPD-4503-bond50&quot; atomRefs=&quot;CPD-4503-atom13 CPD-4503-atom15&quot; order=&quot;1&quot;/&gt;
    &lt;bond id=&quot;CPD-4503-bond51&quot; atomRefs=&quot;CPD-4503-atom29 CPD-4503-atom12&quot; order=&quot;A&quot;/&gt;

    &lt;bond id=&quot;CPD-4503-bond52&quot; atomRefs=&quot;CPD-4503-atom12 CPD-4503-atom28&quot; order=&quot;A&quot;/&gt;
    &lt;bond id=&quot;CPD-4503-bond53&quot; atomRefs=&quot;CPD-4503-atom24 CPD-4503-atom11&quot; order=&quot;A&quot;/&gt;

    &lt;bond id=&quot;CPD-4503-bond54&quot; atomRefs=&quot;CPD-4503-atom11 CPD-4503-atom22&quot; order=&quot;A&quot;/&gt;
    &lt;bond id=&quot;CPD-4503-bond55&quot; atomRefs=&quot;CPD-4503-atom10 CPD-4503-atom29&quot; order=&quot;A&quot;/&gt;

    &lt;bond id=&quot;CPD-4503-bond56&quot; atomRefs=&quot;CPD-4503-atom28 CPD-4503-atom9&quot; order=&quot;A&quot;/&gt;
    &lt;bond id=&quot;CPD-4503-bond57&quot; atomRefs=&quot;CPD-4503-atom9 CPD-4503-atom10&quot; order=&quot;A&quot;/&gt;

    &lt;bond id=&quot;CPD-4503-bond58&quot; atomRefs=&quot;CPD-4503-atom8 CPD-4503-atom23&quot; order=&quot;A&quot;/&gt;
    &lt;bond id=&quot;CPD-4503-bond59&quot; atomRefs=&quot;CPD-4503-atom22 CPD-4503-atom7&quot; order=&quot;A&quot;/&gt;

    &lt;bond id=&quot;CPD-4503-bond60&quot; atomRefs=&quot;CPD-4503-atom7 CPD-4503-atom8&quot; order=&quot;A&quot;/&gt;
    &lt;bond id=&quot;CPD-4503-bond61&quot; atomRefs=&quot;CPD-4503-atom21 CPD-4503-atom6&quot; order=&quot;A&quot;/&gt;

    &lt;bond id=&quot;CPD-4503-bond62&quot; atomRefs=&quot;CPD-4503-atom5 CPD-4503-atom21&quot; order=&quot;A&quot;/&gt;
    &lt;bond id=&quot;CPD-4503-bond63&quot; atomRefs=&quot;CPD-4503-atom4 CPD-4503-atom20&quot; order=&quot;A&quot;/&gt;

    &lt;bond id=&quot;CPD-4503-bond64&quot; atomRefs=&quot;CPD-4503-atom6 CPD-4503-atom4&quot; order=&quot;A&quot;/&gt;
    &lt;bond id=&quot;CPD-4503-bond65&quot; atomRefs=&quot;CPD-4503-atom20 CPD-4503-atom3&quot; order=&quot;A&quot;/&gt;

    &lt;bond id=&quot;CPD-4503-bond66&quot; atomRefs=&quot;CPD-4503-atom3 CPD-4503-atom5&quot; order=&quot;A&quot;/&gt;
    &lt;bond id=&quot;CPD-4503-bond67&quot; atomRefs=&quot;CPD-4503-atom2 CPD-4503-atom25&quot; order=&quot;1&quot;/&gt;

    &lt;bond id=&quot;CPD-4503-bond68&quot; atomRefs=&quot;CPD-4503-atom1 CPD-4503-atom26&quot; order=&quot;1&quot;/&gt;
   &lt;/bondArray&gt;
   &lt;formula concise=&quot;C 26 H 28 N 4 O 4 CL 2&quot; formalCharge=&quot;0&quot;/&gt;

   &lt;float title=&quot;molecularWeight&quot; units=&quot;g/mol&quot;&gt;531.438&lt;/float&gt;
   &lt;string title=&quot;smiles&quot;&gt;[CH3]C(=O)N1([CH2][CH2]N([CH2][CH2]1)c2([cH][cH]c([cH][cH]2)O[CH2][CH]4(OC([CH2]n3([cH]n[cH][cH]3))(O[CH2]4)c5(c(Cl)[cH]c(Cl)[cH][cH]5))))&lt;/string&gt;
  &lt;/molecule&gt;

 &lt;/cml&gt;</p1:STRUCTURE-DATA>
        <p1:STRUCTURE-FORMAT rdf:datatype="&xsd;string">CML</p1:STRUCTURE-FORMAT>
    </p1:chemicalStructure>
    


    <!-- Individual: http://BioCyc.org/HUMAN/pathway-biopax?object=PWY66-341#chemicalStructure80631 -->

    <p1:chemicalStructure rdf:about="#chemicalStructure80631">
        <p1:STRUCTURE-DATA rdf:datatype="&xsd;string"
            >&lt;cml&gt;
  &lt;molecule id=&quot;CPD-4501&quot; title=&quot;miconazole&quot; dictRef=&quot;dictCPD-4501&quot;&gt;
   &lt;atomArray&gt;

    &lt;atom id=&quot;CPD-4501-atom1&quot; elementType=&quot;CL&quot; x2=&quot;0.0&quot; y2=&quot;-10.5&quot;/&gt;
    &lt;atom id=&quot;CPD-4501-atom2&quot; elementType=&quot;CL&quot; x2=&quot;6.0622&quot; y2=&quot;0.0&quot;/&gt;

    &lt;atom id=&quot;CPD-4501-atom3&quot; elementType=&quot;CL&quot; x2=&quot;4.8497&quot; y2=&quot;-10.5&quot;/&gt;
    &lt;atom id=&quot;CPD-4501-atom4&quot; elementType=&quot;CL&quot; x2=&quot;3.6373&quot; y2=&quot;-4.2&quot;/&gt;

    &lt;atom id=&quot;CPD-4501-atom5&quot; elementType=&quot;C&quot; x2=&quot;6.5746&quot; y2=&quot;-9.8544&quot;/&gt;
    &lt;atom id=&quot;CPD-4501-atom6&quot; elementType=&quot;C&quot; x2=&quot;1.2124&quot; y2=&quot;-8.4&quot;/&gt;

    &lt;atom id=&quot;CPD-4501-atom7&quot; elementType=&quot;C&quot; x2=&quot;7.2746&quot; y2=&quot;-2.1&quot;/&gt;
    &lt;atom id=&quot;CPD-4501-atom8&quot; elementType=&quot;C&quot; x2=&quot;2.4249&quot; y2=&quot;-7.7&quot;/&gt;

    &lt;atom id=&quot;CPD-4501-atom9&quot; elementType=&quot;C&quot; x2=&quot;7.2746&quot; y2=&quot;-3.5&quot;/&gt;
    &lt;atom id=&quot;CPD-4501-atom10&quot; elementType=&quot;C&quot; x2=&quot;6.142&quot; y2=&quot;-8.5229&quot;/&gt;

    &lt;atom id=&quot;CPD-4501-atom11&quot; elementType=&quot;C&quot; x2=&quot;8.4072&quot; y2=&quot;-8.5229&quot;/&gt;
    &lt;atom id=&quot;CPD-4501-atom12&quot; elementType=&quot;C&quot; x2=&quot;2.4249&quot; y2=&quot;-10.5&quot;/&gt;

    &lt;atom id=&quot;CPD-4501-atom13&quot; elementType=&quot;C&quot; x2=&quot;4.8497&quot; y2=&quot;-2.1&quot;/&gt;
    &lt;atom id=&quot;CPD-4501-atom14&quot; elementType=&quot;C&quot; x2=&quot;4.8497&quot; y2=&quot;-7.7&quot;/&gt;

    &lt;atom id=&quot;CPD-4501-atom15&quot; elementType=&quot;C&quot; x2=&quot;7.2746&quot; y2=&quot;-6.3&quot;/&gt;
    &lt;atom id=&quot;CPD-4501-atom16&quot; elementType=&quot;N&quot; x2=&quot;7.9746&quot; y2=&quot;-9.8544&quot;/&gt;

    &lt;atom id=&quot;CPD-4501-atom17&quot; elementType=&quot;O&quot; x2=&quot;4.8497&quot; y2=&quot;-6.3&quot;/&gt;
    &lt;atom id=&quot;CPD-4501-atom18&quot; elementType=&quot;C&quot; x2=&quot;1.2124&quot; y2=&quot;-9.8&quot;/&gt;

    &lt;atom id=&quot;CPD-4501-atom19&quot; elementType=&quot;C&quot; x2=&quot;6.0622&quot; y2=&quot;-1.4&quot;/&gt;
    &lt;atom id=&quot;CPD-4501-atom20&quot; elementType=&quot;C&quot; x2=&quot;3.6373&quot; y2=&quot;-9.8&quot;/&gt;

    &lt;atom id=&quot;CPD-4501-atom21&quot; elementType=&quot;C&quot; x2=&quot;4.8497&quot; y2=&quot;-3.5&quot;/&gt;
    &lt;atom id=&quot;CPD-4501-atom22&quot; elementType=&quot;C&quot; x2=&quot;3.6373&quot; y2=&quot;-8.4&quot;/&gt;

    &lt;atom id=&quot;CPD-4501-atom23&quot; elementType=&quot;C&quot; x2=&quot;6.0622&quot; y2=&quot;-4.2&quot;/&gt;
    &lt;atom id=&quot;CPD-4501-atom24&quot; elementType=&quot;C&quot; x2=&quot;6.0622&quot; y2=&quot;-5.6&quot;/&gt;

    &lt;atom id=&quot;CPD-4501-atom25&quot; elementType=&quot;N&quot; x2=&quot;7.2746&quot; y2=&quot;-7.7&quot;/&gt;
   &lt;/atomArray&gt;

   &lt;bondArray&gt;
    &lt;bond id=&quot;CPD-4501-bond1&quot; atomRefs=&quot;CPD-4501-atom23 CPD-4501-atom24&quot; order=&quot;1&quot;/&gt;
    &lt;bond id=&quot;CPD-4501-bond2&quot; atomRefs=&quot;CPD-4501-atom23 CPD-4501-atom21&quot; order=&quot;A&quot;/&gt;

    &lt;bond id=&quot;CPD-4501-bond3&quot; atomRefs=&quot;CPD-4501-atom20 CPD-4501-atom22&quot; order=&quot;A&quot;/&gt;
    &lt;bond id=&quot;CPD-4501-bond4&quot; atomRefs=&quot;CPD-4501-atom17 CPD-4501-atom24&quot; order=&quot;1&quot;/&gt;

    &lt;bond id=&quot;CPD-4501-bond5&quot; atomRefs=&quot;CPD-4501-atom15 CPD-4501-atom25&quot; order=&quot;1&quot;/&gt;
    &lt;bond id=&quot;CPD-4501-bond6&quot; atomRefs=&quot;CPD-4501-atom15 CPD-4501-atom24&quot; order=&quot;1&quot;/&gt;

    &lt;bond id=&quot;CPD-4501-bond7&quot; atomRefs=&quot;CPD-4501-atom14 CPD-4501-atom22&quot; order=&quot;1&quot;/&gt;
    &lt;bond id=&quot;CPD-4501-bond8&quot; atomRefs=&quot;CPD-4501-atom14 CPD-4501-atom17&quot; order=&quot;1&quot;/&gt;

    &lt;bond id=&quot;CPD-4501-bond9&quot; atomRefs=&quot;CPD-4501-atom21 CPD-4501-atom13&quot; order=&quot;A&quot;/&gt;
    &lt;bond id=&quot;CPD-4501-bond10&quot; atomRefs=&quot;CPD-4501-atom13 CPD-4501-atom19&quot; order=&quot;A&quot;/&gt;

    &lt;bond id=&quot;CPD-4501-bond11&quot; atomRefs=&quot;CPD-4501-atom12 CPD-4501-atom20&quot; order=&quot;A&quot;/&gt;
    &lt;bond id=&quot;CPD-4501-bond12&quot; atomRefs=&quot;CPD-4501-atom18 CPD-4501-atom12&quot; order=&quot;A&quot;/&gt;

    &lt;bond id=&quot;CPD-4501-bond13&quot; atomRefs=&quot;CPD-4501-atom25 CPD-4501-atom11&quot; order=&quot;A&quot;/&gt;
    &lt;bond id=&quot;CPD-4501-bond14&quot; atomRefs=&quot;CPD-4501-atom11 CPD-4501-atom16&quot; order=&quot;A&quot;/&gt;

    &lt;bond id=&quot;CPD-4501-bond15&quot; atomRefs=&quot;CPD-4501-atom10 CPD-4501-atom25&quot; order=&quot;A&quot;/&gt;
    &lt;bond id=&quot;CPD-4501-bond16&quot; atomRefs=&quot;CPD-4501-atom9 CPD-4501-atom23&quot; order=&quot;A&quot;/&gt;

    &lt;bond id=&quot;CPD-4501-bond17&quot; atomRefs=&quot;CPD-4501-atom22 CPD-4501-atom8&quot; order=&quot;A&quot;/&gt;
    &lt;bond id=&quot;CPD-4501-bond18&quot; atomRefs=&quot;CPD-4501-atom19 CPD-4501-atom7&quot; order=&quot;A&quot;/&gt;

    &lt;bond id=&quot;CPD-4501-bond19&quot; atomRefs=&quot;CPD-4501-atom7 CPD-4501-atom9&quot; order=&quot;A&quot;/&gt;
    &lt;bond id=&quot;CPD-4501-bond20&quot; atomRefs=&quot;CPD-4501-atom6 CPD-4501-atom18&quot; order=&quot;A&quot;/&gt;

    &lt;bond id=&quot;CPD-4501-bond21&quot; atomRefs=&quot;CPD-4501-atom8 CPD-4501-atom6&quot; order=&quot;A&quot;/&gt;
    &lt;bond id=&quot;CPD-4501-bond22&quot; atomRefs=&quot;CPD-4501-atom16 CPD-4501-atom5&quot; order=&quot;A&quot;/&gt;

    &lt;bond id=&quot;CPD-4501-bond23&quot; atomRefs=&quot;CPD-4501-atom5 CPD-4501-atom10&quot; order=&quot;A&quot;/&gt;
    &lt;bond id=&quot;CPD-4501-bond24&quot; atomRefs=&quot;CPD-4501-atom4 CPD-4501-atom21&quot; order=&quot;1&quot;/&gt;

    &lt;bond id=&quot;CPD-4501-bond25&quot; atomRefs=&quot;CPD-4501-atom3 CPD-4501-atom20&quot; order=&quot;1&quot;/&gt;
    &lt;bond id=&quot;CPD-4501-bond26&quot; atomRefs=&quot;CPD-4501-atom2 CPD-4501-atom19&quot; order=&quot;1&quot;/&gt;

    &lt;bond id=&quot;CPD-4501-bond27&quot; atomRefs=&quot;CPD-4501-atom1 CPD-4501-atom18&quot; order=&quot;1&quot;/&gt;
   &lt;/bondArray&gt;
   &lt;formula concise=&quot;C 18 H 14 N 2 O 1 CL 4&quot; formalCharge=&quot;0&quot;/&gt;

   &lt;float title=&quot;molecularWeight&quot; units=&quot;g/mol&quot;&gt;416.133&lt;/float&gt;
   &lt;string title=&quot;smiles&quot;&gt;c1(cn(cn1)CC(c2(c(Cl)cc(Cl)cc2))OCc3(c(Cl)cc(Cl)cc3))&lt;/string&gt;
  &lt;/molecule&gt;

 &lt;/cml&gt;</p1:STRUCTURE-DATA>
        <p1:STRUCTURE-FORMAT rdf:datatype="&xsd;string">CML</p1:STRUCTURE-FORMAT>
    </p1:chemicalStructure>
    


    <!-- Individual: http://BioCyc.org/HUMAN/pathway-biopax?object=PWY66-341#chemicalStructure80638 -->

    <p1:chemicalStructure rdf:about="#chemicalStructure80638">
        <p1:STRUCTURE-DATA rdf:datatype="&xsd;string"
            >&lt;cml&gt;
  &lt;molecule id=&quot;EPOXYSQUALENE&quot; title=&quot;(S)-2,3-Epoxysqualene&quot; dictRef=&quot;dictEPOXYSQUALENE&quot;&gt;

   &lt;atomArray&gt;
    &lt;atom id=&quot;EPOXYSQUALENE-atom1&quot; elementType=&quot;C&quot; x2=&quot;4.1583&quot; y2=&quot;1.9667&quot;/&gt;

    &lt;atom id=&quot;EPOXYSQUALENE-atom2&quot; elementType=&quot;C&quot; x2=&quot;4.1583&quot; y2=&quot;2.725&quot;/&gt;
    &lt;atom id=&quot;EPOXYSQUALENE-atom3&quot; elementType=&quot;C&quot; x2=&quot;4.8078&quot; y2=&quot;3.1084&quot;/&gt;

    &lt;atom id=&quot;EPOXYSQUALENE-atom4&quot; elementType=&quot;C&quot; x2=&quot;4.8078&quot; y2=&quot;1.5917&quot;/&gt;
    &lt;atom id=&quot;EPOXYSQUALENE-atom5&quot; elementType=&quot;C&quot; x2=&quot;5.4656&quot; y2=&quot;2.725&quot;/&gt;

    &lt;atom id=&quot;EPOXYSQUALENE-atom6&quot; elementType=&quot;C&quot; x2=&quot;6.1282&quot; y2=&quot;3.1057&quot;/&gt;
    &lt;atom id=&quot;EPOXYSQUALENE-atom7&quot; elementType=&quot;C&quot; x2=&quot;6.7907&quot; y2=&quot;2.7281&quot;/&gt;

    &lt;atom id=&quot;EPOXYSQUALENE-atom8&quot; elementType=&quot;C&quot; x2=&quot;5.4656&quot; y2=&quot;1.9667&quot;/&gt;
    &lt;atom id=&quot;EPOXYSQUALENE-atom9&quot; elementType=&quot;C&quot; x2=&quot;6.7855&quot; y2=&quot;1.9619&quot;/&gt;

    &lt;atom id=&quot;EPOXYSQUALENE-atom10&quot; elementType=&quot;C&quot; x2=&quot;6.7813&quot; y2=&quot;0.4256&quot;/&gt;
    &lt;atom id=&quot;EPOXYSQUALENE-atom11&quot; elementType=&quot;C&quot; x2=&quot;6.1161&quot; y2=&quot;0.8134&quot;/&gt;

    &lt;atom id=&quot;EPOXYSQUALENE-atom12&quot; elementType=&quot;C&quot; x2=&quot;6.1229&quot; y2=&quot;1.5812&quot;/&gt;
    &lt;atom id=&quot;EPOXYSQUALENE-atom13&quot; elementType=&quot;C&quot; x2=&quot;7.4507&quot; y2=&quot;1.5742&quot;/&gt;

    &lt;atom id=&quot;EPOXYSQUALENE-atom14&quot; elementType=&quot;C&quot; x2=&quot;8.1207&quot; y2=&quot;1.9623&quot;/&gt;
    &lt;atom id=&quot;EPOXYSQUALENE-atom15&quot; elementType=&quot;C&quot; x2=&quot;8.7934&quot; y2=&quot;1.582&quot;/&gt;

    &lt;atom id=&quot;EPOXYSQUALENE-atom16&quot; elementType=&quot;C&quot; x2=&quot;7.4534&quot; y2=&quot;0.8057&quot;/&gt;
    &lt;atom id=&quot;EPOXYSQUALENE-atom17&quot; elementType=&quot;C&quot; x2=&quot;8.7908&quot; y2=&quot;0.8055&quot;/&gt;

    &lt;atom id=&quot;EPOXYSQUALENE-atom18&quot; elementType=&quot;C&quot; x2=&quot;9.483&quot; y2=&quot;0.4108&quot;/&gt;
    &lt;atom id=&quot;EPOXYSQUALENE-atom19&quot; elementType=&quot;C&quot; x2=&quot;9.4717&quot; y2=&quot;-0.3636&quot;/&gt;

    &lt;atom id=&quot;EPOXYSQUALENE-atom20&quot; elementType=&quot;C&quot; x2=&quot;8.7921&quot; y2=&quot;-0.7512&quot;/&gt;
    &lt;atom id=&quot;EPOXYSQUALENE-atom21&quot; elementType=&quot;C&quot; x2=&quot;8.1333&quot; y2=&quot;-0.3399&quot;/&gt;

    &lt;atom id=&quot;EPOXYSQUALENE-atom22&quot; elementType=&quot;C&quot; x2=&quot;8.1208&quot; y2=&quot;0.4174&quot;/&gt;
    &lt;atom id=&quot;EPOXYSQUALENE-atom23&quot; elementType=&quot;C&quot; x2=&quot;5.4583&quot; y2=&quot;1.1&quot;/&gt;

    &lt;atom id=&quot;EPOXYSQUALENE-atom24&quot; elementType=&quot;C&quot; x2=&quot;6.7791&quot; y2=&quot;1.2209&quot;/&gt;
    &lt;atom id=&quot;EPOXYSQUALENE-atom25&quot; elementType=&quot;C&quot; x2=&quot;5.3416&quot; y2=&quot;3.4084&quot;/&gt;

    &lt;atom id=&quot;EPOXYSQUALENE-atom26&quot; elementType=&quot;O&quot; x2=&quot;4.175&quot; y2=&quot;3.4417&quot;/&gt;
    &lt;atom id=&quot;EPOXYSQUALENE-atom27&quot; elementType=&quot;C&quot; x2=&quot;7.4708&quot; y2=&quot;2.3&quot;/&gt;

    &lt;atom id=&quot;EPOXYSQUALENE-atom28&quot; elementType=&quot;C&quot; x2=&quot;7.35&quot; y2=&quot;-0.0416&quot;/&gt;
    &lt;atom id=&quot;EPOXYSQUALENE-atom29&quot; elementType=&quot;C&quot; x2=&quot;9.4833&quot; y2=&quot;1.1333&quot;/&gt;

    &lt;atom id=&quot;EPOXYSQUALENE-atom30&quot; elementType=&quot;C&quot; x2=&quot;10.1375&quot; y2=&quot;-0.0416&quot;/&gt;
    &lt;atom id=&quot;EPOXYSQUALENE-atom31&quot; elementType=&quot;C&quot; x2=&quot;4.8&quot; y2=&quot;4.0417&quot;/&gt;

   &lt;/atomArray&gt;
   &lt;bondArray&gt;
    &lt;bond id=&quot;EPOXYSQUALENE-bond1&quot; atomRefs=&quot;EPOXYSQUALENE-atom3 EPOXYSQUALENE-atom31&quot; order=&quot;1&quot;/&gt;

    &lt;bond id=&quot;EPOXYSQUALENE-bond2&quot; atomRefs=&quot;EPOXYSQUALENE-atom2 EPOXYSQUALENE-atom26&quot; order=&quot;1&quot;/&gt;
    &lt;bond id=&quot;EPOXYSQUALENE-bond3&quot; atomRefs=&quot;EPOXYSQUALENE-atom18 EPOXYSQUALENE-atom30&quot; order=&quot;1&quot;/&gt;

    &lt;bond id=&quot;EPOXYSQUALENE-bond4&quot; atomRefs=&quot;EPOXYSQUALENE-atom18 EPOXYSQUALENE-atom29&quot; order=&quot;1&quot;/&gt;
    &lt;bond id=&quot;EPOXYSQUALENE-bond5&quot; atomRefs=&quot;EPOXYSQUALENE-atom22 EPOXYSQUALENE-atom28&quot; order=&quot;1&quot;/&gt;

    &lt;bond id=&quot;EPOXYSQUALENE-bond6&quot; atomRefs=&quot;EPOXYSQUALENE-atom13 EPOXYSQUALENE-atom27&quot; order=&quot;1&quot;/&gt;
    &lt;bond id=&quot;EPOXYSQUALENE-bond7&quot; atomRefs=&quot;EPOXYSQUALENE-atom3 EPOXYSQUALENE-atom26&quot; order=&quot;1&quot;/&gt;
[truncated: 348,117 more chars]
