# Supplementary material for: e-Science and biological pathway semantics
Source: BMC Bioinformatics. 2007 May 9;8(Suppl 3):S3. doi: 10.1186/1471-2105-8-S3-S3 (PMC1892100; doi:10.1186/1471-2105-8-S3-S3)
Supplement: Additional file 3 — superpathway of glycolosis, pyruvate dehydrogenase, TCA, and glyoxylate bypass. This tile contains the superpathway of glycolosis, pyruvate dehydrogenase, TCA, and glyoxylate bypass in humans. The file is a subset of HumanCyc from SRI, International. The file was modified from the original as described in the text. [file 1471-2105-8-S3-S3-S3.owl]

<?xml version="1.0"?>


<!DOCTYPE rdf:RDF [
    <!ENTITY owl "http://www.w3.org/2002/07/owl#" >
    <!ENTITY xsd "http://www.w3.org/2001/XMLSchema#" >
    <!ENTITY rdfs "http://www.w3.org/2000/01/rdf-schema#" >
    <!ENTITY rdf "http://www.w3.org/1999/02/22-rdf-syntax-ns#" >
    <!ENTITY p1 "http://www.biopax.org/release/biopax-level2.owl#" >
]>


<rdf:RDF xmlns="http://BioCyc.org/HUMAN/pathway-biopax?object=GLYCOLYSIS/TCA/GLYOX-BYPASS#"
     xml:base="http://BioCyc.org/HUMAN/pathway-biopax?object=GLYCOLYSIS/TCA/GLYOX-BYPASS"
     xmlns:p1="http://www.biopax.org/release/biopax-level2.owl#"
     xmlns:xsd="http://www.w3.org/2001/XMLSchema#"
     xmlns:rdfs="http://www.w3.org/2000/01/rdf-schema#"
     xmlns:rdf="http://www.w3.org/1999/02/22-rdf-syntax-ns#"
     xmlns:owl="http://www.w3.org/2002/07/owl#">
    <owl:Ontology rdf:about="">
        <rdfs:comment
            >This BioPAX Level 1 output for organism Homo sapiens, pathway superpathway of glycolysis, pyruvate dehydrogenase, TCA, and glyoxylate bypass
was automatically generated from URL http://BioCyc.org/HUMAN/pathway-biopax?object=GLYCOLYSIS/TCA/GLYOX-BYPASS on 06-Dec-2006  04:53:58.  Note that all IDs are auto-generated,
and are valid in the scope of this file only.  If the data is regenerated at some later
time, or data for another pathway is generated from this same site, there are no 
guarantees that the same IDs will refer to the same objects.  To retrieve a file 
containing a complete list of pathways for this organism in BioPAX format, please
visit http://biocyc.org/download-flatfiles.shtml</rdfs:comment>
        <owl:imports>
            <owl:Ontology rdf:about="http://www.biopax.org/release/biopax-level2.owl"/>
        </owl:imports>
    </owl:Ontology>
    


    <!-- 
    ///////////////////////////////////////////////////////////////////////////
    //
    //   OWL Classes
    //
    ///////////////////////////////////////////////////////////////////////////
     -->

    


    <!-- Class: http://www.biopax.org/release/biopax-level2.owl#bioSource -->

    <owl:Class rdf:about="&p1;bioSource"/>
    


    <!-- Class: http://www.biopax.org/release/biopax-level2.owl#biochemicalReaction -->

    <owl:Class rdf:about="&p1;biochemicalReaction"/>
    


    <!-- Class: http://www.biopax.org/release/biopax-level2.owl#catalysis -->

    <owl:Class rdf:about="&p1;catalysis"/>
    


    <!-- Class: http://www.biopax.org/release/biopax-level2.owl#chemicalStructure -->

    <owl:Class rdf:about="&p1;chemicalStructure"/>
    


    <!-- Class: http://www.biopax.org/release/biopax-level2.owl#complex -->

    <owl:Class rdf:about="&p1;complex"/>
    


    <!-- Class: http://www.biopax.org/release/biopax-level2.owl#complexAssembly -->

    <owl:Class rdf:about="&p1;complexAssembly"/>
    


    <!-- Class: http://www.biopax.org/release/biopax-level2.owl#confidence -->

    <owl:Class rdf:about="&p1;confidence"/>
    


    <!-- Class: http://www.biopax.org/release/biopax-level2.owl#control -->

    <owl:Class rdf:about="&p1;control"/>
    


    <!-- Class: http://www.biopax.org/release/biopax-level2.owl#conversion -->

    <owl:Class rdf:about="&p1;conversion"/>
    


    <!-- Class: http://www.biopax.org/release/biopax-level2.owl#dataSource -->

    <owl:Class rdf:about="&p1;dataSource"/>
    


    <!-- Class: http://www.biopax.org/release/biopax-level2.owl#deltaGprimeO -->

    <owl:Class rdf:about="&p1;deltaGprimeO"/>
    


    <!-- Class: http://www.biopax.org/release/biopax-level2.owl#dna -->

    <owl:Class rdf:about="&p1;dna"/>
    


    <!-- Class: http://www.biopax.org/release/biopax-level2.owl#entity -->

    <owl:Class rdf:about="&p1;entity"/>
    


    <!-- Class: http://www.biopax.org/release/biopax-level2.owl#evidence -->

    <owl:Class rdf:about="&p1;evidence"/>
    


    <!-- Class: http://www.biopax.org/release/biopax-level2.owl#experimentalForm -->

    <owl:Class rdf:about="&p1;experimentalForm"/>
    


    <!-- Class: http://www.biopax.org/release/biopax-level2.owl#externalReferenceUtilityClass -->

    <owl:Class rdf:about="&p1;externalReferenceUtilityClass"/>
    


    <!-- Class: http://www.biopax.org/release/biopax-level2.owl#interaction -->

    <owl:Class rdf:about="&p1;interaction"/>
    


    <!-- Class: http://www.biopax.org/release/biopax-level2.owl#kPrime -->

    <owl:Class rdf:about="&p1;kPrime"/>
    


    <!-- Class: http://www.biopax.org/release/biopax-level2.owl#modulation -->

    <owl:Class rdf:about="&p1;modulation"/>
    


    <!-- Class: http://www.biopax.org/release/biopax-level2.owl#openControlledVocabulary -->

    <owl:Class rdf:about="&p1;openControlledVocabulary"/>
    


    <!-- Class: http://www.biopax.org/release/biopax-level2.owl#pathway -->

    <owl:Class rdf:about="&p1;pathway"/>
    


    <!-- Class: http://www.biopax.org/release/biopax-level2.owl#pathwayStep -->

    <owl:Class rdf:about="&p1;pathwayStep"/>
    


    <!-- Class: http://www.biopax.org/release/biopax-level2.owl#physicalEntity -->

    <owl:Class rdf:about="&p1;physicalEntity"/>
    


    <!-- Class: http://www.biopax.org/release/biopax-level2.owl#physicalEntityParticipant -->

    <owl:Class rdf:about="&p1;physicalEntityParticipant"/>
    


    <!-- Class: http://www.biopax.org/release/biopax-level2.owl#physicalInteraction -->

    <owl:Class rdf:about="&p1;physicalInteraction"/>
    


    <!-- Class: http://www.biopax.org/release/biopax-level2.owl#protein -->

    <owl:Class rdf:about="&p1;protein"/>
    


    <!-- Class: http://www.biopax.org/release/biopax-level2.owl#publicationXref -->

    <owl:Class rdf:about="&p1;publicationXref"/>
    


    <!-- Class: http://www.biopax.org/release/biopax-level2.owl#relationshipXref -->

    <owl:Class rdf:about="&p1;relationshipXref"/>
    


    <!-- Class: http://www.biopax.org/release/biopax-level2.owl#rna -->

    <owl:Class rdf:about="&p1;rna"/>
    


    <!-- Class: http://www.biopax.org/release/biopax-level2.owl#sequenceFeature -->

    <owl:Class rdf:about="&p1;sequenceFeature"/>
    


    <!-- Class: http://www.biopax.org/release/biopax-level2.owl#sequenceInterval -->

    <owl:Class rdf:about="&p1;sequenceInterval"/>
    


    <!-- Class: http://www.biopax.org/release/biopax-level2.owl#sequenceLocation -->

    <owl:Class rdf:about="&p1;sequenceLocation"/>
    


    <!-- Class: http://www.biopax.org/release/biopax-level2.owl#sequenceParticipant -->

    <owl:Class rdf:about="&p1;sequenceParticipant"/>
    


    <!-- Class: http://www.biopax.org/release/biopax-level2.owl#sequenceSite -->

    <owl:Class rdf:about="&p1;sequenceSite"/>
    


    <!-- Class: http://www.biopax.org/release/biopax-level2.owl#smallMolecule -->

    <owl:Class rdf:about="&p1;smallMolecule"/>
    


    <!-- Class: http://www.biopax.org/release/biopax-level2.owl#transport -->

    <owl:Class rdf:about="&p1;transport"/>
    


    <!-- Class: http://www.biopax.org/release/biopax-level2.owl#transportWithBiochemicalReaction -->

    <owl:Class rdf:about="&p1;transportWithBiochemicalReaction"/>
    


    <!-- Class: http://www.biopax.org/release/biopax-level2.owl#unificationXref -->

    <owl:Class rdf:about="&p1;unificationXref"/>
    


    <!-- Class: http://www.biopax.org/release/biopax-level2.owl#utilityClass -->

    <owl:Class rdf:about="&p1;utilityClass"/>
    


    <!-- Class: http://www.biopax.org/release/biopax-level2.owl#xref -->

    <owl:Class rdf:about="&p1;xref"/>
    


    <!-- 
    ///////////////////////////////////////////////////////////////////////////
    //
    //   OWL Object Properties
    //
    ///////////////////////////////////////////////////////////////////////////
     -->

    


    <!-- Object property: http://www.biopax.org/release/biopax-level2.owl#CELLTYPE -->

    <owl:ObjectProperty rdf:about="&p1;CELLTYPE"/>
    


    <!-- Object property: http://www.biopax.org/release/biopax-level2.owl#CELLULAR-LOCATION -->

    <owl:ObjectProperty rdf:about="&p1;CELLULAR-LOCATION"/>
    


    <!-- Object property: http://www.biopax.org/release/biopax-level2.owl#COFACTOR -->

    <owl:ObjectProperty rdf:about="&p1;COFACTOR"/>
    


    <!-- Object property: http://www.biopax.org/release/biopax-level2.owl#COMPONENTS -->

    <owl:ObjectProperty rdf:about="&p1;COMPONENTS"/>
    


    <!-- Object property: http://www.biopax.org/release/biopax-level2.owl#CONFIDENCE -->

    <owl:ObjectProperty rdf:about="&p1;CONFIDENCE"/>
    


    <!-- Object property: http://www.biopax.org/release/biopax-level2.owl#CONTROLLED -->

    <owl:ObjectProperty rdf:about="&p1;CONTROLLED"/>
    


    <!-- Object property: http://www.biopax.org/release/biopax-level2.owl#CONTROLLER -->

    <owl:ObjectProperty rdf:about="&p1;CONTROLLER"/>
    


    <!-- Object property: http://www.biopax.org/release/biopax-level2.owl#DATA-SOURCE -->

    <owl:ObjectProperty rdf:about="&p1;DATA-SOURCE"/>
    


    <!-- Object property: http://www.biopax.org/release/biopax-level2.owl#EVIDENCE -->

    <owl:ObjectProperty rdf:about="&p1;EVIDENCE"/>
    


    <!-- Object property: http://www.biopax.org/release/biopax-level2.owl#EVIDENCE-CODE -->

    <owl:ObjectProperty rdf:about="&p1;EVIDENCE-CODE"/>
    


    <!-- Object property: http://www.biopax.org/release/biopax-level2.owl#EXPERIMENTAL-FORM -->

    <owl:ObjectProperty rdf:about="&p1;EXPERIMENTAL-FORM"/>
    


    <!-- Object property: http://www.biopax.org/release/biopax-level2.owl#EXPERIMENTAL-FORM-TYPE -->

    <owl:ObjectProperty rdf:about="&p1;EXPERIMENTAL-FORM-TYPE"/>
    


    <!-- Object property: http://www.biopax.org/release/biopax-level2.owl#FEATURE-LOCATION -->

    <owl:ObjectProperty rdf:about="&p1;FEATURE-LOCATION"/>
    


    <!-- Object property: http://www.biopax.org/release/biopax-level2.owl#FEATURE-TYPE -->

    <owl:ObjectProperty rdf:about="&p1;FEATURE-TYPE"/>
    


    <!-- Object property: http://www.biopax.org/release/biopax-level2.owl#INTERACTION-TYPE -->

    <owl:ObjectProperty rdf:about="&p1;INTERACTION-TYPE"/>
    


    <!-- Object property: http://www.biopax.org/release/biopax-level2.owl#KEQ -->

    <owl:ObjectProperty rdf:about="&p1;KEQ"/>
    


    <!-- Object property: http://www.biopax.org/release/biopax-level2.owl#LEFT -->

    <owl:ObjectProperty rdf:about="&p1;LEFT"/>
    


    <!-- Object property: http://www.biopax.org/release/biopax-level2.owl#NEXT-STEP -->

    <owl:ObjectProperty rdf:about="&p1;NEXT-STEP"/>
    


    <!-- Object property: http://www.biopax.org/release/biopax-level2.owl#ORGANISM -->

    <owl:ObjectProperty rdf:about="&p1;ORGANISM"/>
    


    <!-- Object property: http://www.biopax.org/release/biopax-level2.owl#PARTICIPANT -->

    <owl:ObjectProperty rdf:about="&p1;PARTICIPANT"/>
    


    <!-- Object property: http://www.biopax.org/release/biopax-level2.owl#PARTICIPANTS -->

    <owl:ObjectProperty rdf:about="&p1;PARTICIPANTS"/>
    


    <!-- Object property: http://www.biopax.org/release/biopax-level2.owl#PATHWAY-COMPONENTS -->

    <owl:ObjectProperty rdf:about="&p1;PATHWAY-COMPONENTS"/>
    


    <!-- Object property: http://www.biopax.org/release/biopax-level2.owl#PHYSICAL-ENTITY -->

    <owl:ObjectProperty rdf:about="&p1;PHYSICAL-ENTITY"/>
    


    <!-- Object property: http://www.biopax.org/release/biopax-level2.owl#RIGHT -->

    <owl:ObjectProperty rdf:about="&p1;RIGHT"/>
    


    <!-- Object property: http://www.biopax.org/release/biopax-level2.owl#SEQUENCE-FEATURE-LIST -->

    <owl:ObjectProperty rdf:about="&p1;SEQUENCE-FEATURE-LIST"/>
    


    <!-- Object property: http://www.biopax.org/release/biopax-level2.owl#SEQUENCE-INTERVAL-BEGIN -->

    <owl:ObjectProperty rdf:about="&p1;SEQUENCE-INTERVAL-BEGIN"/>
    


    <!-- Object property: http://www.biopax.org/release/biopax-level2.owl#SEQUENCE-INTERVAL-END -->

    <owl:ObjectProperty rdf:about="&p1;SEQUENCE-INTERVAL-END"/>
    


    <!-- Object property: http://www.biopax.org/release/biopax-level2.owl#STEP-INTERACTIONS -->

    <owl:ObjectProperty rdf:about="&p1;STEP-INTERACTIONS"/>
    


    <!-- Object property: http://www.biopax.org/release/biopax-level2.owl#STRUCTURE -->

    <owl:ObjectProperty rdf:about="&p1;STRUCTURE"/>
    


    <!-- Object property: http://www.biopax.org/release/biopax-level2.owl#TAXON-XREF -->

    <owl:ObjectProperty rdf:about="&p1;TAXON-XREF"/>
    


    <!-- Object property: http://www.biopax.org/release/biopax-level2.owl#TISSUE -->

    <owl:ObjectProperty rdf:about="&p1;TISSUE"/>
    


    <!-- Object property: http://www.biopax.org/release/biopax-level2.owl#XREF -->

    <owl:ObjectProperty rdf:about="&p1;XREF"/>
    


    <!-- 
    ///////////////////////////////////////////////////////////////////////////
    //
    //   OWL Data Properties
    //
    ///////////////////////////////////////////////////////////////////////////
     -->

    


    <!-- Data property: http://www.biopax.org/release/biopax-level2.owl#AUTHORS -->

    <owl:DatatypeProperty rdf:about="&p1;AUTHORS"/>
    


    <!-- Data property: http://www.biopax.org/release/biopax-level2.owl#AVAILABILITY -->

    <owl:DatatypeProperty rdf:about="&p1;AVAILABILITY"/>
    


    <!-- Data property: http://www.biopax.org/release/biopax-level2.owl#CHEMICAL-FORMULA -->

    <owl:DatatypeProperty rdf:about="&p1;CHEMICAL-FORMULA"/>
    


    <!-- Data property: http://www.biopax.org/release/biopax-level2.owl#COMMENT -->

    <owl:DatatypeProperty rdf:about="&p1;COMMENT"/>
    


    <!-- Data property: http://www.biopax.org/release/biopax-level2.owl#CONFIDENCE-VALUE -->

    <owl:DatatypeProperty rdf:about="&p1;CONFIDENCE-VALUE"/>
    


    <!-- Data property: http://www.biopax.org/release/biopax-level2.owl#CONTROL-TYPE -->

    <owl:DatatypeProperty rdf:about="&p1;CONTROL-TYPE"/>
    


    <!-- Data property: http://www.biopax.org/release/biopax-level2.owl#DB -->

    <owl:DatatypeProperty rdf:about="&p1;DB"/>
    


    <!-- Data property: http://www.biopax.org/release/biopax-level2.owl#DB-VERSION -->

    <owl:DatatypeProperty rdf:about="&p1;DB-VERSION"/>
    


    <!-- Data property: http://www.biopax.org/release/biopax-level2.owl#DELTA-G -->

    <owl:DatatypeProperty rdf:about="&p1;DELTA-G"/>
    


    <!-- Data property: http://www.biopax.org/release/biopax-level2.owl#DELTA-G-PRIME-O -->

    <owl:DatatypeProperty rdf:about="&p1;DELTA-G-PRIME-O"/>
    


    <!-- Data property: http://www.biopax.org/release/biopax-level2.owl#DELTA-H -->

    <owl:DatatypeProperty rdf:about="&p1;DELTA-H"/>
    


    <!-- Data property: http://www.biopax.org/release/biopax-level2.owl#DELTA-S -->

    <owl:DatatypeProperty rdf:about="&p1;DELTA-S"/>
    


    <!-- Data property: http://www.biopax.org/release/biopax-level2.owl#DIRECTION -->

    <owl:DatatypeProperty rdf:about="&p1;DIRECTION"/>
    


    <!-- Data property: http://www.biopax.org/release/biopax-level2.owl#EC-NUMBER -->

    <owl:DatatypeProperty rdf:about="&p1;EC-NUMBER"/>
    


    <!-- Data property: http://www.biopax.org/release/biopax-level2.owl#ID -->

    <owl:DatatypeProperty rdf:about="&p1;ID"/>
    


    <!-- Data property: http://www.biopax.org/release/biopax-level2.owl#ID-VERSION -->

    <owl:DatatypeProperty rdf:about="&p1;ID-VERSION"/>
    


    <!-- Data property: http://www.biopax.org/release/biopax-level2.owl#IONIC-STRENGTH -->

    <owl:DatatypeProperty rdf:about="&p1;IONIC-STRENGTH"/>
    


    <!-- Data property: http://www.biopax.org/release/biopax-level2.owl#K-PRIME -->

    <owl:DatatypeProperty rdf:about="&p1;K-PRIME"/>
    


    <!-- Data property: http://www.biopax.org/release/biopax-level2.owl#MOLECULAR-WEIGHT -->

    <owl:DatatypeProperty rdf:about="&p1;MOLECULAR-WEIGHT"/>
    


    <!-- Data property: http://www.biopax.org/release/biopax-level2.owl#NAME -->

    <owl:DatatypeProperty rdf:about="&p1;NAME"/>
    


    <!-- Data property: http://www.biopax.org/release/biopax-level2.owl#PH -->

    <owl:DatatypeProperty rdf:about="&p1;PH"/>
    


    <!-- Data property: http://www.biopax.org/release/biopax-level2.owl#PMG -->

    <owl:DatatypeProperty rdf:about="&p1;PMG"/>
    


    <!-- Data property: http://www.biopax.org/release/biopax-level2.owl#POSITION-STATUS -->

    <owl:DatatypeProperty rdf:about="&p1;POSITION-STATUS"/>
    


    <!-- Data property: http://www.biopax.org/release/biopax-level2.owl#RELATIONSHIP-TYPE -->

    <owl:DatatypeProperty rdf:about="&p1;RELATIONSHIP-TYPE"/>
    


    <!-- Data property: http://www.biopax.org/release/biopax-level2.owl#SEQUENCE -->

    <owl:DatatypeProperty rdf:about="&p1;SEQUENCE"/>
    


    <!-- Data property: http://www.biopax.org/release/biopax-level2.owl#SEQUENCE-POSITION -->

    <owl:DatatypeProperty rdf:about="&p1;SEQUENCE-POSITION"/>
    


    <!-- Data property: http://www.biopax.org/release/biopax-level2.owl#SHORT-NAME -->

    <owl:DatatypeProperty rdf:about="&p1;SHORT-NAME"/>
    


    <!-- Data property: http://www.biopax.org/release/biopax-level2.owl#SOURCE -->

    <owl:DatatypeProperty rdf:about="&p1;SOURCE"/>
    


    <!-- Data property: http://www.biopax.org/release/biopax-level2.owl#SPONTANEOUS -->

    <owl:DatatypeProperty rdf:about="&p1;SPONTANEOUS"/>
    


    <!-- Data property: http://www.biopax.org/release/biopax-level2.owl#STOICHIOMETRIC-COEFFICIENT -->

    <owl:DatatypeProperty rdf:about="&p1;STOICHIOMETRIC-COEFFICIENT"/>
    


    <!-- Data property: http://www.biopax.org/release/biopax-level2.owl#STRUCTURE-DATA -->

    <owl:DatatypeProperty rdf:about="&p1;STRUCTURE-DATA"/>
    


    <!-- Data property: http://www.biopax.org/release/biopax-level2.owl#STRUCTURE-FORMAT -->

    <owl:DatatypeProperty rdf:about="&p1;STRUCTURE-FORMAT"/>
    


    <!-- Data property: http://www.biopax.org/release/biopax-level2.owl#SYNONYMS -->

    <owl:DatatypeProperty rdf:about="&p1;SYNONYMS"/>
    


    <!-- Data property: http://www.biopax.org/release/biopax-level2.owl#TEMPERATURE -->

    <owl:DatatypeProperty rdf:about="&p1;TEMPERATURE"/>
    


    <!-- Data property: http://www.biopax.org/release/biopax-level2.owl#TERM -->

    <owl:DatatypeProperty rdf:about="&p1;TERM"/>
    


    <!-- Data property: http://www.biopax.org/release/biopax-level2.owl#TITLE -->

    <owl:DatatypeProperty rdf:about="&p1;TITLE"/>
    


    <!-- Data property: http://www.biopax.org/release/biopax-level2.owl#URL -->

    <owl:DatatypeProperty rdf:about="&p1;URL"/>
    


    <!-- Data property: http://www.biopax.org/release/biopax-level2.owl#YEAR -->

    <owl:DatatypeProperty rdf:about="&p1;YEAR"/>
    


    <!-- 
    ///////////////////////////////////////////////////////////////////////////
    //
    //   OWL Individuals
    //
    ///////////////////////////////////////////////////////////////////////////
     -->

    


    <!-- Individual: http://BioCyc.org/HUMAN/pathway-biopax?object=GLYCOLYSIS/TCA/GLYOX-BYPASS#bioSource17096 -->

    <p1:bioSource rdf:about="#bioSource17096">
        <p1:TAXON-XREF rdf:resource="#unificationXref17097"/>
        <p1:NAME rdf:datatype="&xsd;string">Homo sapiens</p1:NAME>
    </p1:bioSource>
    


    <!-- Individual: http://BioCyc.org/HUMAN/pathway-biopax?object=GLYCOLYSIS/TCA/GLYOX-BYPASS#biochemicalReaction17046 -->

    <p1:biochemicalReaction rdf:about="#biochemicalReaction17046">
        <p1:RIGHT rdf:resource="#phys-ent-participant17075"/>
        <p1:RIGHT rdf:resource="#phys-ent-participant17086"/>
        <p1:RIGHT rdf:resource="#phys-ent-participant17080"/>
        <p1:XREF rdf:resource="#unificationXref17047"/>
        <p1:LEFT rdf:resource="#phys-ent-participant17068"/>
        <p1:LEFT rdf:resource="#phys-ent-participant17062"/>
        <p1:LEFT rdf:resource="#phys-ent-participant17056"/>
        <p1:NAME rdf:datatype="&xsd;string">PYRUVDEH-RXN</p1:NAME>
        <p1:DELTA-G rdf:datatype="&xsd;double">-8</p1:DELTA-G>
        <p1:EC-NUMBER rdf:datatype="&xsd;string">1.2.1.-</p1:EC-NUMBER>
    </p1:biochemicalReaction>
    


    <!-- Individual: http://BioCyc.org/HUMAN/pathway-biopax?object=GLYCOLYSIS/TCA/GLYOX-BYPASS#biochemicalReaction17101 -->

    <p1:biochemicalReaction rdf:about="#biochemicalReaction17101">
        <p1:RIGHT rdf:resource="#phys-ent-participant17113"/>
        <p1:LEFT rdf:resource="#phys-ent-participant17107"/>
        <p1:XREF rdf:resource="#unificationXref17102"/>
        <p1:NAME rdf:datatype="&xsd;string"
            >Glucose-6-phosphate isomerase</p1:NAME>
        <p1:SYNONYMS rdf:datatype="&xsd;string"
            >Phosphoglucose isomerase</p1:SYNONYMS>
        <p1:SYNONYMS rdf:datatype="&xsd;string"
            >Hexose monophosphate isomerase</p1:SYNONYMS>
        <p1:SYNONYMS rdf:datatype="&xsd;string"
            >Phosphohexoisomerase</p1:SYNONYMS>
        <p1:SYNONYMS rdf:datatype="&xsd;string"
            >Phosphosaccharomutase</p1:SYNONYMS>
        <p1:SYNONYMS rdf:datatype="&xsd;string"
            >Phosphohexose isomerase</p1:SYNONYMS>
        <p1:SYNONYMS rdf:datatype="&xsd;string"
            >Phosphoglucoisomerase</p1:SYNONYMS>
        <p1:SYNONYMS rdf:datatype="&xsd;string">Oxoisomerase</p1:SYNONYMS>
        <p1:SYNONYMS rdf:datatype="&xsd;string"
            >Hexosephosphate isomerase</p1:SYNONYMS>
        <p1:SYNONYMS rdf:datatype="&xsd;string"
            >Phosphohexomutase</p1:SYNONYMS>
        <p1:DELTA-G rdf:datatype="&xsd;double">0.4</p1:DELTA-G>
        <p1:EC-NUMBER rdf:datatype="&xsd;string">5.3.1.9</p1:EC-NUMBER>
    </p1:biochemicalReaction>
    


    <!-- Individual: http://BioCyc.org/HUMAN/pathway-biopax?object=GLYCOLYSIS/TCA/GLYOX-BYPASS#biochemicalReaction17128 -->

    <p1:biochemicalReaction rdf:about="#biochemicalReaction17128">
        <p1:RIGHT rdf:resource="#phys-ent-participant17148"/>
        <p1:RIGHT rdf:resource="#phys-ent-participant17142"/>
        <p1:LEFT rdf:resource="#phys-ent-participant17113"/>
        <p1:LEFT rdf:resource="#phys-ent-participant17135"/>
        <p1:XREF rdf:resource="#unificationXref17129"/>
        <p1:NAME rdf:datatype="&xsd;string"
            >6-phosphofructokinase</p1:NAME>
        <p1:SYNONYMS rdf:datatype="&xsd;string"
            >Phosphohexokinase</p1:SYNONYMS>
        <p1:SYNONYMS rdf:datatype="&xsd;string"
            >Phosphofructokinase I</p1:SYNONYMS>
        <p1:SYNONYMS rdf:datatype="&xsd;string"
            >fructose-6-phosphate phosphorylation</p1:SYNONYMS>
        <p1:DELTA-G rdf:datatype="&xsd;double">-3.4</p1:DELTA-G>
        <p1:EC-NUMBER rdf:datatype="&xsd;string">2.7.1.11</p1:EC-NUMBER>
    </p1:biochemicalReaction>
    


    <!-- Individual: http://BioCyc.org/HUMAN/pathway-biopax?object=GLYCOLYSIS/TCA/GLYOX-BYPASS#biochemicalReaction17181 -->

    <p1:biochemicalReaction rdf:about="#biochemicalReaction17181">
        <p1:RIGHT rdf:resource="#phys-ent-participant17194"/>
        <p1:RIGHT rdf:resource="#phys-ent-participant17188"/>
        <p1:XREF rdf:resource="#unificationXref17182"/>
        <p1:LEFT rdf:resource="#phys-ent-participant17148"/>
        <p1:NAME rdf:datatype="&xsd;string"
            >Fructose-bisphosphate aldolase</p1:NAME>
        <p1:SYNONYMS rdf:datatype="&xsd;string">Aldolase</p1:SYNONYMS>
        <p1:SYNONYMS rdf:datatype="&xsd;string"
            >Fructose-1,6-bisphosphate triosephosphate-lyase</p1:SYNONYMS>
        <p1:DELTA-G rdf:datatype="&xsd;double">5.7</p1:DELTA-G>
        <p1:EC-NUMBER rdf:datatype="&xsd;string">4.1.2.13</p1:EC-NUMBER>
    </p1:biochemicalReaction>
    


    <!-- Individual: http://BioCyc.org/HUMAN/pathway-biopax?object=GLYCOLYSIS/TCA/GLYOX-BYPASS#biochemicalReaction17235 -->

    <p1:biochemicalReaction rdf:about="#biochemicalReaction17235">
        <p1:RIGHT rdf:resource="#phys-ent-participant17188"/>
        <p1:XREF rdf:resource="#unificationXref17236"/>
        <p1:LEFT rdf:resource="#phys-ent-participant17194"/>
        <p1:NAME rdf:datatype="&xsd;string"
            >Triosephosphate isomerase</p1:NAME>
        <p1:SYNONYMS rdf:datatype="&xsd;string"
            >Phosphotriose isomerase</p1:SYNONYMS>
        <p1:SYNONYMS rdf:datatype="&xsd;string"
            >Triosephosphate mutase</p1:SYNONYMS>
        <p1:SYNONYMS rdf:datatype="&xsd;string"
            >triose phosphate isomerization</p1:SYNONYMS>
        <p1:SYNONYMS rdf:datatype="&xsd;string"
            >Triose phosphoisomerase</p1:SYNONYMS>
        <p1:DELTA-G rdf:datatype="&xsd;double">1.8</p1:DELTA-G>
        <p1:EC-NUMBER rdf:datatype="&xsd;string">5.3.1.1</p1:EC-NUMBER>
    </p1:biochemicalReaction>
    


    <!-- Individual: http://BioCyc.org/HUMAN/pathway-biopax?object=GLYCOLYSIS/TCA/GLYOX-BYPASS#biochemicalReaction17260 -->

    <p1:biochemicalReaction rdf:about="#biochemicalReaction17260">
        <p1:RIGHT rdf:resource="#phys-ent-participant17273"/>
        <p1:RIGHT rdf:resource="#phys-ent-participant17086"/>
        <p1:LEFT rdf:resource="#phys-ent-participant17068"/>
        <p1:LEFT rdf:resource="#phys-ent-participant17267"/>
        <p1:LEFT rdf:resource="#phys-ent-participant17194"/>
        <p1:XREF rdf:resource="#unificationXref17261"/>
        <p1:NAME rdf:datatype="&xsd;string"
            >Glyceraldehyde 3-phosphate dehydrogenase (phosphorylating)</p1:NAME>
        <p1:SYNONYMS rdf:datatype="&xsd;string"
            >glyceraldehyde 3-phosphate oxidation</p1:SYNONYMS>
        <p1:SYNONYMS rdf:datatype="&xsd;string"
            >Triosephosphate dehydrogenase</p1:SYNONYMS>
        <p1:SYNONYMS rdf:datatype="&xsd;string"
            >NAD-dependent glyceraldehyde-3-phosphate dehydrogenase</p1:SYNONYMS>
        <p1:SYNONYMS rdf:datatype="&xsd;string">GAPDH</p1:SYNONYMS>
        <p1:DELTA-G rdf:datatype="&xsd;double">1.5</p1:DELTA-G>
        <p1:EC-NUMBER rdf:datatype="&xsd;string">1.2.1.12</p1:EC-NUMBER>
    </p1:biochemicalReaction>
    


    <!-- Individual: http://BioCyc.org/HUMAN/pathway-biopax?object=GLYCOLYSIS/TCA/GLYOX-BYPASS#biochemicalReaction17345 -->

    <p1:biochemicalReaction rdf:about="#biochemicalReaction17345">
        <p1:RIGHT rdf:resource="#phys-ent-participant17273"/>
        <p1:RIGHT rdf:resource="#phys-ent-participant17142"/>
        <p1:LEFT rdf:resource="#phys-ent-participant17352"/>
        <p1:LEFT rdf:resource="#phys-ent-participant17135"/>
        <p1:XREF rdf:resource="#unificationXref17346"/>
        <p1:NAME rdf:datatype="&xsd;string"
            >Phosphoglycerate kinase</p1:NAME>
        <p1:SYNONYMS rdf:datatype="&xsd;string"
            >phosphoglycerate phosphorylation</p1:SYNONYMS>
        <p1:EC-NUMBER rdf:datatype="&xsd;string">2.7.2.3</p1:EC-NUMBER>
    </p1:biochemicalReaction>
    


    <!-- Individual: http://BioCyc.org/HUMAN/pathway-biopax?object=GLYCOLYSIS/TCA/GLYOX-BYPASS#biochemicalReaction17382 -->

    <p1:biochemicalReaction rdf:about="#biochemicalReaction17382">
        <p1:RIGHT rdf:resource="#phys-ent-participant17389"/>
        <p1:XREF rdf:resource="#unificationXref17383"/>
        <p1:LEFT rdf:resource="#phys-ent-participant17352"/>
        <p1:NAME rdf:datatype="&xsd;string"
            >Phosphoglycerate mutase</p1:NAME>
        <p1:SYNONYMS rdf:datatype="&xsd;string"
            >Phosphoglyceromutase</p1:SYNONYMS>
        <p1:SYNONYMS rdf:datatype="&xsd;string">PGAM</p1:SYNONYMS>
        <p1:SYNONYMS rdf:datatype="&xsd;string"
            >Phosphoglycerate phosphomutase</p1:SYNONYMS>
        <p1:DELTA-G rdf:datatype="&xsd;double">1.1</p1:DELTA-G>
        <p1:EC-NUMBER rdf:datatype="&xsd;string">5.4.2.1</p1:EC-NUMBER>
    </p1:biochemicalReaction>
    


    <!-- Individual: http://BioCyc.org/HUMAN/pathway-biopax?object=GLYCOLYSIS/TCA/GLYOX-BYPASS#biochemicalReaction17447 -->

    <p1:biochemicalReaction rdf:about="#biochemicalReaction17447">
        <p1:RIGHT rdf:resource="#phys-ent-participant17454"/>
        <p1:RIGHT rdf:resource="#phys-ent-participant17459"/>
        <p1:XREF rdf:resource="#unificationXref17448"/>
        <p1:LEFT rdf:resource="#phys-ent-participant17389"/>
        <p1:NAME rdf:datatype="&xsd;string"
            >Phosphopyruvate hydratase</p1:NAME>
        <p1:SYNONYMS rdf:datatype="&xsd;string">Enolase</p1:SYNONYMS>
        <p1:SYNONYMS rdf:datatype="&xsd;string"
            >2-phosphoglycerate dehydration</p1:SYNONYMS>
        <p1:SYNONYMS rdf:datatype="&xsd;string"
            >2-phosphoglycerate dehydratase</p1:SYNONYMS>
        <p1:DELTA-G rdf:datatype="&xsd;double">0.4</p1:DELTA-G>
        <p1:EC-NUMBER rdf:datatype="&xsd;string">4.2.1.11</p1:EC-NUMBER>
    </p1:biochemicalReaction>
    


    <!-- Individual: http://BioCyc.org/HUMAN/pathway-biopax?object=GLYCOLYSIS/TCA/GLYOX-BYPASS#biochemicalReaction17509 -->

    <p1:biochemicalReaction rdf:about="#biochemicalReaction17509">
        <p1:RIGHT rdf:resource="#phys-ent-participant17454"/>
        <p1:RIGHT rdf:resource="#phys-ent-participant17142"/>
        <p1:XREF rdf:resource="#unificationXref17510"/>
        <p1:LEFT rdf:resource="#phys-ent-participant17056"/>
        <p1:LEFT rdf:resource="#phys-ent-participant17135"/>
        <p1:NAME rdf:datatype="&xsd;string">Pyruvate kinase</p1:NAME>
        <p1:SYNONYMS rdf:datatype="&xsd;string"
            >pyruvate phosphorylation</p1:SYNONYMS>
        <p1:SYNONYMS rdf:datatype="&xsd;string"
            >phosphoenolpyruvate dephosphorylation</p1:SYNONYMS>
        <p1:SYNONYMS rdf:datatype="&xsd;string"
            >Phosphoenol transphosphorylase</p1:SYNONYMS>
        <p1:SYNONYMS rdf:datatype="&xsd;string"
            >Phosphoenolpyruvate kinase</p1:SYNONYMS>
        <p1:DELTA-G rdf:datatype="&xsd;double">-7.5</p1:DELTA-G>
        <p1:EC-NUMBER rdf:datatype="&xsd;string">2.7.1.40</p1:EC-NUMBER>
    </p1:biochemicalReaction>
    


    <!-- Individual: http://BioCyc.org/HUMAN/pathway-biopax?object=GLYCOLYSIS/TCA/GLYOX-BYPASS#biochemicalReaction17533 -->

    <p1:biochemicalReaction rdf:about="#biochemicalReaction17533">
        <p1:RIGHT rdf:resource="#phys-ent-participant17548"/>
        <p1:RIGHT rdf:resource="#phys-ent-participant17554"/>
        <p1:XREF rdf:resource="#unificationXref17534"/>
        <p1:LEFT rdf:resource="#phys-ent-participant17545"/>
        <p1:LEFT rdf:resource="#phys-ent-participant17537"/>
        <p1:NAME rdf:datatype="&xsd;string"
            >Malate dehydrogenase (acceptor)</p1:NAME>
        <p1:EC-NUMBER rdf:datatype="&xsd;string">1.1.99.16</p1:EC-NUMBER>
    </p1:biochemicalReaction>
    


    <!-- Individual: http://BioCyc.org/HUMAN/pathway-biopax?object=GLYCOLYSIS/TCA/GLYOX-BYPASS#biochemicalReaction17562 -->

    <p1:biochemicalReaction rdf:about="#biochemicalReaction17562">
        <p1:RIGHT rdf:resource="#phys-ent-participant17576"/>
        <p1:RIGHT rdf:resource="#phys-ent-participant17582"/>
        <p1:XREF rdf:resource="#unificationXref17563"/>
        <p1:LEFT rdf:resource="#phys-ent-participant17573"/>
        <p1:LEFT rdf:resource="#phys-ent-participant17566"/>
        <p1:NAME rdf:datatype="&xsd;string"
            >Succinate dehydrogenase (ubiquinone)</p1:NAME>
        <p1:SYNONYMS rdf:datatype="&xsd;string"
            >Succinic dehydrogenase</p1:SYNONYMS>
        <p1:EC-NUMBER rdf:datatype="&xsd;string">1.3.5.1</p1:EC-NUMBER>
    </p1:biochemicalReaction>
    


    <!-- Individual: http://BioCyc.org/HUMAN/pathway-biopax?object=GLYCOLYSIS/TCA/GLYOX-BYPASS#biochemicalReaction17625 -->

    <p1:biochemicalReaction rdf:about="#biochemicalReaction17625">
        <p1:RIGHT rdf:resource="#phys-ent-participant17080"/>
        <p1:RIGHT rdf:resource="#phys-ent-participant17649"/>
        <p1:RIGHT rdf:resource="#phys-ent-participant17643"/>
        <p1:XREF rdf:resource="#unificationXref17626"/>
        <p1:LEFT rdf:resource="#phys-ent-participant17638"/>
        <p1:LEFT rdf:resource="#phys-ent-participant17633"/>
        <p1:NAME rdf:datatype="&xsd;string"
            >Isocitrate dehydrogenase (NADP+)</p1:NAME>
        <p1:SYNONYMS rdf:datatype="&xsd;string"
            >isocitrate dehydrogenase</p1:SYNONYMS>
        <p1:SYNONYMS rdf:datatype="&xsd;string"
            >Oxalosuccinate decarboxylase</p1:SYNONYMS>
        <p1:SYNONYMS rdf:datatype="&xsd;string">IDH</p1:SYNONYMS>
        <p1:SYNONYMS rdf:datatype="&xsd;string"
            >isocitrate oxidation</p1:SYNONYMS>
        <p1:SYNONYMS rdf:datatype="&xsd;string"
            >threo-D(s)-isocitrate oxidoreductase (decarboxylating)</p1:SYNONYMS>
        <p1:DELTA-G rdf:datatype="&xsd;double">-5.</p1:DELTA-G>
        <p1:EC-NUMBER rdf:datatype="&xsd;string">1.1.1.42</p1:EC-NUMBER>
    </p1:biochemicalReaction>
    


    <!-- Individual: http://BioCyc.org/HUMAN/pathway-biopax?object=GLYCOLYSIS/TCA/GLYOX-BYPASS#biochemicalReaction17678 -->

    <p1:biochemicalReaction rdf:about="#biochemicalReaction17678">
        <p1:RIGHT rdf:resource="#phys-ent-participant17685"/>
        <p1:RIGHT rdf:resource="#phys-ent-participant17086"/>
        <p1:RIGHT rdf:resource="#phys-ent-participant17080"/>
        <p1:XREF rdf:resource="#unificationXref17679"/>
        <p1:LEFT rdf:resource="#phys-ent-participant17068"/>
        <p1:LEFT rdf:resource="#phys-ent-participant17062"/>
        <p1:LEFT rdf:resource="#phys-ent-participant17649"/>
        <p1:NAME rdf:datatype="&xsd;string"
            >2OXOGLUTARATEDEH-RXN</p1:NAME>
        <p1:SYNONYMS rdf:datatype="&xsd;string"
            >&amp;alpha;-ketoglutarate oxidative decarboxylation</p1:SYNONYMS>
        <p1:SYNONYMS rdf:datatype="&xsd;string"
            >2-oxoglutarate dehydrogenation</p1:SYNONYMS>
        <p1:DELTA-G rdf:datatype="&xsd;double">-7.2</p1:DELTA-G>
    </p1:biochemicalReaction>
    


    <!-- Individual: http://BioCyc.org/HUMAN/pathway-biopax?object=GLYCOLYSIS/TCA/GLYOX-BYPASS#biochemicalReaction17716 -->

    <p1:biochemicalReaction rdf:about="#biochemicalReaction17716">
        <p1:RIGHT rdf:resource="#phys-ent-participant17685"/>
        <p1:RIGHT rdf:resource="#phys-ent-participant17267"/>
        <p1:RIGHT rdf:resource="#phys-ent-participant17142"/>
        <p1:XREF rdf:resource="#unificationXref17717"/>
        <p1:LEFT rdf:resource="#phys-ent-participant17062"/>
        <p1:LEFT rdf:resource="#phys-ent-participant17573"/>
        <p1:LEFT rdf:resource="#phys-ent-participant17135"/>
        <p1:NAME rdf:datatype="&xsd;string"
            >Succinate--CoA ligase (ADP-forming)</p1:NAME>
        <p1:SYNONYMS rdf:datatype="&xsd;string"
            >succinyl CoA synthesis</p1:SYNONYMS>
        <p1:SYNONYMS rdf:datatype="&xsd;string"
            >Succinyl-CoA synthetase (ADP-forming)</p1:SYNONYMS>
        <p1:SYNONYMS rdf:datatype="&xsd;string"
            >Succinate thiokinase</p1:SYNONYMS>
        <p1:DELTA-G rdf:datatype="&xsd;double">-0.7</p1:DELTA-G>
        <p1:EC-NUMBER rdf:datatype="&xsd;string">6.2.1.5</p1:EC-NUMBER>
    </p1:biochemicalReaction>
    


    <!-- Individual: http://BioCyc.org/HUMAN/pathway-biopax?object=GLYCOLYSIS/TCA/GLYOX-BYPASS#biochemicalReaction17726 -->

    <p1:biochemicalReaction rdf:about="#biochemicalReaction17726">
        <p1:RIGHT rdf:resource="#phys-ent-participant17459"/>
        <p1:RIGHT rdf:resource="#phys-ent-participant17582"/>
        <p1:XREF rdf:resource="#unificationXref17727"/>
        <p1:LEFT rdf:resource="#phys-ent-participant17545"/>
        <p1:NAME rdf:datatype="&xsd;string"
            >Fumarate hydratase</p1:NAME>
        <p1:SYNONYMS rdf:datatype="&xsd;string">Fumarase</p1:SYNONYMS>
        <p1:SYNONYMS rdf:datatype="&xsd;string"
            >fumarate hydration</p1:SYNONYMS>
        <p1:SYNONYMS rdf:datatype="&xsd;string"
            >malate dehydration</p1:SYNONYMS>
        <p1:DELTA-G rdf:datatype="&xsd;double">0</p1:DELTA-G>
        <p1:EC-NUMBER rdf:datatype="&xsd;string">4.2.1.2</p1:EC-NUMBER>
    </p1:biochemicalReaction>
    


    <!-- Individual: http://BioCyc.org/HUMAN/pathway-biopax?object=GLYCOLYSIS/TCA/GLYOX-BYPASS#biochemicalReaction17739 -->

    <p1:biochemicalReaction rdf:about="#biochemicalReaction17739">
        <p1:RIGHT rdf:resource="#phys-ent-participant17751"/>
        <p1:RIGHT rdf:resource="#phys-ent-participant17459"/>
        <p1:XREF rdf:resource="#unificationXref17740"/>
        <p1:LEFT rdf:resource="#phys-ent-participant17746"/>
        <p1:NAME rdf:datatype="&xsd;string"
            >Aconitate hydratase</p1:NAME>
        <p1:SYNONYMS rdf:datatype="&xsd;string"
            >Citrate hydro-lyase</p1:SYNONYMS>
        <p1:SYNONYMS rdf:datatype="&xsd;string">Aconitase</p1:SYNONYMS>
        <p1:DELTA-G rdf:datatype="&xsd;double">2.</p1:DELTA-G>
        <p1:EC-NUMBER rdf:datatype="&xsd;string">4.2.1.3</p1:EC-NUMBER>
    </p1:biochemicalReaction>
    


    <!-- Individual: http://BioCyc.org/HUMAN/pathway-biopax?object=GLYCOLYSIS/TCA/GLYOX-BYPASS#biochemicalReaction17765 -->

    <p1:biochemicalReaction rdf:about="#biochemicalReaction17765">
        <p1:RIGHT rdf:resource="#phys-ent-participant17062"/>
        <p1:RIGHT rdf:resource="#phys-ent-participant17746"/>
        <p1:LEFT rdf:resource="#phys-ent-participant17075"/>
        <p1:LEFT rdf:resource="#phys-ent-participant17459"/>
        <p1:LEFT rdf:resource="#phys-ent-participant17554"/>
        <p1:XREF rdf:resource="#unificationXref17766"/>
        <p1:NAME rdf:datatype="&xsd;string"
            >Citrate (si)-synthase</p1:NAME>
        <p1:SYNONYMS rdf:datatype="&xsd;string">Citrogenase</p1:SYNONYMS>
        <p1:SYNONYMS rdf:datatype="&xsd;string"
            >Condensing enzyme</p1:SYNONYMS>
        <p1:SYNONYMS rdf:datatype="&xsd;string"
            >Citrate condensing enzyme</p1:SYNONYMS>
        <p1:SYNONYMS rdf:datatype="&xsd;string"
            >Oxaloacetate transacetase</p1:SYNONYMS>
        <p1:SYNONYMS rdf:datatype="&xsd;string"
            >citrate synthesis</p1:SYNONYMS>
        <p1:DELTA-G rdf:datatype="&xsd;double">-7.7</p1:DELTA-G>
        <p1:EC-NUMBER rdf:datatype="&xsd;string">2.3.3.1</p1:EC-NUMBER>
    </p1:biochemicalReaction>
    


    <!-- Individual: http://BioCyc.org/HUMAN/pathway-biopax?object=GLYCOLYSIS/TCA/GLYOX-BYPASS#biochemicalReaction17787 -->

    <p1:biochemicalReaction rdf:about="#biochemicalReaction17787">
        <p1:RIGHT rdf:resource="#phys-ent-participant17633"/>
        <p1:XREF rdf:resource="#unificationXref17788"/>
        <p1:LEFT rdf:resource="#phys-ent-participant17751"/>
        <p1:LEFT rdf:resource="#phys-ent-participant17459"/>
        <p1:NAME rdf:datatype="&xsd;string"
            >ACONITATEHYDR-RXN</p1:NAME>
        <p1:DELTA-G rdf:datatype="&xsd;double">-0.5</p1:DELTA-G>
        <p1:EC-NUMBER rdf:datatype="&xsd;string">4.2.1.3</p1:EC-NUMBER>
    </p1:biochemicalReaction>
    


    <!-- Individual: http://BioCyc.org/HUMAN/pathway-biopax?object=GLYCOLYSIS/TCA/GLYOX-BYPASS#biochemicalReaction17804 -->

    <p1:biochemicalReaction rdf:about="#biochemicalReaction17804">
        <p1:RIGHT rdf:resource="#phys-ent-participant17811"/>
        <p1:RIGHT rdf:resource="#phys-ent-participant17573"/>
        <p1:XREF rdf:resource="#unificationXref17805"/>
        <p1:LEFT rdf:resource="#phys-ent-participant17633"/>
        <p1:NAME rdf:datatype="&xsd;string"
            >Isocitrate lyase</p1:NAME>
        <p1:SYNONYMS rdf:datatype="&xsd;string">Isocitratase</p1:SYNONYMS>
        <p1:SYNONYMS rdf:datatype="&xsd;string"
            >glyoxylate-succinate condensation</p1:SYNONYMS>
        <p1:SYNONYMS rdf:datatype="&xsd;string">Isocitritase</p1:SYNONYMS>
        <p1:SYNONYMS rdf:datatype="&xsd;string">ICL</p1:SYNONYMS>
        <p1:SYNONYMS rdf:datatype="&xsd;string">Isocitrase</p1:SYNONYMS>
        <p1:SYNONYMS rdf:datatype="&xsd;string"
            >isocitrate cleavage</p1:SYNONYMS>
        <p1:EC-NUMBER rdf:datatype="&xsd;string">4.1.3.1</p1:EC-NUMBER>
    </p1:biochemicalReaction>
    


    <!-- Individual: http://BioCyc.org/HUMAN/pathway-biopax?object=GLYCOLYSIS/TCA/GLYOX-BYPASS#biochemicalReaction17813 -->

    <p1:biochemicalReaction rdf:about="#biochemicalReaction17813">
        <p1:RIGHT rdf:resource="#phys-ent-participant17062"/>
        <p1:RIGHT rdf:resource="#phys-ent-participant17545"/>
        <p1:XREF rdf:resource="#unificationXref17814"/>
        <p1:LEFT rdf:resource="#phys-ent-participant17811"/>
        <p1:LEFT rdf:resource="#phys-ent-participant17075"/>
        <p1:LEFT rdf:resource="#phys-ent-participant17459"/>
        <p1:NAME rdf:datatype="&xsd;string">Malate synthase</p1:NAME>
        <p1:SYNONYMS rdf:datatype="&xsd;string"
            >glyoxylate transacetylation</p1:SYNONYMS>
        <p1:SYNONYMS rdf:datatype="&xsd;string"
            >glyoxylate-acetate condensation</p1:SYNONYMS>
        <p1:SYNONYMS rdf:datatype="&xsd;string"
            >Malate condensing enzyme</p1:SYNONYMS>
        <p1:SYNONYMS rdf:datatype="&xsd;string"
            >Glyoxylate transacetylase</p1:SYNONYMS>
        <p1:SYNONYMS rdf:datatype="&xsd;string"
            >Malate synthetase</p1:SYNONYMS>
        <p1:EC-NUMBER rdf:datatype="&xsd;string">2.3.3.9</p1:EC-NUMBER>
    </p1:biochemicalReaction>
    


    <!-- Individual: http://BioCyc.org/HUMAN/pathway-biopax?object=GLYCOLYSIS/TCA/GLYOX-BYPASS#biochemicalReaction17816 -->

    <p1:biochemicalReaction rdf:about="#biochemicalReaction17816">
        <p1:RIGHT rdf:resource="#phys-ent-participant17086"/>
        <p1:RIGHT rdf:resource="#phys-ent-participant17554"/>
        <p1:XREF rdf:resource="#unificationXref17817"/>
        <p1:LEFT rdf:resource="#phys-ent-participant17068"/>
        <p1:LEFT rdf:resource="#phys-ent-participant17545"/>
        <p1:NAME rdf:datatype="&xsd;string"
            >Malate dehydrogenase</p1:NAME>
        <p1:SYNONYMS rdf:datatype="&xsd;string"
            >Malic dehydrogenase</p1:SYNONYMS>
        <p1:SYNONYMS rdf:datatype="&xsd;string"
            >malate dehydrogenation</p1:SYNONYMS>
        <p1:DELTA-G rdf:datatype="&xsd;double">7.1</p1:DELTA-G>
        <p1:EC-NUMBER rdf:datatype="&xsd;string">1.1.1.37</p1:EC-NUMBER>
    </p1:biochemicalReaction>
    


    <!-- Individual: http://BioCyc.org/HUMAN/pathway-biopax?object=GLYCOLYSIS/TCA/GLYOX-BYPASS#catalysis17087 -->

    <p1:catalysis rdf:about="#catalysis17087">
        <p1:CONTROLLED rdf:resource="#biochemicalReaction17046"/>
        <p1:CONTROLLER rdf:resource="#phys-ent-participant17099"/>
        <p1:XREF rdf:resource="#unificationXref17088"/>
        <p1:NAME rdf:datatype="&xsd;string"
            >pyruvate dehydrogenase protein X component, mitochondrial precursor</p1:NAME>
        <p1:SYNONYMS rdf:datatype="&xsd;string"
            >DIHYDROLIPOAMIDE DEHYDROGENASE-BINDING PROTEIN OF PYRUVATE DEHYDROGENASE COMPLEX</p1:SYNONYMS>
        <p1:SYNONYMS rdf:datatype="&xsd;string"
            >E3-BINDING PROTEIN</p1:SYNONYMS>
        <p1:SYNONYMS rdf:datatype="&xsd;string"
            >pyruvate dehydrogenase complex, lipoyl-containing component X</p1:SYNONYMS>
        <p1:SYNONYMS rdf:datatype="&xsd;string">PROX</p1:SYNONYMS>
        <p1:SYNONYMS rdf:datatype="&xsd;string">E3BP</p1:SYNONYMS>
        <p1:COMMENT rdf:datatype="&xsd;string"
            >REQUIRED FOR ANCHORING DIHYDROLIPOAMIDE DEHYDROGENASE (E3) TO THE DIHYDROLIPOAMIDE TRANSACETYLASE (E2) CORE OF THE PYRUVATE DEHYDROGENASE COMPLEXES OF EUKARYOTES. THIS SPECIFIC BINDING IS ESSENTIAL FOR A FUNCTIONAL PDH COMPLEX.</p1:COMMENT>
    </p1:catalysis>
    


    <!-- Individual: http://BioCyc.org/HUMAN/pathway-biopax?object=GLYCOLYSIS/TCA/GLYOX-BYPASS#catalysis17114 -->

    <p1:catalysis rdf:about="#catalysis17114">
        <p1:CONTROLLED rdf:resource="#biochemicalReaction17101"/>
        <p1:CONTROLLER rdf:resource="#phys-ent-participant17126"/>
        <p1:XREF rdf:resource="#unificationXref17115"/>
        <p1:NAME rdf:datatype="&xsd;string"
            >glucose-6-phosphate isomerase</p1:NAME>
    </p1:catalysis>
    


    <!-- Individual: http://BioCyc.org/HUMAN/pathway-biopax?object=GLYCOLYSIS/TCA/GLYOX-BYPASS#catalysis17149 -->

    <p1:catalysis rdf:about="#catalysis17149">
        <p1:CONTROLLED rdf:resource="#biochemicalReaction17128"/>
        <p1:CONTROLLER rdf:resource="#phys-ent-participant17160"/>
        <p1:XREF rdf:resource="#unificationXref17150"/>
        <p1:NAME rdf:datatype="&xsd;string"
            >6-phosphofructokinase, liver type</p1:NAME>
    </p1:catalysis>
    


    <!-- Individual: http://BioCyc.org/HUMAN/pathway-biopax?object=GLYCOLYSIS/TCA/GLYOX-BYPASS#catalysis17161 -->

    <p1:catalysis rdf:about="#catalysis17161">
        <p1:CONTROLLED rdf:resource="#biochemicalReaction17128"/>
        <p1:CONTROLLER rdf:resource="#phys-ent-participant17172"/>
        <p1:XREF rdf:resource="#unificationXref17162"/>
        <p1:NAME rdf:datatype="&xsd;string"
            >6-phosphofructokinase, muscle type</p1:NAME>
    </p1:catalysis>
    


    <!-- Individual: http://BioCyc.org/HUMAN/pathway-biopax?object=GLYCOLYSIS/TCA/GLYOX-BYPASS#catalysis17173 -->

    <p1:catalysis rdf:about="#catalysis17173">
        <p1:CONTROLLED rdf:resource="#biochemicalReaction17128"/>
        <p1:CONTROLLER rdf:resource="#phys-ent-participant17179"/>
        <p1:XREF rdf:resource="#unificationXref17174"/>
        <p1:NAME rdf:datatype="&xsd;string"
            >6-phosphofructokinase, type c</p1:NAME>
    </p1:catalysis>
    


    <!-- Individual: http://BioCyc.org/HUMAN/pathway-biopax?object=GLYCOLYSIS/TCA/GLYOX-BYPASS#catalysis17195 -->

    <p1:catalysis rdf:about="#catalysis17195">
        <p1:CONTROLLED rdf:resource="#biochemicalReaction17181"/>
        <p1:CONTROLLER rdf:resource="#phys-ent-participant17202"/>
        <p1:XREF rdf:resource="#unificationXref17196"/>
        <p1:NAME rdf:datatype="&xsd;string"
            >fructose-bisphosphate aldolase C</p1:NAME>
    </p1:catalysis>
    


    <!-- Individual: http://BioCyc.org/HUMAN/pathway-biopax?object=GLYCOLYSIS/TCA/GLYOX-BYPASS#catalysis17203 -->

    <p1:catalysis rdf:about="#catalysis17203">
        <p1:CONTROLLED rdf:resource="#biochemicalReaction17181"/>
        <p1:CONTROLLER rdf:resource="#phys-ent-participant17213"/>
        <p1:XREF rdf:resource="#unificationXref17204"/>
        <p1:NAME rdf:datatype="&xsd;string"
            >fructose-bisphosphate aldolase A</p1:NAME>
    </p1:catalysis>
    


    <!-- Individual: http://BioCyc.org/HUMAN/pathway-biopax?object=GLYCOLYSIS/TCA/GLYOX-BYPASS#catalysis17214 -->

    <p1:catalysis rdf:about="#catalysis17214">
        <p1:CONTROLLED rdf:resource="#biochemicalReaction17181"/>
        <p1:CONTROLLER rdf:resource="#phys-ent-participant17218"/>
        <p1:XREF rdf:resource="#unificationXref17215"/>
        <p1:NAME rdf:datatype="&xsd;string"
            >fructose bisphosphate aldolase</p1:NAME>
    </p1:catalysis>
    


    <!-- Individual: http://BioCyc.org/HUMAN/pathway-biopax?object=GLYCOLYSIS/TCA/GLYOX-BYPASS#catalysis17219 -->

    <p1:catalysis rdf:about="#catalysis17219">
        <p1:CONTROLLED rdf:resource="#biochemicalReaction17181"/>
        <p1:CONTROLLER rdf:resource="#phys-ent-participant17233"/>
        <p1:XREF rdf:resource="#unificationXref17220"/>
        <p1:NAME rdf:datatype="&xsd;string"
            >fructose-bisphosphate aldolase B</p1:NAME>
    </p1:catalysis>
    


    <!-- Individual: http://BioCyc.org/HUMAN/pathway-biopax?object=GLYCOLYSIS/TCA/GLYOX-BYPASS#catalysis17237 -->

    <p1:catalysis rdf:about="#catalysis17237">
        <p1:CONTROLLED rdf:resource="#biochemicalReaction17235"/>
        <p1:CONTROLLER rdf:resource="#phys-ent-participant17241"/>
        <p1:XREF rdf:resource="#unificationXref17238"/>
        <p1:NAME rdf:datatype="&xsd;string"
            >triosephosphate isomerase</p1:NAME>
    </p1:catalysis>
    


    <!-- Individual: http://BioCyc.org/HUMAN/pathway-biopax?object=GLYCOLYSIS/TCA/GLYOX-BYPASS#catalysis17242 -->

    <p1:catalysis rdf:about="#catalysis17242">
        <p1:CONTROLLED rdf:resource="#biochemicalReaction17235"/>
        <p1:CONTROLLER rdf:resource="#phys-ent-participant17246"/>
        <p1:XREF rdf:resource="#unificationXref17243"/>
        <p1:NAME rdf:datatype="&xsd;string"
            >triosephosphate isomerase</p1:NAME>
    </p1:catalysis>
    


    <!-- Individual: http://BioCyc.org/HUMAN/pathway-biopax?object=GLYCOLYSIS/TCA/GLYOX-BYPASS#catalysis17247 -->

    <p1:catalysis rdf:about="#catalysis17247">
        <p1:CONTROLLED rdf:resource="#biochemicalReaction17235"/>
        <p1:CONTROLLER rdf:resource="#phys-ent-participant17258"/>
        <p1:XREF rdf:resource="#unificationXref17248"/>
        <p1:NAME rdf:datatype="&xsd;string"
            >triosephosphate isomerase</p1:NAME>
    </p1:catalysis>
    


    <!-- Individual: http://BioCyc.org/HUMAN/pathway-biopax?object=GLYCOLYSIS/TCA/GLYOX-BYPASS#catalysis17274 -->

    <p1:catalysis rdf:about="#catalysis17274">
        <p1:CONTROLLED rdf:resource="#biochemicalReaction17260"/>
        <p1:CONTROLLER rdf:resource="#phys-ent-participant17278"/>
        <p1:XREF rdf:resource="#unificationXref17275"/>
        <p1:NAME rdf:datatype="&xsd;string"
            >glyceraldehyde 3 phosphate dehydrogenase</p1:NAME>
    </p1:catalysis>
    


    <!-- Individual: http://BioCyc.org/HUMAN/pathway-biopax?object=GLYCOLYSIS/TCA/GLYOX-BYPASS#catalysis17279 -->

    <p1:catalysis rdf:about="#catalysis17279">
        <p1:CONTROLLED rdf:resource="#biochemicalReaction17260"/>
        <p1:CONTROLLER rdf:resource="#phys-ent-participant17283"/>
        <p1:XREF rdf:resource="#unificationXref17280"/>
        <p1:NAME rdf:datatype="&xsd;string"
            >glyceraldehyde 3 phosphate dehydrogenase</p1:NAME>
    </p1:catalysis>
    


    <!-- Individual: http://BioCyc.org/HUMAN/pathway-biopax?object=GLYCOLYSIS/TCA/GLYOX-BYPASS#catalysis17284 -->

    <p1:catalysis rdf:about="#catalysis17284">
        <p1:CONTROLLED rdf:resource="#biochemicalReaction17260"/>
        <p1:CONTROLLER rdf:resource="#phys-ent-participant17288"/>
        <p1:XREF rdf:resource="#unificationXref17285"/>
        <p1:NAME rdf:datatype="&xsd;string"
            >glyceraldehyde 3 phosphate dehydrogenase</p1:NAME>
    </p1:catalysis>
    


    <!-- Individual: http://BioCyc.org/HUMAN/pathway-biopax?object=GLYCOLYSIS/TCA/GLYOX-BYPASS#catalysis17289 -->

    <p1:catalysis rdf:about="#catalysis17289">
        <p1:CONTROLLED rdf:resource="#biochemicalReaction17260"/>
        <p1:CONTROLLER rdf:resource="#phys-ent-participant17293"/>
        <p1:XREF rdf:resource="#unificationXref17290"/>
        <p1:NAME rdf:datatype="&xsd;string"
            >glyceraldehyde 3 phosphate dehydrogenase</p1:NAME>
    </p1:catalysis>
    


    <!-- Individual: http://BioCyc.org/HUMAN/pathway-biopax?object=GLYCOLYSIS/TCA/GLYOX-BYPASS#catalysis17294 -->

    <p1:catalysis rdf:about="#catalysis17294">
        <p1:CONTROLLED rdf:resource="#biochemicalReaction17260"/>
        <p1:CONTROLLER rdf:resource="#phys-ent-participant17298"/>
        <p1:XREF rdf:resource="#unificationXref17295"/>
        <p1:NAME rdf:datatype="&xsd;string"
            >glyceraldehyde 3 phosphate dehydrogenase</p1:NAME>
    </p1:catalysis>
    


    <!-- Individual: http://BioCyc.org/HUMAN/pathway-biopax?object=GLYCOLYSIS/TCA/GLYOX-BYPASS#catalysis17299 -->

    <p1:catalysis rdf:about="#catalysis17299">
        <p1:CONTROLLED rdf:resource="#biochemicalReaction17260"/>
        <p1:CONTROLLER rdf:resource="#phys-ent-participant17303"/>
        <p1:XREF rdf:resource="#unificationXref17300"/>
        <p1:NAME rdf:datatype="&xsd;string"
            >glyceraldehyde 3 phosphate dehydrogenase</p1:NAME>
    </p1:catalysis>
    


    <!-- Individual: http://BioCyc.org/HUMAN/pathway-biopax?object=GLYCOLYSIS/TCA/GLYOX-BYPASS#catalysis17304 -->

    <p1:catalysis rdf:about="#catalysis17304">
        <p1:CONTROLLED rdf:resource="#biochemicalReaction17260"/>
        <p1:CONTROLLER rdf:resource="#phys-ent-participant17308"/>
        <p1:XREF rdf:resource="#unificationXref17305"/>
        <p1:NAME rdf:datatype="&xsd;string"
            >glyceraldehyde 3 phosphate dehydrogenase</p1:NAME>
    </p1:catalysis>
    


    <!-- Individual: http://BioCyc.org/HUMAN/pathway-biopax?object=GLYCOLYSIS/TCA/GLYOX-BYPASS#catalysis17309 -->

    <p1:catalysis rdf:about="#catalysis17309">
        <p1:CONTROLLED rdf:resource="#biochemicalReaction17260"/>
        <p1:CONTROLLER rdf:resource="#phys-ent-participant17327"/>
        <p1:XREF rdf:resource="#unificationXref17310"/>
        <p1:NAME rdf:datatype="&xsd;string"
            >glyceraldehyde 3-phosphate dehydrogenase, liver</p1:NAME>
    </p1:catalysis>
    


    <!-- Individual: http://BioCyc.org/HUMAN/pathway-biopax?object=GLYCOLYSIS/TCA/GLYOX-BYPASS#catalysis17328 -->

    <p1:catalysis rdf:about="#catalysis17328">
        <p1:CONTROLLED rdf:resource="#biochemicalReaction17260"/>
        <p1:CONTROLLER rdf:resource="#phys-ent-participant17332"/>
        <p1:XREF rdf:resource="#unificationXref17329"/>
        <p1:NAME rdf:datatype="&xsd;string"
            >glyceraldehyde 3 phosphate dehydrogenase</p1:NAME>
    </p1:catalysis>
    


    <!-- Individual: http://BioCyc.org/HUMAN/pathway-biopax?object=GLYCOLYSIS/TCA/GLYOX-BYPASS#catalysis17333 -->

    <p1:catalysis rdf:about="#catalysis17333">
        <p1:CONTROLLED rdf:resource="#biochemicalReaction17260"/>
        <p1:CONTROLLER rdf:resource="#phys-ent-participant17337"/>
        <p1:XREF rdf:resource="#unificationXref17334"/>
        <p1:NAME rdf:datatype="&xsd;string"
            >glyceraldehyde 3 phosphate dehydrogenase</p1:NAME>
    </p1:catalysis>
    


    <!-- Individual: http://BioCyc.org/HUMAN/pathway-biopax?object=GLYCOLYSIS/TCA/GLYOX-BYPASS#catalysis17338 -->

    <p1:catalysis rdf:about="#catalysis17338">
        <p1:CONTROLLED rdf:resource="#biochemicalReaction17260"/>
        <p1:CONTROLLER rdf:resource="#phys-ent-participant17343"/>
        <p1:XREF rdf:resource="#unificationXref17339"/>
        <p1:NAME rdf:datatype="&xsd;string"
            >glyceraldehyde 3-phosphate dehydrogenase, testis-specific</p1:NAME>
    </p1:catalysis>
    


    <!-- Individual: http://BioCyc.org/HUMAN/pathway-biopax?object=GLYCOLYSIS/TCA/GLYOX-BYPASS#catalysis17353 -->

    <p1:catalysis rdf:about="#catalysis17353">
        <p1:CONTROLLED rdf:resource="#biochemicalReaction17345"/>
        <p1:CONTROLLER rdf:resource="#phys-ent-participant17363"/>
        <p1:XREF rdf:resource="#unificationXref17354"/>
        <p1:NAME rdf:datatype="&xsd;string"
            >phosphoglycerate kinase, testis specific</p1:NAME>
    </p1:catalysis>
    


    <!-- Individual: http://BioCyc.org/HUMAN/pathway-biopax?object=GLYCOLYSIS/TCA/GLYOX-BYPASS#catalysis17364 -->

    <p1:catalysis rdf:about="#catalysis17364">
        <p1:CONTROLLED rdf:resource="#biochemicalReaction17345"/>
        <p1:CONTROLLER rdf:resource="#phys-ent-participant17368"/>
        <p1:XREF rdf:resource="#unificationXref17365"/>
        <p1:NAME rdf:datatype="&xsd;string"
            >phosphoglycerate kinase</p1:NAME>
    </p1:catalysis>
    


    <!-- Individual: http://BioCyc.org/HUMAN/pathway-biopax?object=GLYCOLYSIS/TCA/GLYOX-BYPASS#catalysis17369 -->

    <p1:catalysis rdf:about="#catalysis17369">
        <p1:CONTROLLED rdf:resource="#biochemicalReaction17345"/>
        <p1:CONTROLLER rdf:resource="#phys-ent-participant17380"/>
        <p1:XREF rdf:resource="#unificationXref17370"/>
        <p1:NAME rdf:datatype="&xsd;string"
            >phosphoglycerate kinase 1</p1:NAME>
    </p1:catalysis>
    


    <!-- Individual: http://BioCyc.org/HUMAN/pathway-biopax?object=GLYCOLYSIS/TCA/GLYOX-BYPASS#catalysis17390 -->

    <p1:catalysis rdf:about="#catalysis17390">
        <p1:CONTROLLED rdf:resource="#biochemicalReaction17382"/>
        <p1:CONTROLLER rdf:resource="#phys-ent-participant17394"/>
        <p1:XREF rdf:resource="#unificationXref17391"/>
        <p1:NAME rdf:datatype="&xsd;string"
            >phosphoglycerate mutase</p1:NAME>
    </p1:catalysis>
    


    <!-- Individual: http://BioCyc.org/HUMAN/pathway-biopax?object=GLYCOLYSIS/TCA/GLYOX-BYPASS#catalysis17395 -->

    <p1:catalysis rdf:about="#catalysis17395">
        <p1:CONTROLLED rdf:resource="#biochemicalReaction17382"/>
        <p1:CONTROLLER rdf:resource="#phys-ent-participant17399"/>
        <p1:XREF rdf:resource="#unificationXref17396"/>
        <p1:NAME rdf:datatype="&xsd;string"
            >phosphoglycerate mutase</p1:NAME>
    </p1:catalysis>
    


    <!-- Individual: http://BioCyc.org/HUMAN/pathway-biopax?object=GLYCOLYSIS/TCA/GLYOX-BYPASS#catalysis17400 -->

    <p1:catalysis rdf:about="#catalysis17400">
        <p1:CONTROLLED rdf:resource="#biochemicalReaction17382"/>
        <p1:CONTROLLER rdf:resource="#phys-ent-participant17409"/>
        <p1:XREF rdf:resource="#unificationXref17401"/>
        <p1:NAME rdf:datatype="&xsd;string"
            >phosphoglycerate mutase 2</p1:NAME>
    </p1:catalysis>
    


    <!-- Individual: http://BioCyc.org/HUMAN/pathway-biopax?object=GLYCOLYSIS/TCA/GLYOX-BYPASS#catalysis17410 -->

    <p1:catalysis rdf:about="#catalysis17410">
        <p1:CONTROLLED rdf:resource="#biochemicalReaction17382"/>
        <p1:CONTROLLER rdf:resource="#phys-ent-participant17418"/>
        <p1:XREF rdf:resource="#unificationXref17411"/>
        <p1:NAME rdf:datatype="&xsd;string"
            >bisphosphoglycerate mutase</p1:NAME>
    </p1:catalysis>
    


    <!-- Individual: http://BioCyc.org/HUMAN/pathway-biopax?object=GLYCOLYSIS/TCA/GLYOX-BYPASS#catalysis17419 -->

    <p1:catalysis rdf:about="#catalysis17419">
        <p1:CONTROLLED rdf:resource="#biochemicalReaction17382"/>
        <p1:CONTROLLER rdf:resource="#phys-ent-participant17425"/>
        <p1:XREF rdf:resource="#unificationXref17420"/>
        <p1:NAME rdf:datatype="&xsd;string"
            >phosphoglycerate mutase 1</p1:NAME>
    </p1:catalysis>
    


    <!-- Individual: http://BioCyc.org/HUMAN/pathway-biopax?object=GLYCOLYSIS/TCA/GLYOX-BYPASS#catalysis17426 -->

    <p1:catalysis rdf:about="#catalysis17426">
        <p1:CONTROLLED rdf:resource="#biochemicalReaction17382"/>
        <p1:CONTROLLER rdf:resource="#phys-ent-participant17430"/>
        <p1:XREF rdf:resource="#unificationXref17427"/>
        <p1:NAME rdf:datatype="&xsd;string"
            >phosphoglycerate mutase</p1:NAME>
    </p1:catalysis>
    


    <!-- Individual: http://BioCyc.org/HUMAN/pathway-biopax?object=GLYCOLYSIS/TCA/GLYOX-BYPASS#catalysis17431 -->

    <p1:catalysis rdf:about="#catalysis17431">
        <p1:CONTROLLED rdf:resource="#biochemicalReaction17382"/>
        <p1:CONTROLLER rdf:resource="#phys-ent-participant17435"/>
        <p1:XREF rdf:resource="#unificationXref17432"/>
        <p1:NAME rdf:datatype="&xsd;string"
            >phosphoglycerate mutase 1</p1:NAME>
    </p1:catalysis>
    


    <!-- Individual: http://BioCyc.org/HUMAN/pathway-biopax?object=GLYCOLYSIS/TCA/GLYOX-BYPASS#catalysis17436 -->

    <p1:catalysis rdf:about="#catalysis17436">
        <p1:CONTROLLED rdf:resource="#biochemicalReaction17382"/>
        <p1:CONTROLLER rdf:resource="#phys-ent-participant17440"/>
        <p1:XREF rdf:resource="#unificationXref17437"/>
        <p1:NAME rdf:datatype="&xsd;string"
            >phosphoglycerate mutase 1</p1:NAME>
    </p1:catalysis>
    


    <!-- Individual: http://BioCyc.org/HUMAN/pathway-biopax?object=GLYCOLYSIS/TCA/GLYOX-BYPASS#catalysis17441 -->

    <p1:catalysis rdf:about="#catalysis17441">
        <p1:CONTROLLED rdf:resource="#biochemicalReaction17382"/>
        <p1:CONTROLLER rdf:resource="#phys-ent-participant17445"/>
        <p1:XREF rdf:resource="#unificationXref17442"/>
        <p1:NAME rdf:datatype="&xsd;string"
            >phosphoglycerate mutase</p1:NAME>
    </p1:catalysis>
    


    <!-- Individual: http://BioCyc.org/HUMAN/pathway-biopax?object=GLYCOLYSIS/TCA/GLYOX-BYPASS#catalysis17460 -->

    <p1:catalysis rdf:about="#catalysis17460">
        <p1:CONTROLLED rdf:resource="#biochemicalReaction17447"/>
        <p1:CONTROLLER rdf:resource="#phys-ent-participant17476"/>
        <p1:XREF rdf:resource="#unificationXref17461"/>
        <p1:NAME rdf:datatype="&xsd;string">ENZRXN66-302</p1:NAME>
    </p1:catalysis>
    


    <!-- Individual: http://BioCyc.org/HUMAN/pathway-biopax?object=GLYCOLYSIS/TCA/GLYOX-BYPASS#catalysis17477 -->

    <p1:catalysis rdf:about="#catalysis17477">
        <p1:CONTROLLED rdf:resource="#biochemicalReaction17447"/>
        <p1:CONTROLLER rdf:resource="#phys-ent-participant17490"/>
        <p1:XREF rdf:resource="#unificationXref17478"/>
        <p1:NAME rdf:datatype="&xsd;string">gamma enolase</p1:NAME>
    </p1:catalysis>
    


    <!-- Individual: http://BioCyc.org/HUMAN/pathway-biopax?object=GLYCOLYSIS/TCA/GLYOX-BYPASS#catalysis17491 -->

    <p1:catalysis rdf:about="#catalysis17491">
        <p1:CONTROLLED rdf:resource="#biochemicalReaction17447"/>
        <p1:CONTROLLER rdf:resource="#phys-ent-participant17495"/>
        <p1:XREF rdf:resource="#unificationXref17492"/>
        <p1:NAME rdf:datatype="&xsd;string">gamma enolase</p1:NAME>
    </p1:catalysis>
    


    <!-- Individual: http://BioCyc.org/HUMAN/pathway-biopax?object=GLYCOLYSIS/TCA/GLYOX-BYPASS#catalysis17496 -->

    <p1:catalysis rdf:about="#catalysis17496">
        <p1:CONTROLLED rdf:resource="#biochemicalReaction17447"/>
        <p1:CONTROLLER rdf:resource="#phys-ent-participant17507"/>
        <p1:XREF rdf:resource="#unificationXref17497"/>
        <p1:NAME rdf:datatype="&xsd;string">ENZRXN66-2174</p1:NAME>
    </p1:catalysis>
    


    <!-- Individual: http://BioCyc.org/HUMAN/pathway-biopax?object=GLYCOLYSIS/TCA/GLYOX-BYPASS#catalysis17511 -->

    <p1:catalysis rdf:about="#catalysis17511">
        <p1:CONTROLLED rdf:resource="#biochemicalReaction17509"/>
        <p1:CONTROLLER rdf:resource="#phys-ent-participant17523"/>
        <p1:XREF rdf:resource="#unificationXref17512"/>
        <p1:NAME rdf:datatype="&xsd;string"
            >pyruvate kinase, isozymes R/L</p1:NAME>
    </p1:catalysis>
    


    <!-- Individual: http://BioCyc.org/HUMAN/pathway-biopax?object=GLYCOLYSIS/TCA/GLYOX-BYPASS#catalysis17524 -->

    <p1:catalysis rdf:about="#catalysis17524">
        <p1:CONTROLLED rdf:resource="#biochemicalReaction17509"/>
        <p1:CONTROLLER rdf:resource="#phys-ent-participant17531"/>
        <p1:XREF rdf:resource="#unificationXref17525"/>
        <p1:NAME rdf:datatype="&xsd;string"
            >pyruvate kinase, M1 isozyme</p1:NAME>
    </p1:catalysis>
    


    <!-- Individual: http://BioCyc.org/HUMAN/pathway-biopax?object=GLYCOLYSIS/TCA/GLYOX-BYPASS#catalysis17555 -->

    <p1:catalysis rdf:about="#catalysis17555">
        <p1:CONTROLLED rdf:resource="#biochemicalReaction17533"/>
        <p1:CONTROLLER rdf:resource="#phys-ent-participant17560"/>
        <p1:XREF rdf:resource="#unificationXref17556"/>
        <p1:NAME rdf:datatype="&xsd;string"
            >Malate dehydrogenase (acceptor)</p1:NAME>
    </p1:catalysis>
    


    <!-- Individual: http://BioCyc.org/HUMAN/pathway-biopax?object=GLYCOLYSIS/TCA/GLYOX-BYPASS#catalysis17583 -->

    <p1:catalysis rdf:about="#catalysis17583">
        <p1:CONTROLLED rdf:resource="#biochemicalReaction17562"/>
        <p1:CONTROLLER rdf:resource="#phys-ent-participant17618"/>
        <p1:XREF rdf:resource="#unificationXref17584"/>
        <p1:NAME rdf:datatype="&xsd;string">ENZRXN66-3177</p1:NAME>
    </p1:catalysis>
    


    <!-- Individual: http://BioCyc.org/HUMAN/pathway-biopax?object=GLYCOLYSIS/TCA/GLYOX-BYPASS#catalysis17619 -->

    <p1:catalysis rdf:about="#catalysis17619">
        <p1:CONTROLLED rdf:resource="#biochemicalReaction17562"/>
        <p1:CONTROLLER rdf:resource="#phys-ent-participant17623"/>
        <p1:XREF rdf:resource="#unificationXref17620"/>
        <p1:NAME rdf:datatype="&xsd;string"
            >succinate dehydrogenase (ubiquinone) flavoprotein subunit mitochondrial precursor</p1:NAME>
    </p1:catalysis>
    


    <!-- Individual: http://BioCyc.org/HUMAN/pathway-biopax?object=GLYCOLYSIS/TCA/GLYOX-BYPASS#catalysis17650 -->

    <p1:catalysis rdf:about="#catalysis17650">
        <p1:CONTROLLED rdf:resource="#biochemicalReaction17625"/>
        <p1:CONTROLLER rdf:resource="#phys-ent-participant17654"/>
        <p1:XREF rdf:resource="#unificationXref17651"/>
        <p1:NAME rdf:datatype="&xsd;string"
            >NADP+-specific isocitrate dehydrogenase (fragment)</p1:NAME>
    </p1:catalysis>
    


    <!-- Individual: http://BioCyc.org/HUMAN/pathway-biopax?object=GLYCOLYSIS/TCA/GLYOX-BYPASS#catalysis17655 -->

    <p1:catalysis rdf:about="#catalysis17655">
        <p1:CONTROLLED rdf:resource="#biochemicalReaction17625"/>
        <p1:CONTROLLER rdf:resource="#phys-ent-participant17665"/>
        <p1:XREF rdf:resource="#unificationXref17656"/>
        <p1:NAME rdf:datatype="&xsd;string"
            >isocitrate dehydrogenase 2 (NADP+), mitochondrial precursor</p1:NAME>
    </p1:catalysis>
    


    <!-- Individual: http://BioCyc.org/HUMAN/pathway-biopax?object=GLYCOLYSIS/TCA/GLYOX-BYPASS#catalysis17666 -->

    <p1:catalysis rdf:about="#catalysis17666">
        <p1:CONTROLLED rdf:resource="#biochemicalReaction17625"/>
        <p1:CONTROLLER rdf:resource="#phys-ent-participant17676"/>
        <p1:XREF rdf:resource="#unificationXref17667"/>
        <p1:NAME rdf:datatype="&xsd;string"
            >isocitrate dehydrogenase (NADP) cytoplasmic</p1:NAME>
    </p1:catalysis>
    


    <!-- Individual: http://BioCyc.org/HUMAN/pathway-biopax?object=GLYCOLYSIS/TCA/GLYOX-BYPASS#catalysis17686 -->

    <p1:catalysis rdf:about="#catalysis17686">
        <p1:CONTROLLED rdf:resource="#biochemicalReaction17678"/>
        <p1:CONTROLLER rdf:resource="#phys-ent-participant17714"/>
        <p1:XREF rdf:resource="#unificationXref17687"/>
        <p1:NAME rdf:datatype="&xsd;string"
            >2-oxoglutarate dehydrogenase</p1:NAME>
        <p1:SYNONYMS rdf:datatype="&xsd;string"
            >2-ketoglutarate dehydrogenase</p1:SYNONYMS>
        <p1:SYNONYMS rdf:datatype="&xsd;string"
            >&amp;alpha;-ketoglutarate dehydrogenase</p1:SYNONYMS>
    </p1:catalysis>
    


    <!-- Individual: http://BioCyc.org/HUMAN/pathway-biopax?object=GLYCOLYSIS/TCA/GLYOX-BYPASS#catalysis17718 -->

    <p1:catalysis rdf:about="#catalysis17718">
        <p1:CONTROLLED rdf:resource="#biochemicalReaction17716"/>
        <p1:CONTROLLER rdf:resource="#phys-ent-participant17724"/>
        <p1:XREF rdf:resource="#unificationXref17719"/>
        <p1:NAME rdf:datatype="&xsd;string"
            >succinyl-CoA ligase (ADP-forming) beta-chain, mitochondrial precursor</p1:NAME>
    </p1:catalysis>
    


    <!-- Individual: http://BioCyc.org/HUMAN/pathway-biopax?object=GLYCOLYSIS/TCA/GLYOX-BYPASS#catalysis17728 -->

    <p1:catalysis rdf:about="#catalysis17728">
        <p1:CONTROLLED rdf:resource="#biochemicalReaction17726"/>
        <p1:CONTROLLER rdf:resource="#phys-ent-participant17737"/>
        <p1:XREF rdf:resource="#unificationXref17729"/>
        <p1:NAME rdf:datatype="&xsd;string"
            >fumarate hydratase, mitochondrial precursor</p1:NAME>
    </p1:catalysis>
    


    <!-- Individual: http://BioCyc.org/HUMAN/pathway-biopax?object=GLYCOLYSIS/TCA/GLYOX-BYPASS#catalysis17752 -->

    <p1:catalysis rdf:about="#catalysis17752">
        <p1:CONTROLLED rdf:resource="#biochemicalReaction17739"/>
        <p1:CONTROLLER rdf:resource="#phys-ent-participant17763"/>
        <p1:XREF rdf:resource="#unificationXref17753"/>
        <p1:NAME rdf:datatype="&xsd;string"
            >aconitate hydratase, mitochondrial precursor</p1:NAME>
    </p1:catalysis>
    


    <!-- Individual: http://BioCyc.org/HUMAN/pathway-biopax?object=GLYCOLYSIS/TCA/GLYOX-BYPASS#catalysis17767 -->

    <p1:catalysis rdf:about="#catalysis17767">
        <p1:CONTROLLED rdf:resource="#biochemicalReaction17765"/>
        <p1:CONTROLLER rdf:resource="#phys-ent-participant17771"/>
        <p1:XREF rdf:resource="#unificationXref17768"/>
        <p1:NAME rdf:datatype="&xsd;string"
            >condensing enzyme</p1:NAME>
    </p1:catalysis>
    


    <!-- Individual: http://BioCyc.org/HUMAN/pathway-biopax?object=GLYCOLYSIS/TCA/GLYOX-BYPASS#catalysis17772 -->

    <p1:catalysis rdf:about="#catalysis17772">
        <p1:CONTROLLED rdf:resource="#biochemicalReaction17765"/>
        <p1:CONTROLLER rdf:resource="#phys-ent-participant17777"/>
        <p1:XREF rdf:resource="#unificationXref17773"/>
        <p1:NAME rdf:datatype="&xsd;string"
            >condensing enzyme</p1:NAME>
    </p1:catalysis>
    


    <!-- Individual: http://BioCyc.org/HUMAN/pathway-biopax?object=GLYCOLYSIS/TCA/GLYOX-BYPASS#catalysis17778 -->

    <p1:catalysis rdf:about="#catalysis17778">
        <p1:CONTROLLED rdf:resource="#biochemicalReaction17765"/>
        <p1:CONTROLLER rdf:resource="#phys-ent-participant17785"/>
        <p1:XREF rdf:resource="#unificationXref17779"/>
        <p1:NAME rdf:datatype="&xsd;string"
            >citrate synthase, mitochondrial precursor</p1:NAME>
    </p1:catalysis>
    


    <!-- Individual: http://BioCyc.org/HUMAN/pathway-biopax?object=GLYCOLYSIS/TCA/GLYOX-BYPASS#catalysis17789 -->

    <p1:catalysis rdf:about="#catalysis17789">
        <p1:CONTROLLED rdf:resource="#biochemicalReaction17787"/>
        <p1:CONTROLLER rdf:resource="#phys-ent-participant17800"/>
        <p1:XREF rdf:resource="#unificationXref17790"/>
        <p1:NAME rdf:datatype="&xsd;string">ENZRXN66-3843</p1:NAME>
    </p1:catalysis>
    


    <!-- Individual: http://BioCyc.org/HUMAN/pathway-biopax?object=GLYCOLYSIS/TCA/GLYOX-BYPASS#catalysis17801 -->

    <p1:catalysis rdf:about="#catalysis17801">
        <p1:CONTROLLED rdf:resource="#biochemicalReaction17787"/>
        <p1:CONTROLLER rdf:resource="#phys-ent-participant17763"/>
        <p1:XREF rdf:resource="#unificationXref17802"/>
        <p1:NAME rdf:datatype="&xsd;string">ENZRXN66-3721</p1:NAME>
    </p1:catalysis>
    


    <!-- Individual: http://BioCyc.org/HUMAN/pathway-biopax?object=GLYCOLYSIS/TCA/GLYOX-BYPASS#catalysis17818 -->

    <p1:catalysis rdf:about="#catalysis17818">
        <p1:CONTROLLED rdf:resource="#biochemicalReaction17816"/>
        <p1:CONTROLLER rdf:resource="#phys-ent-participant17825"/>
        <p1:XREF rdf:resource="#unificationXref17819"/>
        <p1:NAME rdf:datatype="&xsd;string"
            >malate dehydrogenase, mitochondrial precursor</p1:NAME>
    </p1:catalysis>
    


    <!-- Individual: http://BioCyc.org/HUMAN/pathway-biopax?object=GLYCOLYSIS/TCA/GLYOX-BYPASS#catalysis17826 -->

    <p1:catalysis rdf:about="#catalysis17826">
        <p1:CONTROLLED rdf:resource="#biochemicalReaction17816"/>
        <p1:CONTROLLER rdf:resource="#phys-ent-participant17830"/>
        <p1:XREF rdf:resource="#unificationXref17827"/>
        <p1:NAME rdf:datatype="&xsd;string"
            >malate dehydrogenase cytoplasmic</p1:NAME>
    </p1:catalysis>
    


    <!-- Individual: http://BioCyc.org/HUMAN/pathway-biopax?object=GLYCOLYSIS/TCA/GLYOX-BYPASS#catalysis17831 -->

    <p1:catalysis rdf:about="#catalysis17831">
        <p1:CONTROLLED rdf:resource="#biochemicalReaction17816"/>
        <p1:CONTROLLER rdf:resource="#phys-ent-participant17839"/>
        <p1:XREF rdf:resource="#unificationXref17832"/>
        <p1:NAME rdf:datatype="&xsd;string"
            >malate dehydrogenase, cytoplasmic</p1:NAME>
    </p1:catalysis>
    


    <!-- Individual: http://BioCyc.org/HUMAN/pathway-biopax?object=GLYCOLYSIS/TCA/GLYOX-BYPASS#chemicalStructure17055 -->

    <p1:chemicalStructure rdf:about="#chemicalStructure17055">
        <p1:STRUCTURE-DATA rdf:datatype="&xsd;string"
            >&lt;cml&gt;
  &lt;molecule id=&quot;PYRUVATE&quot; title=&quot;pyruvate&quot; dictRef=&quot;dictPYRUVATE&quot;&gt;

   &lt;atomArray&gt;
    &lt;atom id=&quot;PYRUVATE-atom1&quot; elementType=&quot;C&quot; x2=&quot;0.36301&quot; y2=&quot;-0.2363&quot;/&gt;

    &lt;atom id=&quot;PYRUVATE-atom2&quot; elementType=&quot;C&quot; x2=&quot;-1.0&quot; y2=&quot;-0.2774&quot;/&gt;
    &lt;atom id=&quot;PYRUVATE-atom3&quot; elementType=&quot;O&quot; x2=&quot;-0.34247&quot; y2=&quot;0.87329&quot;/&gt;

    &lt;atom id=&quot;PYRUVATE-atom4&quot; elementType=&quot;C&quot; x2=&quot;-0.34247&quot; y2=&quot;0.10959&quot;/&gt;
    &lt;atom id=&quot;PYRUVATE-atom5&quot; elementType=&quot;O&quot; x2=&quot;0.36301&quot; y2=&quot;-1.0&quot;/&gt;

    &lt;atom id=&quot;PYRUVATE-atom6&quot; elementType=&quot;O&quot; x2=&quot;0.99658&quot; y2=&quot;0.18836&quot;/&gt;
   &lt;/atomArray&gt;

   &lt;bondArray&gt;
    &lt;bond id=&quot;PYRUVATE-bond1&quot; atomRefs=&quot;PYRUVATE-atom6 PYRUVATE-atom1&quot; order=&quot;1&quot;/&gt;
    &lt;bond id=&quot;PYRUVATE-bond2&quot; atomRefs=&quot;PYRUVATE-atom5 PYRUVATE-atom1&quot; order=&quot;2&quot;/&gt;

    &lt;bond id=&quot;PYRUVATE-bond3&quot; atomRefs=&quot;PYRUVATE-atom4 PYRUVATE-atom1&quot; order=&quot;1&quot;/&gt;
    &lt;bond id=&quot;PYRUVATE-bond4&quot; atomRefs=&quot;PYRUVATE-atom3 PYRUVATE-atom4&quot; order=&quot;2&quot;/&gt;

    &lt;bond id=&quot;PYRUVATE-bond5&quot; atomRefs=&quot;PYRUVATE-atom2 PYRUVATE-atom4&quot; order=&quot;1&quot;/&gt;
   &lt;/bondArray&gt;
   &lt;formula concise=&quot;C 3 H 4 O 3&quot; formalCharge=&quot;0&quot;/&gt;

   &lt;float title=&quot;molecularWeight&quot; units=&quot;g/mol&quot;&gt;88.063&lt;/float&gt;
   &lt;string title=&quot;smiles&quot;&gt;C(=O)(O)C(=O)C&lt;/string&gt;
  &lt;/molecule&gt;

 &lt;/cml&gt;</p1:STRUCTURE-DATA>
        <p1:STRUCTURE-FORMAT rdf:datatype="&xsd;string">CML</p1:STRUCTURE-FORMAT>
    </p1:chemicalStructure>
    


    <!-- Individual: http://BioCyc.org/HUMAN/pathway-biopax?object=GLYCOLYSIS/TCA/GLYOX-BYPASS#chemicalStructure17061 -->

    <p1:chemicalStructure rdf:about="#chemicalStructure17061">
        <p1:STRUCTURE-DATA rdf:datatype="&xsd;string"
            >&lt;cml&gt;

  &lt;molecule id=&quot;CO-A&quot; title=&quot;coenzyme A&quot; dictRef=&quot;dictCO-A&quot;&gt;
   &lt;atomArray&gt;
    &lt;atom id=&quot;CO-A-atom1&quot; elementType=&quot;H&quot; x2=&quot;12.5111&quot; y2=&quot;-7.1722&quot;/&gt;

    &lt;atom id=&quot;CO-A-atom2&quot; elementType=&quot;H&quot; x2=&quot;14.642&quot; y2=&quot;-6.4841&quot;/&gt;
    &lt;atom id=&quot;CO-A-atom3&quot; elementType=&quot;H&quot; x2=&quot;15.1689&quot; y2=&quot;-7.1722&quot;/&gt;

    &lt;atom id=&quot;CO-A-atom4&quot; elementType=&quot;H&quot; x2=&quot;13.038&quot; y2=&quot;-6.4841&quot;/&gt;
    &lt;atom id=&quot;CO-A-atom5&quot; elementType=&quot;C&quot; x2=&quot;3.208&quot; y2=&quot;-6.416&quot;/&gt;

    &lt;atom id=&quot;CO-A-atom6&quot; elementType=&quot;C&quot; x2=&quot;3.208&quot; y2=&quot;-3.5512&quot;/&gt;
    &lt;atom id=&quot;CO-A-atom7&quot; elementType=&quot;N&quot; x2=&quot;12.8087&quot; y2=&quot;0.0&quot;/&gt;

    &lt;atom id=&quot;CO-A-atom8&quot; elementType=&quot;O&quot; x2=&quot;2.2913&quot; y2=&quot;-7.6991&quot;/&gt;
    &lt;atom id=&quot;CO-A-atom9&quot; elementType=&quot;O&quot; x2=&quot;1.0771&quot; y2=&quot;-3.5512&quot;/&gt;

    &lt;atom id=&quot;CO-A-atom10&quot; elementType=&quot;O&quot; x2=&quot;11.6177&quot; y2=&quot;-9.8758&quot;/&gt;
    &lt;atom id=&quot;CO-A-atom11&quot; elementType=&quot;O&quot; x2=&quot;7.149&quot; y2=&quot;-3.3451&quot;/&gt;

    &lt;atom id=&quot;CO-A-atom12&quot; elementType=&quot;O&quot; x2=&quot;9.7843&quot; y2=&quot;-3.3451&quot;/&gt;
    &lt;atom id=&quot;CO-A-atom13&quot; elementType=&quot;O&quot; x2=&quot;2.1766&quot; y2=&quot;-7.0576&quot;/&gt;

    &lt;atom id=&quot;CO-A-atom14&quot; elementType=&quot;O&quot; x2=&quot;14.642&quot; y2=&quot;-8.1803&quot;/&gt;
    &lt;atom id=&quot;CO-A-atom15&quot; elementType=&quot;O&quot; x2=&quot;13.038&quot; y2=&quot;-11.3194&quot;/&gt;

    &lt;atom id=&quot;CO-A-atom16&quot; elementType=&quot;O&quot; x2=&quot;14.4816&quot; y2=&quot;-9.8758&quot;/&gt;
    &lt;atom id=&quot;CO-A-atom17&quot; elementType=&quot;O&quot; x2=&quot;7.149&quot; y2=&quot;-6.2098&quot;/&gt;

    &lt;atom id=&quot;CO-A-atom18&quot; elementType=&quot;O&quot; x2=&quot;9.7843&quot; y2=&quot;-6.2098&quot;/&gt;
    &lt;atom id=&quot;CO-A-atom19&quot; elementType=&quot;S&quot; x2=&quot;7.562&quot; y2=&quot;-9.0048&quot;/&gt;

    &lt;atom id=&quot;CO-A-atom20&quot; elementType=&quot;C&quot; x2=&quot;11.7091&quot; y2=&quot;-3.4141&quot;/&gt;
    &lt;atom id=&quot;CO-A-atom21&quot; elementType=&quot;C&quot; x2=&quot;16.0166&quot; y2=&quot;-2.7268&quot;/&gt;

    &lt;atom id=&quot;CO-A-atom22&quot; elementType=&quot;C&quot; x2=&quot;6.4392&quot; y2=&quot;-9.8758&quot;/&gt;
    &lt;atom id=&quot;CO-A-atom23&quot; elementType=&quot;C&quot; x2=&quot;5.1785&quot; y2=&quot;-9.1195&quot;/&gt;

    &lt;atom id=&quot;CO-A-atom24&quot; elementType=&quot;C&quot; x2=&quot;0.0&quot; y2=&quot;-9.2342&quot;/&gt;
    &lt;atom id=&quot;CO-A-atom25&quot; elementType=&quot;C&quot; x2=&quot;1.0538&quot; y2=&quot;-9.899&quot;/&gt;

    &lt;atom id=&quot;CO-A-atom26&quot; elementType=&quot;C&quot; x2=&quot;4.2161&quot; y2=&quot;-5.6364&quot;/&gt;
    &lt;atom id=&quot;CO-A-atom27&quot; elementType=&quot;C&quot; x2=&quot;12.5111&quot; y2=&quot;-4.7887&quot;/&gt;

    &lt;atom id=&quot;CO-A-atom28&quot; elementType=&quot;N&quot; x2=&quot;11.7091&quot; y2=&quot;-2.1309&quot;/&gt;
    &lt;atom id=&quot;CO-A-atom29&quot; elementType=&quot;N&quot; x2=&quot;12.9466&quot; y2=&quot;-4.0781&quot;/&gt;

    &lt;atom id=&quot;CO-A-atom30&quot; elementType=&quot;N&quot; x2=&quot;15.1008&quot; y2=&quot;-1.5583&quot;/&gt;
    &lt;atom id=&quot;CO-A-atom31&quot; elementType=&quot;N&quot; x2=&quot;3.8263&quot; y2=&quot;-9.8758&quot;/&gt;

    &lt;atom id=&quot;CO-A-atom32&quot; elementType=&quot;N&quot; x2=&quot;0.0&quot; y2=&quot;-5.6364&quot;/&gt;
    &lt;atom id=&quot;CO-A-atom33&quot; elementType=&quot;O&quot; x2=&quot;5.4993&quot; y2=&quot;-4.7887&quot;/&gt;

    &lt;atom id=&quot;CO-A-atom34&quot; elementType=&quot;O&quot; x2=&quot;11.1365&quot; y2=&quot;-4.7887&quot;/&gt;
    &lt;atom id=&quot;CO-A-atom35&quot; elementType=&quot;O&quot; x2=&quot;13.8176&quot; y2=&quot;-5.5907&quot;/&gt;

    &lt;atom id=&quot;CO-A-atom36&quot; elementType=&quot;O&quot; x2=&quot;13.038&quot; y2=&quot;-8.4089&quot;/&gt;
    &lt;atom id=&quot;CO-A-atom37&quot; elementType=&quot;O&quot; x2=&quot;8.3865&quot; y2=&quot;-4.7887&quot;/&gt;

    &lt;atom id=&quot;CO-A-atom38&quot; elementType=&quot;C&quot; x2=&quot;2.2913&quot; y2=&quot;-9.1427&quot;/&gt;
    &lt;atom id=&quot;CO-A-atom39&quot; elementType=&quot;C&quot; x2=&quot;1.0771&quot; y2=&quot;-4.9948&quot;/&gt;

    &lt;atom id=&quot;CO-A-atom40&quot; elementType=&quot;C&quot; x2=&quot;12.8087&quot; y2=&quot;-1.4203&quot;/&gt;
    &lt;atom id=&quot;CO-A-atom41&quot; elementType=&quot;C&quot; x2=&quot;13.9547&quot; y2=&quot;-2.0619&quot;/&gt;

    &lt;atom id=&quot;CO-A-atom42&quot; elementType=&quot;C&quot; x2=&quot;13.9547&quot; y2=&quot;-3.3451&quot;/&gt;
    &lt;atom id=&quot;CO-A-atom43&quot; elementType=&quot;C&quot; x2=&quot;2.1766&quot; y2=&quot;-5.6364&quot;/&gt;

    &lt;atom id=&quot;CO-A-atom44&quot; elementType=&quot;N&quot; x2=&quot;15.1689&quot; y2=&quot;-4.01&quot;/&gt;
    &lt;atom id=&quot;CO-A-atom45&quot; elementType=&quot;C&quot; x2=&quot;3.208&quot; y2=&quot;-4.9948&quot;/&gt;

    &lt;atom id=&quot;CO-A-atom46&quot; elementType=&quot;C&quot; x2=&quot;12.5111&quot; y2=&quot;-6.3237&quot;/&gt;
    &lt;atom id=&quot;CO-A-atom47&quot; elementType=&quot;C&quot; x2=&quot;14.642&quot; y2=&quot;-7.3326&quot;/&gt;

    &lt;atom id=&quot;CO-A-atom48&quot; elementType=&quot;C&quot; x2=&quot;15.1689&quot; y2=&quot;-6.3237&quot;/&gt;
    &lt;atom id=&quot;CO-A-atom49&quot; elementType=&quot;C&quot; x2=&quot;13.038&quot; y2=&quot;-7.3326&quot;/&gt;

    &lt;atom id=&quot;CO-A-atom50&quot; elementType=&quot;P&quot; x2=&quot;13.038&quot; y2=&quot;-9.8758&quot;/&gt;
    &lt;atom id=&quot;CO-A-atom51&quot; elementType=&quot;P&quot; x2=&quot;7.149&quot; y2=&quot;-4.7887&quot;/&gt;

    &lt;atom id=&quot;CO-A-atom52&quot; elementType=&quot;P&quot; x2=&quot;9.7843&quot; y2=&quot;-4.7887&quot;/&gt;
   &lt;/atomArray&gt;

   &lt;bondArray&gt;
    &lt;bond id=&quot;CO-A-bond1&quot; atomRefs=&quot;CO-A-atom47 CO-A-atom49&quot; order=&quot;1&quot;/&gt;
    &lt;bond id=&quot;CO-A-bond2&quot; atomRefs=&quot;CO-A-atom47 CO-A-atom48&quot; order=&quot;1&quot;/&gt;

    &lt;bond id=&quot;CO-A-bond3&quot; atomRefs=&quot;CO-A-atom46 CO-A-atom49&quot; order=&quot;1&quot;/&gt;
    &lt;bond id=&quot;CO-A-bond4&quot; atomRefs=&quot;CO-A-atom48 CO-A-atom44&quot; order=&quot;1&quot;/&gt;

    &lt;bond id=&quot;CO-A-bond5&quot; atomRefs=&quot;CO-A-atom43 CO-A-atom45&quot; order=&quot;1&quot;/&gt;
    &lt;bond id=&quot;CO-A-bond6&quot; atomRefs=&quot;CO-A-atom42 CO-A-atom44&quot; order=&quot;1&quot;/&gt;

    &lt;bond id=&quot;CO-A-bond7&quot; atomRefs=&quot;CO-A-atom42 CO-A-atom41&quot; order=&quot;A&quot;/&gt;
    &lt;bond id=&quot;CO-A-bond8&quot; atomRefs=&quot;CO-A-atom41 CO-A-atom40&quot; order=&quot;A&quot;/&gt;

    &lt;bond id=&quot;CO-A-bond9&quot; atomRefs=&quot;CO-A-atom39 CO-A-atom43&quot; order=&quot;1&quot;/&gt;
    &lt;bond id=&quot;CO-A-bond10&quot; atomRefs=&quot;CO-A-atom37 CO-A-atom52&quot; order=&quot;1&quot;/&gt;

    &lt;bond id=&quot;CO-A-bond11&quot; atomRefs=&quot;CO-A-atom37 CO-A-atom51&quot; order=&quot;1&quot;/&gt;
    &lt;bond id=&quot;CO-A-bond12&quot; atomRefs=&quot;CO-A-atom36 CO-A-atom50&quot; order=&quot;1&quot;/&gt;

    &lt;bond id=&quot;CO-A-bond13&quot; atomRefs=&quot;CO-A-atom49 CO-A-atom36&quot; order=&quot;1&quot;/&gt;
    &lt;bond id=&quot;CO-A-bond14&quot; atomRefs=&quot;CO-A-atom35 CO-A-atom48&quot; order=&quot;1&quot;/&gt;

    &lt;bond id=&quot;CO-A-bond15&quot; atomRefs=&quot;CO-A-atom35 CO-A-atom46&quot; order=&quot;1&quot;/&gt;
    &lt;bond id=&quot;CO-A-bond16&quot; atomRefs=&quot;CO-A-atom34 CO-A-atom52&quot; order=&quot;1&quot;/&gt;

    &lt;bond id=&quot;CO-A-bond17&quot; atomRefs=&quot;CO-A-atom33 CO-A-atom51&quot; order=&quot;1&quot;/&gt;
    &lt;bond id=&quot;CO-A-bond18&quot; atomRefs=&quot;CO-A-atom32 CO-A-atom39&quot; order=&quot;1&quot;/&gt;

    &lt;bond id=&quot;CO-A-bond19&quot; atomRefs=&quot;CO-A-atom31 CO-A-atom38&quot; order=&quot;1&quot;/&gt;
    &lt;bond id=&quot;CO-A-bond20&quot; atomRefs=&quot;CO-A-atom30 CO-A-atom41&quot; order=&quot;1&quot;/&gt;

    &lt;bond id=&quot;CO-A-bond21&quot; atomRefs=&quot;CO-A-atom29 CO-A-atom42&quot; order=&quot;A&quot;/&gt;
    &lt;bond id=&quot;CO-A-bond22&quot; atomRefs=&quot;CO-A-atom40 CO-A-atom28&quot; order=&quot;A&quot;/&gt;

    &lt;bond id=&quot;CO-A-bond23&quot; atomRefs=&quot;CO-A-atom46 CO-A-atom27&quot; order=&quot;1&quot;/&gt;
    &lt;bond id=&quot;CO-A-bond24&quot; atomRefs=&quot;CO-A-atom27 CO-A-atom34&quot; order=&quot;1&quot;/&gt;

    &lt;bond id=&quot;CO-A-bond25&quot; atomRefs=&quot;CO-A-atom26 CO-A-atom45&quot; order=&quot;1&quot;/&gt;
    &lt;bond id=&quot;CO-A-bond26&quot; atomRefs=&quot;CO-A-atom26 CO-A-atom33&quot; order=&quot;1&quot;/&gt;

    &lt;bond id=&quot;CO-A-bond27&quot; atomRefs=&quot;CO-A-atom25 CO-A-atom38&quot; order=&quot;1&quot;/&gt;
    &lt;bond id=&quot;CO-A-bond28&quot; atomRefs=&quot;CO-A-atom24 CO-A-atom32&quot; order=&quot;1&quot;/&gt;

    &lt;bond id=&quot;CO-A-bond29&quot; atomRefs=&quot;CO-A-atom24 CO-A-atom25&quot; order=&quot;1&quot;/&gt;
    &lt;bond id=&quot;CO-A-bond30&quot; atomRefs=&quot;CO-A-atom23 CO-A-atom31&quot; order=&quot;1&quot;/&gt;

    &lt;bond id=&quot;CO-A-bond31&quot; atomRefs=&quot;CO-A-atom22 CO-A-atom23&quot; order=&quot;1&quot;/&gt;
    &lt;bond id=&quot;CO-A-bond32&quot; atomRefs=&quot;CO-A-atom21 CO-A-atom44&quot; order=&quot;1&quot;/&gt;

    &lt;bond id=&quot;CO-A-bond33&quot; atomRefs=&quot;CO-A-atom21 CO-A-atom30&quot; order=&quot;2&quot;/&gt;
    &lt;bond id=&quot;CO-A-bond34&quot; atomRefs=&quot;CO-A-atom20 CO-A-atom29&quot; order=&quot;A&quot;/&gt;

    &lt;bond id=&quot;CO-A-bond35&quot; atomRefs=&quot;CO-A-atom28 CO-A-atom20&quot; order=&quot;A&quot;/&gt;
    &lt;bond id=&quot;CO-A-bond36&quot; atomRefs=&quot;CO-A-atom19 CO-A-atom22&quot; order=&quot;1&quot;/&gt;

    &lt;bond id=&quot;CO-A-bond37&quot; atomRefs=&quot;CO-A-atom18 CO-A-atom52&quot; order=&quot;1&quot;/&gt;
    &lt;bond id=&quot;CO-A-bond38&quot; atomRefs=&quot;CO-A-atom17 CO-A-atom51&quot; order=&quot;1&quot;/&gt;

    &lt;bond id=&quot;CO-A-bond39&quot; atomRefs=&quot;CO-A-atom16 CO-A-atom50&quot; order=&quot;1&quot;/&gt;
    &lt;bond id=&quot;CO-A-bond40&quot; atomRefs=&quot;CO-A-atom15 CO-A-atom50&quot; order=&quot;1&quot;/&gt;

    &lt;bond id=&quot;CO-A-bond41&quot; atomRefs=&quot;CO-A-atom47 CO-A-atom14&quot; order=&quot;1&quot;/&gt;
    &lt;bond id=&quot;CO-A-bond42&quot; atomRefs=&quot;CO-A-atom13 CO-A-atom43&quot; order=&quot;1&quot;/&gt;

    &lt;bond id=&quot;CO-A-bond43&quot; atomRefs=&quot;CO-A-atom12 CO-A-atom52&quot; order=&quot;2&quot;/&gt;
    &lt;bond id=&quot;CO-A-bond44&quot; atomRefs=&quot;CO-A-atom11 CO-A-atom51&quot; order=&quot;2&quot;/&gt;

    &lt;bond id=&quot;CO-A-bond45&quot; atomRefs=&quot;CO-A-atom10 CO-A-atom50&quot; order=&quot;2&quot;/&gt;
    &lt;bond id=&quot;CO-A-bond46&quot; atomRefs=&quot;CO-A-atom9 CO-A-atom39&quot; order=&quot;2&quot;/&gt;

    &lt;bond id=&quot;CO-A-bond47&quot; atomRefs=&quot;CO-A-atom8 CO-A-atom38&quot; order=&quot;2&quot;/&gt;
    &lt;bond id=&quot;CO-A-bond48&quot; atomRefs=&quot;CO-A-atom7 CO-A-atom40&quot; order=&quot;1&quot;/&gt;

    &lt;bond id=&quot;CO-A-bond49&quot; atomRefs=&quot;CO-A-atom6 CO-A-atom45&quot; order=&quot;1&quot;/&gt;
    &lt;bond id=&quot;CO-A-bond50&quot; atomRefs=&quot;CO-A-atom5 CO-A-atom45&quot; order=&quot;1&quot;/&gt;

    &lt;bond id=&quot;CO-A-bond51&quot; atomRefs=&quot;CO-A-atom4 CO-A-atom49&quot; order=&quot;1&quot;/&gt;
    &lt;bond id=&quot;CO-A-bond52&quot; atomRefs=&quot;CO-A-atom3 CO-A-atom48&quot; order=&quot;1&quot;/&gt;

    &lt;bond id=&quot;CO-A-bond53&quot; atomRefs=&quot;CO-A-atom2 CO-A-atom47&quot; order=&quot;1&quot;/&gt;
    &lt;bond id=&quot;CO-A-bond54&quot; atomRefs=&quot;CO-A-atom1 CO-A-atom46&quot; order=&quot;1&quot;/&gt;

   &lt;/bondArray&gt;
   &lt;formula concise=&quot;C 21 H 36 N 7 O 16 P 3 S 1&quot; formalCharge=&quot;0&quot;/&gt;
   &lt;float title=&quot;molecularWeight&quot; units=&quot;g/mol&quot;&gt;767.534&lt;/float&gt;

   &lt;string title=&quot;smiles&quot;&gt;CC(C)(C(O)C(=O)NCCC(=O)NCCS)COP(=O)(O)OP(=O)(O)OC[CH]1(O[CH]([CH](O)[CH]1OP(O)(O)=O)N2(c3(c(N=C2)c(N)ncn3)))&lt;/string&gt;
  &lt;/molecule&gt;
 &lt;/cml&gt;</p1:STRUCTURE-DATA>
        <p1:STRUCTURE-FORMAT rdf:datatype="&xsd;string">CML</p1:STRUCTURE-FORMAT>
    </p1:chemicalStructure>
    


    <!-- Individual: http://BioCyc.org/HUMAN/pathway-biopax?object=GLYCOLYSIS/TCA/GLYOX-BYPASS#chemicalStructure17067 -->

    <p1:chemicalStructure rdf:about="#chemicalStructure17067">
        <p1:STRUCTURE-DATA rdf:datatype="&xsd;string"
            >&lt;cml&gt;
  &lt;molecule id=&quot;NAD&quot; title=&quot;NAD+&quot; dictRef=&quot;dictNAD&quot;&gt;

   &lt;atomArray&gt;
    &lt;atom id=&quot;NAD-atom1&quot; elementType=&quot;N&quot; x2=&quot;0.0&quot; y2=&quot;-2.8535&quot;/&gt;

    &lt;atom id=&quot;NAD-atom2&quot; elementType=&quot;N&quot; x2=&quot;19.3103&quot; y2=&quot;-9.0476&quot;/&gt;
    &lt;atom id=&quot;NAD-atom3&quot; elementType=&quot;O&quot; x2=&quot;1.1945&quot; y2=&quot;-0.7847&quot;/&gt;

    &lt;atom id=&quot;NAD-atom4&quot; elementType=&quot;O&quot; x2=&quot;14.843&quot; y2=&quot;-3.8046&quot;/&gt;
    &lt;atom id=&quot;NAD-atom5&quot; elementType=&quot;O&quot; x2=&quot;12.0906&quot; y2=&quot;-3.8151&quot;/&gt;

    &lt;atom id=&quot;NAD-atom6&quot; elementType=&quot;O&quot; x2=&quot;18.1466&quot; y2=&quot;-0.4952&quot;/&gt;
    &lt;atom id=&quot;NAD-atom7&quot; elementType=&quot;O&quot; x2=&quot;8.7056&quot; y2=&quot;0.0&quot;/&gt;

    &lt;atom id=&quot;NAD-atom8&quot; elementType=&quot;O&quot; x2=&quot;21.1476&quot; y2=&quot;-0.487&quot;/&gt;
    &lt;atom id=&quot;NAD-atom9&quot; elementType=&quot;O&quot; x2=&quot;5.7049&quot; y2=&quot;0.0&quot;/&gt;

    &lt;atom id=&quot;NAD-atom10&quot; elementType=&quot;O&quot; x2=&quot;14.8388&quot; y2=&quot;-1.0612&quot;/&gt;
    &lt;atom id=&quot;NAD-atom11&quot; elementType=&quot;O&quot; x2=&quot;12.0864&quot; y2=&quot;-1.0567&quot;/&gt;

    &lt;atom id=&quot;NAD-atom12&quot; elementType=&quot;C&quot; x2=&quot;3.5833&quot; y2=&quot;-4.9224&quot;/&gt;
    &lt;atom id=&quot;NAD-atom13&quot; elementType=&quot;C&quot; x2=&quot;2.3888&quot; y2=&quot;-4.2328&quot;/&gt;

    &lt;atom id=&quot;NAD-atom14&quot; elementType=&quot;C&quot; x2=&quot;18.1262&quot; y2=&quot;-5.5954&quot;/&gt;
    &lt;atom id=&quot;NAD-atom15&quot; elementType=&quot;C&quot; x2=&quot;4.7778&quot; y2=&quot;-4.2328&quot;/&gt;

    &lt;atom id=&quot;NAD-atom16&quot; elementType=&quot;C&quot; x2=&quot;22.6415&quot; y2=&quot;-6.2818&quot;/&gt;
    &lt;atom id=&quot;NAD-atom17&quot; elementType=&quot;C&quot; x2=&quot;3.5833&quot; y2=&quot;-2.1639&quot;/&gt;

    &lt;atom id=&quot;NAD-atom18&quot; elementType=&quot;C&quot; x2=&quot;17.2376&quot; y2=&quot;-3.3435&quot;/&gt;
    &lt;atom id=&quot;NAD-atom19&quot; elementType=&quot;C&quot; x2=&quot;9.513&quot; y2=&quot;-3.1212&quot;/&gt;

    &lt;atom id=&quot;NAD-atom20&quot; elementType=&quot;N&quot; x2=&quot;18.1262&quot; y2=&quot;-6.9825&quot;/&gt;
    &lt;atom id=&quot;NAD-atom21&quot; elementType=&quot;N&quot; x2=&quot;19.3141&quot; y2=&quot;-4.8943&quot;/&gt;

    &lt;atom id=&quot;NAD-atom22&quot; elementType=&quot;N&quot; x2=&quot;21.8375&quot; y2=&quot;-7.409&quot;/&gt;
    &lt;atom id=&quot;NAD-atom23&quot; elementType=&quot;O&quot; x2=&quot;16.2147&quot; y2=&quot;-2.4299&quot;/&gt;

    &lt;atom id=&quot;NAD-atom24&quot; elementType=&quot;O&quot; x2=&quot;10.7099&quot; y2=&quot;-2.4359&quot;/&gt;
    &lt;atom id=&quot;NAD-atom25&quot; elementType=&quot;O&quot; x2=&quot;19.6425&quot; y2=&quot;-3.7132&quot;/&gt;

    &lt;atom id=&quot;NAD-atom26&quot; elementType=&quot;O&quot; x2=&quot;7.2052&quot; y2=&quot;-3.2381&quot;/&gt;
    &lt;atom id=&quot;NAD-atom27&quot; elementType=&quot;O&quot; x2=&quot;13.4698&quot; y2=&quot;-2.4329&quot;/&gt;

    &lt;atom id=&quot;NAD-atom28&quot; elementType=&quot;C&quot; x2=&quot;1.1945&quot; y2=&quot;-2.1639&quot;/&gt;
    &lt;atom id=&quot;NAD-atom29&quot; elementType=&quot;C&quot; x2=&quot;19.3141&quot; y2=&quot;-7.6684&quot;/&gt;

    &lt;atom id=&quot;NAD-atom30&quot; elementType=&quot;C&quot; x2=&quot;2.3888&quot; y2=&quot;-2.8535&quot;/&gt;
    &lt;atom id=&quot;NAD-atom31&quot; elementType=&quot;C&quot; x2=&quot;20.5173&quot; y2=&quot;-6.9825&quot;/&gt;

    &lt;atom id=&quot;NAD-atom32&quot; elementType=&quot;C&quot; x2=&quot;20.5173&quot; y2=&quot;-5.5954&quot;/&gt;
    &lt;atom id=&quot;NAD-atom33&quot; elementType=&quot;C&quot; x2=&quot;18.9567&quot; y2=&quot;-1.6021&quot;/&gt;

    &lt;atom id=&quot;NAD-atom34&quot; elementType=&quot;C&quot; x2=&quot;7.8948&quot; y2=&quot;-1.1157&quot;/&gt;
    &lt;atom id=&quot;NAD-atom35&quot; elementType=&quot;C&quot; x2=&quot;20.3359&quot; y2=&quot;-1.6021&quot;/&gt;

    &lt;atom id=&quot;NAD-atom36&quot; elementType=&quot;C&quot; x2=&quot;6.5156&quot; y2=&quot;-1.1157&quot;/&gt;
    &lt;atom id=&quot;NAD-atom37&quot; elementType=&quot;C&quot; x2=&quot;18.5404&quot; y2=&quot;-2.9146&quot;/&gt;

    &lt;atom id=&quot;NAD-atom38&quot; elementType=&quot;C&quot; x2=&quot;8.3211&quot; y2=&quot;-2.4274&quot;/&gt;
    &lt;atom id=&quot;NAD-atom39&quot; elementType=&quot;C&quot; x2=&quot;20.7601&quot; y2=&quot;-2.9146&quot;/&gt;

    &lt;atom id=&quot;NAD-atom40&quot; elementType=&quot;C&quot; x2=&quot;6.0894&quot; y2=&quot;-2.4274&quot;/&gt;
    &lt;atom id=&quot;NAD-atom41&quot; elementType=&quot;N&quot; x2=&quot;21.8342&quot; y2=&quot;-5.181&quot;/&gt;

    &lt;atom id=&quot;NAD-atom42&quot; elementType=&quot;N&quot; x2=&quot;4.7778&quot; y2=&quot;-2.8535&quot; formalCharge=&quot;1&quot;/&gt;

    &lt;atom id=&quot;NAD-atom43&quot; elementType=&quot;P&quot; x2=&quot;14.8415&quot; y2=&quot;-2.4329&quot;/&gt;
    &lt;atom id=&quot;NAD-atom44&quot; elementType=&quot;P&quot; x2=&quot;12.0891&quot; y2=&quot;-2.4359&quot;/&gt;

   &lt;/atomArray&gt;
   &lt;bondArray&gt;
    &lt;bond id=&quot;NAD-bond1&quot; atomRefs=&quot;NAD-atom40 NAD-atom42&quot; order=&quot;1&quot;/&gt;

    &lt;bond id=&quot;NAD-bond2&quot; atomRefs=&quot;NAD-atom39 NAD-atom41&quot; order=&quot;1&quot;/&gt;
    &lt;bond id=&quot;NAD-bond3&quot; atomRefs=&quot;NAD-atom36 NAD-atom40&quot; order=&quot;1&quot;/&gt;

    &lt;bond id=&quot;NAD-bond4&quot; atomRefs=&quot;NAD-atom35 NAD-atom39&quot; order=&quot;1&quot;/&gt;
    &lt;bond id=&quot;NAD-bond5&quot; atomRefs=&quot;NAD-atom34 NAD-atom38&quot; order=&quot;1&quot;/&gt;

    &lt;bond id=&quot;NAD-bond6&quot; atomRefs=&quot;NAD-atom34 NAD-atom36&quot; order=&quot;1&quot;/&gt;
    &lt;bond id=&quot;NAD-bond7&quot; atomRefs=&quot;NAD-atom33 NAD-atom37&quot; order=&quot;1&quot;/&gt;

    &lt;bond id=&quot;NAD-bond8&quot; atomRefs=&quot;NAD-atom33 NAD-atom35&quot; order=&quot;1&quot;/&gt;
    &lt;bond id=&quot;NAD-bond9&quot; atomRefs=&quot;NAD-atom41 NAD-atom32&quot; order=&quot;A&quot;/&gt;

    &lt;bond id=&quot;NAD-bond10&quot; atomRefs=&quot;NAD-atom32 NAD-atom31&quot; order=&quot;A&quot;/&gt;
    &lt;bond id=&quot;NAD-bond11&quot; atomRefs=&quot;NAD-atom31 NAD-atom29&quot; order=&quot;A&quot;/&gt;

    &lt;bond id=&quot;NAD-bond12&quot; atomRefs=&quot;NAD-atom28 NAD-atom30&quot; order=&quot;1&quot;/&gt;
    &lt;bond id=&quot;NAD-bond13&quot; atomRefs=&quot;NAD-atom27 NAD-atom44&quot; order=&quot;1&quot;/&gt;

    &lt;bond id=&quot;NAD-bond14&quot; atomRefs=&quot;NAD-atom27 NAD-atom43&quot; order=&quot;1&quot;/&gt;
    &lt;bond id=&quot;NAD-bond15&quot; atomRefs=&quot;NAD-atom26 NAD-atom40&quot; order=&quot;1&quot;/&gt;

    &lt;bond id=&quot;NAD-bond16&quot; atomRefs=&quot;NAD-atom26 NAD-atom38&quot; order=&quot;1&quot;/&gt;
    &lt;bond id=&quot;NAD-bond17&quot; atomRefs=&quot;NAD-atom25 NAD-atom39&quot; order=&quot;1&quot;/&gt;

    &lt;bond id=&quot;NAD-bond18&quot; atomRefs=&quot;NAD-atom25 NAD-atom37&quot; order=&quot;1&quot;/&gt;
    &lt;bond id=&quot;NAD-bond19&quot; atomRefs=&quot;NAD-atom24 NAD-atom44&quot; order=&quot;1&quot;/&gt;

    &lt;bond id=&quot;NAD-bond20&quot; atomRefs=&quot;NAD-atom23 NAD-atom43&quot; order=&quot;1&quot;/&gt;
    &lt;bond id=&quot;NAD-bond21&quot; atomRefs=&quot;NAD-atom31 NAD-atom22&quot; order=&quot;A&quot;/&gt;

    &lt;bond id=&quot;NAD-bond22&quot; atomRefs=&quot;NAD-atom21 NAD-atom32&quot; order=&quot;A&quot;/&gt;
    &lt;bond id=&quot;NAD-bond23&quot; atomRefs=&quot;NAD-atom29 NAD-atom20&quot; order=&quot;A&quot;/&gt;

    &lt;bond id=&quot;NAD-bond24&quot; atomRefs=&quot;NAD-atom38 NAD-atom19&quot; order=&quot;1&quot;/&gt;
    &lt;bond id=&quot;NAD-bond25&quot; atomRefs=&quot;NAD-atom19 NAD-atom24&quot; order=&quot;1&quot;/&gt;

    &lt;bond id=&quot;NAD-bond26&quot; atomRefs=&quot;NAD-atom37 NAD-atom18&quot; order=&quot;1&quot;/&gt;
    &lt;bond id=&quot;NAD-bond27&quot; atomRefs=&quot;NAD-atom18 NAD-atom23&quot; order=&quot;1&quot;/&gt;

    &lt;bond id=&quot;NAD-bond28&quot; atomRefs=&quot;NAD-atom17 NAD-atom42&quot; order=&quot;A&quot;/&gt;
    &lt;bond id=&quot;NAD-bond29&quot; atomRefs=&quot;NAD-atom30 NAD-atom17&quot; order=&quot;A&quot;/&gt;

    &lt;bond id=&quot;NAD-bond30&quot; atomRefs=&quot;NAD-atom16 NAD-atom41&quot; order=&quot;A&quot;/&gt;
    &lt;bond id=&quot;NAD-bond31&quot; atomRefs=&quot;NAD-atom22 NAD-atom16&quot; order=&quot;A&quot;/&gt;

    &lt;bond id=&quot;NAD-bond32&quot; atomRefs=&quot;NAD-atom42 NAD-atom15&quot; order=&quot;A&quot;/&gt;
    &lt;bond id=&quot;NAD-bond33&quot; atomRefs=&quot;NAD-atom14 NAD-atom21&quot; order=&quot;A&quot;/&gt;

    &lt;bond id=&quot;NAD-bond34&quot; atomRefs=&quot;NAD-atom20 NAD-atom14&quot; order=&quot;A&quot;/&gt;
    &lt;bond id=&quot;NAD-bond35&quot; atomRefs=&quot;NAD-atom13 NAD-atom30&quot; order=&quot;A&quot;/&gt;

    &lt;bond id=&quot;NAD-bond36&quot; atomRefs=&quot;NAD-atom15 NAD-atom12&quot; order=&quot;A&quot;/&gt;
    &lt;bond id=&quot;NAD-bond37&quot; atomRefs=&quot;NAD-atom12 NAD-atom13&quot; order=&quot;A&quot;/&gt;

    &lt;bond id=&quot;NAD-bond38&quot; atomRefs=&quot;NAD-atom11 NAD-atom44&quot; order=&quot;1&quot;/&gt;
    &lt;bond id=&quot;NAD-bond39&quot; atomRefs=&quot;NAD-atom10 NAD-atom43&quot; order=&quot;1&quot;/&gt;

    &lt;bond id=&quot;NAD-bond40&quot; atomRefs=&quot;NAD-atom36 NAD-atom9&quot; order=&quot;1&quot;/&gt;
    &lt;bond id=&quot;NAD-bond41&quot; atomRefs=&quot;NAD-atom35 NAD-atom8&quot; order=&quot;1&quot;/&gt;

    &lt;bond id=&quot;NAD-bond42&quot; atomRefs=&quot;NAD-atom34 NAD-atom7&quot; order=&quot;1&quot;/&gt;
    &lt;bond id=&quot;NAD-bond43&quot; atomRefs=&quot;NAD-atom33 NAD-atom6&quot; order=&quot;1&quot;/&gt;

    &lt;bond id=&quot;NAD-bond44&quot; atomRefs=&quot;NAD-atom5 NAD-atom44&quot; order=&quot;2&quot;/&gt;
    &lt;bond id=&quot;NAD-bond45&quot; atomRefs=&quot;NAD-atom4 NAD-atom43&quot; order=&quot;2&quot;/&gt;

    &lt;bond id=&quot;NAD-bond46&quot; atomRefs=&quot;NAD-atom3 NAD-atom28&quot; order=&quot;2&quot;/&gt;
    &lt;bond id=&quot;NAD-bond47&quot; atomRefs=&quot;NAD-atom2 NAD-atom29&quot; order=&quot;1&quot;/&gt;

    &lt;bond id=&quot;NAD-bond48&quot; atomRefs=&quot;NAD-atom1 NAD-atom28&quot; order=&quot;1&quot;/&gt;
   &lt;/bondArray&gt;
   &lt;formula concise=&quot;C 21 H 28 N 7 O 14 P 2&quot; formalCharge=&quot;0&quot;/&gt;

   &lt;float title=&quot;molecularWeight&quot; units=&quot;g/mol&quot;&gt;664.438&lt;/float&gt;
   &lt;string title=&quot;smiles&quot;&gt;c1([n+1](cc(C(=O)N)cc1)C2(OC(C(O)C2O)COP(=O)(O)OP(=O)(O)OCC3(OC(C(O)C3O)n4(c5(c(nc4)c(N)ncn5)))))&lt;/string&gt;
  &lt;/molecule&gt;

 &lt;/cml&gt;</p1:STRUCTURE-DATA>
        <p1:STRUCTURE-FORMAT rdf:datatype="&xsd;string">CML</p1:STRUCTURE-FORMAT>
    </p1:chemicalStructure>
    


    <!-- Individual: http://BioCyc.org/HUMAN/pathway-biopax?object=GLYCOLYSIS/TCA/GLYOX-BYPASS#chemicalStructure17074 -->

    <p1:chemicalStructure rdf:about="#chemicalStructure17074">
        <p1:STRUCTURE-DATA rdf:datatype="&xsd;string"
            >&lt;cml&gt;

  &lt;molecule id=&quot;ACETYL-COA&quot; title=&quot;acetyl-CoA&quot; dictRef=&quot;dictACETYL-COA&quot;&gt;
   &lt;atomArray&gt;
    &lt;atom id=&quot;ACETYL-COA-atom1&quot; elementType=&quot;C&quot; x2=&quot;0.89109&quot; y2=&quot;-0.26403&quot;/&gt;

    &lt;atom id=&quot;ACETYL-COA-atom2&quot; elementType=&quot;O&quot; x2=&quot;0.22112&quot; y2=&quot;-0.25413&quot;/&gt;
    &lt;atom id=&quot;ACETYL-COA-atom3&quot; elementType=&quot;C&quot; x2=&quot;0.82508&quot; y2=&quot;-0.38944&quot;/&gt;

    &lt;atom id=&quot;ACETYL-COA-atom4&quot; elementType=&quot;H&quot; x2=&quot;0.55776&quot; y2=&quot;-0.37624&quot;/&gt;
    &lt;atom id=&quot;ACETYL-COA-atom5&quot; elementType=&quot;N&quot; x2=&quot;0.61386&quot; y2=&quot;0.0198&quot;/&gt;

    &lt;atom id=&quot;ACETYL-COA-atom6&quot; elementType=&quot;O&quot; x2=&quot;-0.63696&quot; y2=&quot;-0.42904&quot;/&gt;
    &lt;atom id=&quot;ACETYL-COA-atom7&quot; elementType=&quot;C&quot; x2=&quot;-0.86469&quot; y2=&quot;-0.09571&quot;/&gt;

    &lt;atom id=&quot;ACETYL-COA-atom8&quot; elementType=&quot;O&quot; x2=&quot;-0.10891&quot; y2=&quot;-0.25413&quot;/&gt;
    &lt;atom id=&quot;ACETYL-COA-atom9&quot; elementType=&quot;C&quot; x2=&quot;0.9967&quot; y2=&quot;0.18482&quot;/&gt;

    &lt;atom id=&quot;ACETYL-COA-atom10&quot; elementType=&quot;N&quot; x2=&quot;0.45875&quot; y2=&quot;0.26073&quot;/&gt;
    &lt;atom id=&quot;ACETYL-COA-atom11&quot; elementType=&quot;C&quot; x2=&quot;-0.60066&quot; y2=&quot;0.08911&quot;/&gt;

    &lt;atom id=&quot;ACETYL-COA-atom12&quot; elementType=&quot;O&quot; x2=&quot;0.71947&quot; y2=&quot;-0.17162&quot;/&gt;
    &lt;atom id=&quot;ACETYL-COA-atom13&quot; elementType=&quot;O&quot; x2=&quot;0.17162&quot; y2=&quot;-0.88449&quot;/&gt;

    &lt;atom id=&quot;ACETYL-COA-atom14&quot; elementType=&quot;C&quot; x2=&quot;-1.0&quot; y2=&quot;-0.61386&quot;/&gt;
    &lt;atom id=&quot;ACETYL-COA-atom15&quot; elementType=&quot;O&quot; x2=&quot;0.22112&quot; y2=&quot;0.11551&quot;/&gt;

    &lt;atom id=&quot;ACETYL-COA-atom16&quot; elementType=&quot;O&quot; x2=&quot;-0.31353&quot; y2=&quot;-0.06931&quot;/&gt;
    &lt;atom id=&quot;ACETYL-COA-atom17&quot; elementType=&quot;N&quot; x2=&quot;-1.0&quot; y2=&quot;-0.17492&quot;/&gt;

    &lt;atom id=&quot;ACETYL-COA-atom18&quot; elementType=&quot;C&quot; x2=&quot;-0.47525&quot; y2=&quot;-0.17492&quot;/&gt;
    &lt;atom id=&quot;ACETYL-COA-atom19&quot; elementType=&quot;C&quot; x2=&quot;0.17162&quot; y2=&quot;-0.69967&quot;/&gt;

    &lt;atom id=&quot;ACETYL-COA-atom20&quot; elementType=&quot;C&quot; x2=&quot;-0.63696&quot; y2=&quot;-0.61386&quot;/&gt;
    &lt;atom id=&quot;ACETYL-COA-atom21&quot; elementType=&quot;O&quot; x2=&quot;0.62376&quot; y2=&quot;-0.62046&quot;/&gt;

    &lt;atom id=&quot;ACETYL-COA-atom22&quot; elementType=&quot;C&quot; x2=&quot;0.59406&quot; y2=&quot;0.34653&quot;/&gt;
    &lt;atom id=&quot;ACETYL-COA-atom23&quot; elementType=&quot;N&quot; x2=&quot;-0.44554&quot; y2=&quot;-0.72607&quot;/&gt;

    &lt;atom id=&quot;ACETYL-COA-atom24&quot; elementType=&quot;C&quot; x2=&quot;-0.60066&quot; y2=&quot;-0.09571&quot;/&gt;
    &lt;atom id=&quot;ACETYL-COA-atom25&quot; elementType=&quot;N&quot; x2=&quot;0.89109&quot; y2=&quot;0.0264&quot;/&gt;

    &lt;atom id=&quot;ACETYL-COA-atom26&quot; elementType=&quot;H&quot; x2=&quot;0.82508&quot; y2=&quot;-0.27723&quot;/&gt;
    &lt;atom id=&quot;ACETYL-COA-atom27&quot; elementType=&quot;O&quot; x2=&quot;0.80858&quot; y2=&quot;-0.81518&quot;/&gt;

    &lt;atom id=&quot;ACETYL-COA-atom28&quot; elementType=&quot;O&quot; x2=&quot;-0.10891&quot; y2=&quot;0.11551&quot;/&gt;
    &lt;atom id=&quot;ACETYL-COA-atom29&quot; elementType=&quot;O&quot; x2=&quot;0.43894&quot; y2=&quot;-0.81518&quot;/&gt;

    &lt;atom id=&quot;ACETYL-COA-atom30&quot; elementType=&quot;C&quot; x2=&quot;-0.78878&quot; y2=&quot;-0.73267&quot;/&gt;
    &lt;atom id=&quot;ACETYL-COA-atom31&quot; elementType=&quot;O&quot; x2=&quot;0.0429&quot; y2=&quot;-0.06931&quot;/&gt;

    &lt;atom id=&quot;ACETYL-COA-atom32&quot; elementType=&quot;N&quot; x2=&quot;0.59406&quot; y2=&quot;0.53135&quot;/&gt;
    &lt;atom id=&quot;ACETYL-COA-atom33&quot; elementType=&quot;O&quot; x2=&quot;-0.72937&quot; y2=&quot;-0.35974&quot;/&gt;

    &lt;atom id=&quot;ACETYL-COA-atom34&quot; elementType=&quot;H&quot; x2=&quot;0.62376&quot; y2=&quot;-0.27723&quot;/&gt;
    &lt;atom id=&quot;ACETYL-COA-atom35&quot; elementType=&quot;C&quot; x2=&quot;-0.28053&quot; y2=&quot;-0.58416&quot;/&gt;

    &lt;atom id=&quot;ACETYL-COA-atom36&quot; elementType=&quot;C&quot; x2=&quot;0.73597&quot; y2=&quot;0.26733&quot;/&gt;
    &lt;atom id=&quot;ACETYL-COA-atom37&quot; elementType=&quot;H&quot; x2=&quot;0.89109&quot; y2=&quot;-0.37624&quot;/&gt;

    &lt;atom id=&quot;ACETYL-COA-atom38&quot; elementType=&quot;O&quot; x2=&quot;0.82508&quot; y2=&quot;-0.50165&quot;/&gt;
    &lt;atom id=&quot;ACETYL-COA-atom39&quot; elementType=&quot;C&quot; x2=&quot;-0.60066&quot; y2=&quot;-0.28053&quot;/&gt;

    &lt;atom id=&quot;ACETYL-COA-atom40&quot; elementType=&quot;O&quot; x2=&quot;0.38944&quot; y2=&quot;-0.06931&quot;/&gt;
    &lt;atom id=&quot;ACETYL-COA-atom41&quot; elementType=&quot;O&quot; x2=&quot;-0.86469&quot; y2=&quot;0.08911&quot;/&gt;

    &lt;atom id=&quot;ACETYL-COA-atom42&quot; elementType=&quot;N&quot; x2=&quot;0.88119&quot; y2=&quot;0.33003&quot;/&gt;
    &lt;atom id=&quot;ACETYL-COA-atom43&quot; elementType=&quot;P&quot; x2=&quot;0.62376&quot; y2=&quot;-0.81518&quot;/&gt;

    &lt;atom id=&quot;ACETYL-COA-atom44&quot; elementType=&quot;P&quot; x2=&quot;0.22112&quot; y2=&quot;-0.06931&quot;/&gt;
    &lt;atom id=&quot;ACETYL-COA-atom45&quot; elementType=&quot;C&quot; x2=&quot;0.73597&quot; y2=&quot;0.10891&quot;/&gt;

    &lt;atom id=&quot;ACETYL-COA-atom46&quot; elementType=&quot;C&quot; x2=&quot;-0.12871&quot; y2=&quot;-0.71287&quot;/&gt;
    &lt;atom id=&quot;ACETYL-COA-atom47&quot; elementType=&quot;P&quot; x2=&quot;-0.10891&quot; y2=&quot;-0.06931&quot;/&gt;

    &lt;atom id=&quot;ACETYL-COA-atom48&quot; elementType=&quot;C&quot; x2=&quot;0.45875&quot; y2=&quot;0.10231&quot;/&gt;
    &lt;atom id=&quot;ACETYL-COA-atom49&quot; elementType=&quot;C&quot; x2=&quot;0.30693&quot; y2=&quot;-0.57426&quot;/&gt;

    &lt;atom id=&quot;ACETYL-COA-atom50&quot; elementType=&quot;C&quot; x2=&quot;-0.72937&quot; y2=&quot;-0.17492&quot;/&gt;
    &lt;atom id=&quot;ACETYL-COA-atom51&quot; elementType=&quot;C&quot; x2=&quot;0.55776&quot; y2=&quot;-0.06931&quot;/&gt;

    &lt;atom id=&quot;ACETYL-COA-atom52&quot; elementType=&quot;C&quot; x2=&quot;0.55776&quot; y2=&quot;-0.26403&quot;/&gt;
    &lt;atom id=&quot;ACETYL-COA-atom53&quot; elementType=&quot;C&quot; x2=&quot;0.62376&quot; y2=&quot;-0.38944&quot;/&gt;

    &lt;atom id=&quot;ACETYL-COA-atom54&quot; elementType=&quot;S&quot; x2=&quot;0.0264&quot; y2=&quot;-0.57426&quot;/&gt;
    &lt;atom id=&quot;ACETYL-COA-atom55&quot; elementType=&quot;O&quot; x2=&quot;0.62376&quot; y2=&quot;-1.0&quot;/&gt;

   &lt;/atomArray&gt;
   &lt;bondArray&gt;
    &lt;bond id=&quot;ACETYL-COA-bond1&quot; atomRefs=&quot;ACETYL-COA-atom55 ACETYL-COA-atom43&quot; order=&quot;1&quot;/&gt;

    &lt;bond id=&quot;ACETYL-COA-bond2&quot; atomRefs=&quot;ACETYL-COA-atom54 ACETYL-COA-atom46&quot; order=&quot;1&quot;/&gt;
    &lt;bond id=&quot;ACETYL-COA-bond3&quot; atomRefs=&quot;ACETYL-COA-atom53 ACETYL-COA-atom21&quot; order=&quot;1&quot;/&gt;

    &lt;bond id=&quot;ACETYL-COA-bond4&quot; atomRefs=&quot;ACETYL-COA-atom53 ACETYL-COA-atom3&quot; order=&quot;1&quot;/&gt;
    &lt;bond id=&quot;ACETYL-COA-bond5&quot; atomRefs=&quot;ACETYL-COA-atom52 ACETYL-COA-atom12&quot; order=&quot;1&quot;/&gt;

    &lt;bond id=&quot;ACETYL-COA-bond6&quot; atomRefs=&quot;ACETYL-COA-atom52 ACETYL-COA-atom53&quot; order=&quot;1&quot;/&gt;
    &lt;bond id=&quot;ACETYL-COA-bond7&quot; atomRefs=&quot;ACETYL-COA-atom51 ACETYL-COA-atom52&quot; order=&quot;1&quot;/&gt;

    &lt;bond id=&quot;ACETYL-COA-bond8&quot; atomRefs=&quot;ACETYL-COA-atom50 ACETYL-COA-atom24&quot; order=&quot;1&quot;/&gt;
    &lt;bond id=&quot;ACETYL-COA-bond9&quot; atomRefs=&quot;ACETYL-COA-atom49 ACETYL-COA-atom19&quot; order=&quot;1&quot;/&gt;

    &lt;bond id=&quot;ACETYL-COA-bond10&quot; atomRefs=&quot;ACETYL-COA-atom48 ACETYL-COA-atom5&quot; order=&quot;A&quot;/&gt;
    &lt;bond id=&quot;ACETYL-COA-bond11&quot; atomRefs=&quot;ACETYL-COA-atom47 ACETYL-COA-atom31&quot; order=&quot;1&quot;/&gt;

    &lt;bond id=&quot;ACETYL-COA-bond12&quot; atomRefs=&quot;ACETYL-COA-atom46 ACETYL-COA-atom35&quot; order=&quot;1&quot;/&gt;
    &lt;bond id=&quot;ACETYL-COA-bond13&quot; atomRefs=&quot;ACETYL-COA-atom25 ACETYL-COA-atom45&quot; order=&quot;A&quot;/&gt;

    &lt;bond id=&quot;ACETYL-COA-bond14&quot; atomRefs=&quot;ACETYL-COA-atom44 ACETYL-COA-atom40&quot; order=&quot;1&quot;/&gt;
    &lt;bond id=&quot;ACETYL-COA-bond15&quot; atomRefs=&quot;ACETYL-COA-atom43 ACETYL-COA-atom21&quot; order=&quot;1&quot;/&gt;

    &lt;bond id=&quot;ACETYL-COA-bond16&quot; atomRefs=&quot;ACETYL-COA-atom42 ACETYL-COA-atom9&quot; order=&quot;A&quot;/&gt;
    &lt;bond id=&quot;ACETYL-COA-bond17&quot; atomRefs=&quot;ACETYL-COA-atom36 ACETYL-COA-atom42&quot; order=&quot;A&quot;/&gt;

    &lt;bond id=&quot;ACETYL-COA-bond18&quot; atomRefs=&quot;ACETYL-COA-atom41 ACETYL-COA-atom7&quot; order=&quot;2&quot;/&gt;
    &lt;bond id=&quot;ACETYL-COA-bond19&quot; atomRefs=&quot;ACETYL-COA-atom40 ACETYL-COA-atom51&quot; order=&quot;1&quot;/&gt;

    &lt;bond id=&quot;ACETYL-COA-bond20&quot; atomRefs=&quot;ACETYL-COA-atom39 ACETYL-COA-atom24&quot; order=&quot;1&quot;/&gt;
    &lt;bond id=&quot;ACETYL-COA-bond21&quot; atomRefs=&quot;ACETYL-COA-atom38 ACETYL-COA-atom3&quot; order=&quot;1&quot;/&gt;

    &lt;bond id=&quot;ACETYL-COA-bond22&quot; atomRefs=&quot;ACETYL-COA-atom37 ACETYL-COA-atom1&quot; order=&quot;1&quot;/&gt;
    &lt;bond id=&quot;ACETYL-COA-bond23&quot; atomRefs=&quot;ACETYL-COA-atom45 ACETYL-COA-atom36&quot; order=&quot;A&quot;/&gt;

    &lt;bond id=&quot;ACETYL-COA-bond24&quot; atomRefs=&quot;ACETYL-COA-atom35 ACETYL-COA-atom23&quot; order=&quot;1&quot;/&gt;
    &lt;bond id=&quot;ACETYL-COA-bond25&quot; atomRefs=&quot;ACETYL-COA-atom34 ACETYL-COA-atom53&quot; order=&quot;1&quot;/&gt;

    &lt;bond id=&quot;ACETYL-COA-bond26&quot; atomRefs=&quot;ACETYL-COA-atom33 ACETYL-COA-atom50&quot; order=&quot;1&quot;/&gt;
    &lt;bond id=&quot;ACETYL-COA-bond27&quot; atomRefs=&quot;ACETYL-COA-atom32 ACETYL-COA-atom22&quot; order=&quot;1&quot;/&gt;

    &lt;bond id=&quot;ACETYL-COA-bond28&quot; atomRefs=&quot;ACETYL-COA-atom31 ACETYL-COA-atom44&quot; order=&quot;1&quot;/&gt;
    &lt;bond id=&quot;ACETYL-COA-bond29&quot; atomRefs=&quot;ACETYL-COA-atom30 ACETYL-COA-atom14&quot; order=&quot;1&quot;/&gt;

    &lt;bond id=&quot;ACETYL-COA-bond30&quot; atomRefs=&quot;ACETYL-COA-atom29 ACETYL-COA-atom43&quot; order=&quot;2&quot;/&gt;
    &lt;bond id=&quot;ACETYL-COA-bond31&quot; atomRefs=&quot;ACETYL-COA-atom28 ACETYL-COA-atom47&quot; order=&quot;2&quot;/&gt;

    &lt;bond id=&quot;ACETYL-COA-bond32&quot; atomRefs=&quot;ACETYL-COA-atom27 ACETYL-COA-atom43&quot; order=&quot;1&quot;/&gt;
    &lt;bond id=&quot;ACETYL-COA-bond33&quot; atomRefs=&quot;ACETYL-COA-atom26 ACETYL-COA-atom3&quot; order=&quot;1&quot;/&gt;

    &lt;bond id=&quot;ACETYL-COA-bond34&quot; atomRefs=&quot;ACETYL-COA-atom24 ACETYL-COA-atom18&quot; order=&quot;1&quot;/&gt;
    &lt;bond id=&quot;ACETYL-COA-bond35&quot; atomRefs=&quot;ACETYL-COA-atom23 ACETYL-COA-atom20&quot; order=&quot;1&quot;/&gt;

    &lt;bond id=&quot;ACETYL-COA-bond36&quot; atomRefs=&quot;ACETYL-COA-atom36 ACETYL-COA-atom22&quot; order=&quot;A&quot;/&gt;
    &lt;bond id=&quot;ACETYL-COA-bond37&quot; atomRefs=&quot;ACETYL-COA-atom22 ACETYL-COA-atom10&quot; order=&quot;A&quot;/&gt;

    &lt;bond id=&quot;ACETYL-COA-bond38&quot; atomRefs=&quot;ACETYL-COA-atom20 ACETYL-COA-atom30&quot; order=&quot;1&quot;/&gt;
    &lt;bond id=&quot;ACETYL-COA-bond39&quot; atomRefs=&quot;ACETYL-COA-atom19 ACETYL-COA-atom54&quot; order=&quot;1&quot;/&gt;

    &lt;bond id=&quot;ACETYL-COA-bond40&quot; atomRefs=&quot;ACETYL-COA-atom18 ACETYL-COA-atom16&quot; order=&quot;1&quot;/&gt;
    &lt;bond id=&quot;ACETYL-COA-bond41&quot; atomRefs=&quot;ACETYL-COA-atom17 ACETYL-COA-atom7&quot; order=&quot;1&quot;/&gt;

    &lt;bond id=&quot;ACETYL-COA-bond42&quot; atomRefs=&quot;ACETYL-COA-atom16 ACETYL-COA-atom47&quot; order=&quot;1&quot;/&gt;
    &lt;bond id=&quot;ACETYL-COA-bond43&quot; atomRefs=&quot;ACETYL-COA-atom15 ACETYL-COA-atom44&quot; order=&quot;2&quot;/&gt;

    &lt;bond id=&quot;ACETYL-COA-bond44&quot; atomRefs=&quot;ACETYL-COA-atom14 ACETYL-COA-atom17&quot; order=&quot;1&quot;/&gt;
    &lt;bond id=&quot;ACETYL-COA-bond45&quot; atomRefs=&quot;ACETYL-COA-atom13 ACETYL-COA-atom19&quot; order=&quot;2&quot;/&gt;

    &lt;bond id=&quot;ACETYL-COA-bond46&quot; atomRefs=&quot;ACETYL-COA-atom12 ACETYL-COA-atom1&quot; order=&quot;1&quot;/&gt;
    &lt;bond id=&quot;ACETYL-COA-bond47&quot; atomRefs=&quot;ACETYL-COA-atom11 ACETYL-COA-atom24&quot; order=&quot;1&quot;/&gt;

    &lt;bond id=&quot;ACETYL-COA-bond48&quot; atomRefs=&quot;ACETYL-COA-atom10 ACETYL-COA-atom48&quot; order=&quot;A&quot;/&gt;
    &lt;bond id=&quot;ACETYL-COA-bond49&quot; atomRefs=&quot;ACETYL-COA-atom9 ACETYL-COA-atom25&quot; order=&quot;A&quot;/&gt;

    &lt;bond id=&quot;ACETYL-COA-bond50&quot; atomRefs=&quot;ACETYL-COA-atom8 ACETYL-COA-atom47&quot; order=&quot;1&quot;/&gt;
    &lt;bond id=&quot;ACETYL-COA-bond51&quot; atomRefs=&quot;ACETYL-COA-atom7 ACETYL-COA-atom50&quot; order=&quot;1&quot;/&gt;

    &lt;bond id=&quot;ACETYL-COA-bond52&quot; atomRefs=&quot;ACETYL-COA-atom6 ACETYL-COA-atom20&quot; order=&quot;2&quot;/&gt;
    &lt;bond id=&quot;ACETYL-COA-bond53&quot; atomRefs=&quot;ACETYL-COA-atom5 ACETYL-COA-atom45&quot; order=&quot;A&quot;/&gt;

    &lt;bond id=&quot;ACETYL-COA-bond54&quot; atomRefs=&quot;ACETYL-COA-atom4 ACETYL-COA-atom52&quot; order=&quot;1&quot;/&gt;
    &lt;bond id=&quot;ACETYL-COA-bond55&quot; atomRefs=&quot;ACETYL-COA-atom2 ACETYL-COA-atom44&quot; order=&quot;1&quot;/&gt;

    &lt;bond id=&quot;ACETYL-COA-bond56&quot; atomRefs=&quot;ACETYL-COA-atom1 ACETYL-COA-atom25&quot; order=&quot;1&quot;/&gt;
    &lt;bond id=&quot;ACETYL-COA-bond57&quot; atomRefs=&quot;ACETYL-COA-atom1 ACETYL-COA-atom3&quot; order=&quot;1&quot;/&gt;

   &lt;/bondArray&gt;
   &lt;formula concise=&quot;C 23 H 38 N 7 O 17 P 3 S 1&quot; formalCharge=&quot;0&quot;/&gt;
   &lt;float title=&quot;molecularWeight&quot; units=&quot;g/mol&quot;&gt;809.571&lt;/float&gt;

   &lt;string title=&quot;smiles&quot;&gt;[CH]3(n1(c2(c(nc1)c(N)ncn2)))(O[CH]([CH]([CH](O)3)OP(=O)(O)O)COP(O)(=O)OP(O)(=O)OCC(C)(C)C(O)C(=O)NCCC(=O)NCCSC(C)=O)&lt;/string&gt;
  &lt;/molecule&gt;
 &lt;/cml&gt;</p1:STRUCTURE-DATA>
        <p1:STRUCTURE-FORMAT rdf:datatype="&xsd;string">CML</p1:STRUCTURE-FORMAT>
    </p1:chemicalStructure>
    


    <!-- Individual: http://BioCyc.org/HUMAN/pathway-biopax?object=GLYCOLYSIS/TCA/GLYOX-BYPASS#chemicalStructure17079 -->

    <p1:chemicalStructure rdf:about="#chemicalStructure17079">
        <p1:STRUCTURE-DATA rdf:datatype="&xsd;string"
            >&lt;cml&gt;
  &lt;molecule id=&quot;CARBON-DIOXIDE&quot; title=&quot;CO2&quot; dictRef=&quot;dictCARBON-DIOXIDE&quot;&gt;

   &lt;atomArray&gt;
    &lt;atom id=&quot;CARBON-DIOXIDE-atom1&quot; elementType=&quot;C&quot; x2=&quot;-0.0013209581&quot; y2=&quot;-1.0&quot;/&gt;

    &lt;atom id=&quot;CARBON-DIOXIDE-atom2&quot; elementType=&quot;O&quot; x2=&quot;-1.0&quot; y2=&quot;-1.0&quot;/&gt;
    &lt;atom id=&quot;CARBON-DIOXIDE-atom3&quot; elementType=&quot;O&quot; x2=&quot;0.9973581&quot; y2=&quot;-0.99735796&quot;/&gt;

   &lt;/atomArray&gt;
   &lt;bondArray&gt;
    &lt;bond id=&quot;CARBON-DIOXIDE-bond1&quot; atomRefs=&quot;CARBON-DIOXIDE-atom3 CARBON-DIOXIDE-atom1&quot; order=&quot;2&quot;/&gt;

    &lt;bond id=&quot;CARBON-DIOXIDE-bond2&quot; atomRefs=&quot;CARBON-DIOXIDE-atom2 CARBON-DIOXIDE-atom1&quot; order=&quot;2&quot;/&gt;
   &lt;/bondArray&gt;
   &lt;formula concise=&quot;C 1 O 2&quot; formalCharge=&quot;0&quot;/&gt;

   &lt;float title=&quot;molecularWeight&quot; units=&quot;g/mol&quot;&gt;44.01&lt;/float&gt;
   &lt;string title=&quot;smiles&quot;&gt;C(=O)=O&lt;/string&gt;
  &lt;/molecule&gt;

 &lt;/cml&gt;</p1:STRUCTURE-DATA>
        <p1:STRUCTURE-FORMAT rdf:datatype="&xsd;string">CML</p1:STRUCTURE-FORMAT>
    </p1:chemicalStructure>
    


    <!-- Individual: http://BioCyc.org/HUMAN/pathway-biopax?object=GLYCOLYSIS/TCA/GLYOX-BYPASS#chemicalStructure17085 -->

    <p1:chemicalStructure rdf:about="#chemicalStructure17085">
        <p1:STRUCTURE-DATA rdf:datatype="&xsd;string"
            >&lt;cml&gt;
  &lt;molecule id=&quot;NADH&quot; title=&quot;NADH&quot; dictRef=&quot;dictNADH&quot;&gt;

   &lt;atomArray&gt;
    &lt;atom id=&quot;NADH-atom1&quot; elementType=&quot;C&quot; x2=&quot;0.34285715&quot; y2=&quot;-0.7542857&quot;/&gt;

    &lt;atom id=&quot;NADH-atom2&quot; elementType=&quot;C&quot; x2=&quot;0.92&quot; y2=&quot;-0.45142856&quot;/&gt;
    &lt;atom id=&quot;NADH-atom3&quot; elementType=&quot;H&quot; x2=&quot;0.37142858&quot; y2=&quot;-0.89428574&quot;/&gt;

    &lt;atom id=&quot;NADH-atom4&quot; elementType=&quot;O&quot; x2=&quot;0.08285714&quot; y2=&quot;-0.64&quot;/&gt;
    &lt;atom id=&quot;NADH-atom5&quot; elementType=&quot;O&quot; x2=&quot;0.08285714&quot; y2=&quot;-0.8657143&quot;/&gt;

    &lt;atom id=&quot;NADH-atom6&quot; elementType=&quot;C&quot; x2=&quot;0.42857143&quot; y2=&quot;-0.93142855&quot;/&gt;
    &lt;atom id=&quot;NADH-atom7&quot; elementType=&quot;C&quot; x2=&quot;-0.5914286&quot; y2=&quot;-0.36&quot;/&gt;

    &lt;atom id=&quot;NADH-atom8&quot; elementType=&quot;C&quot; x2=&quot;-0.78571427&quot; y2=&quot;-0.4342857&quot;/&gt;
    &lt;atom id=&quot;NADH-atom9&quot; elementType=&quot;H&quot; x2=&quot;-0.48857144&quot; y2=&quot;-0.70285714&quot;/&gt;

    &lt;atom id=&quot;NADH-atom10&quot; elementType=&quot;H&quot; x2=&quot;0.7&quot; y2=&quot;-0.34285715&quot;/&gt;
    &lt;atom id=&quot;NADH-atom11&quot; elementType=&quot;O&quot; x2=&quot;0.42857143&quot; y2=&quot;-1.0&quot;/&gt;

    &lt;atom id=&quot;NADH-atom12&quot; elementType=&quot;C&quot; x2=&quot;0.52&quot; y2=&quot;-0.46285716&quot;/&gt;
    &lt;atom id=&quot;NADH-atom13&quot; elementType=&quot;C&quot; x2=&quot;-1.0&quot; y2=&quot;-0.4342857&quot;/&gt;

    &lt;atom id=&quot;NADH-atom14&quot; elementType=&quot;H&quot; x2=&quot;0.42857143&quot; y2=&quot;-0.86285716&quot;/&gt;
    &lt;atom id=&quot;NADH-atom15&quot; elementType=&quot;H&quot; x2=&quot;-0.68&quot; y2=&quot;-0.7542857&quot;/&gt;

    &lt;atom id=&quot;NADH-atom16&quot; elementType=&quot;H&quot; x2=&quot;0.6028572&quot; y2=&quot;-0.34571427&quot;/&gt;
    &lt;atom id=&quot;NADH-atom17&quot; elementType=&quot;C&quot; x2=&quot;-0.42285714&quot; y2=&quot;-0.68285716&quot;/&gt;

    &lt;atom id=&quot;NADH-atom18&quot; elementType=&quot;C&quot; x2=&quot;0.7714286&quot; y2=&quot;-0.45142856&quot;/&gt;
    &lt;atom id=&quot;NADH-atom19&quot; elementType=&quot;H&quot; x2=&quot;0.6457143&quot; y2=&quot;-0.89428574&quot;/&gt;

    &lt;atom id=&quot;NADH-atom20&quot; elementType=&quot;O&quot; x2=&quot;-0.5542857&quot; y2=&quot;-0.61142856&quot;/&gt;
    &lt;atom id=&quot;NADH-atom21&quot; elementType=&quot;C&quot; x2=&quot;0.6457143&quot; y2=&quot;-0.82857144&quot;/&gt;

    &lt;atom id=&quot;NADH-atom22&quot; elementType=&quot;O&quot; x2=&quot;-0.48857144&quot; y2=&quot;-0.8428571&quot;/&gt;
    &lt;atom id=&quot;NADH-atom23&quot; elementType=&quot;C&quot; x2=&quot;0.37142858&quot; y2=&quot;-0.82857144&quot;/&gt;

    &lt;atom id=&quot;NADH-atom24&quot; elementType=&quot;C&quot; x2=&quot;0.52&quot; y2=&quot;-0.6085714&quot;/&gt;
    &lt;atom id=&quot;NADH-atom25&quot; elementType=&quot;C&quot; x2=&quot;-0.48857144&quot; y2=&quot;-0.77428573&quot;/&gt;

    &lt;atom id=&quot;NADH-atom26&quot; elementType=&quot;C&quot; x2=&quot;-0.61714286&quot; y2=&quot;-0.77428573&quot;/&gt;
    &lt;atom id=&quot;NADH-atom27&quot; elementType=&quot;O&quot; x2=&quot;0.5&quot; y2=&quot;-0.7457143&quot;/&gt;

    &lt;atom id=&quot;NADH-atom28&quot; elementType=&quot;N&quot; x2=&quot;-0.8971428&quot; y2=&quot;-0.13142857&quot;/&gt;
    &lt;atom id=&quot;NADH-atom29&quot; elementType=&quot;O&quot; x2=&quot;0.21428572&quot; y2=&quot;-0.7542857&quot;/&gt;

    &lt;atom id=&quot;NADH-atom30&quot; elementType=&quot;O&quot; x2=&quot;-0.17714286&quot; y2=&quot;-0.64&quot;/&gt;
    &lt;atom id=&quot;NADH-atom31&quot; elementType=&quot;N&quot; x2=&quot;-1.0&quot; y2=&quot;-0.31142858&quot;/&gt;

    &lt;atom id=&quot;NADH-atom32&quot; elementType=&quot;N&quot; x2=&quot;-0.68&quot; y2=&quot;-0.48285714&quot;/&gt;
    &lt;atom id=&quot;NADH-atom33&quot; elementType=&quot;N&quot; x2=&quot;0.9942857&quot; y2=&quot;-0.5342857&quot;/&gt;

    &lt;atom id=&quot;NADH-atom34&quot; elementType=&quot;C&quot; x2=&quot;0.7714286&quot; y2=&quot;-0.6085714&quot;/&gt;
    &lt;atom id=&quot;NADH-atom35&quot; elementType=&quot;C&quot; x2=&quot;-0.78571427&quot; y2=&quot;-0.31142858&quot;/&gt;

    &lt;atom id=&quot;NADH-atom36&quot; elementType=&quot;H&quot; x2=&quot;0.5714286&quot; y2=&quot;-0.86285716&quot;/&gt;
    &lt;atom id=&quot;NADH-atom37&quot; elementType=&quot;P&quot; x2=&quot;0.08285714&quot; y2=&quot;-0.7542857&quot;/&gt;

    &lt;atom id=&quot;NADH-atom38&quot; elementType=&quot;O&quot; x2=&quot;-0.61714286&quot; y2=&quot;-0.8428571&quot;/&gt;
    &lt;atom id=&quot;NADH-atom39&quot; elementType=&quot;N&quot; x2=&quot;-0.68&quot; y2=&quot;-0.25714287&quot;/&gt;

    &lt;atom id=&quot;NADH-atom40&quot; elementType=&quot;P&quot; x2=&quot;-0.17714286&quot; y2=&quot;-0.7542857&quot;/&gt;
    &lt;atom id=&quot;NADH-atom41&quot; elementType=&quot;C&quot; x2=&quot;-0.68&quot; y2=&quot;-0.68285716&quot;/&gt;

    &lt;atom id=&quot;NADH-atom42&quot; elementType=&quot;N&quot; x2=&quot;0.6457143&quot; y2=&quot;-0.67714286&quot;/&gt;
    &lt;atom id=&quot;NADH-atom43&quot; elementType=&quot;H&quot; x2=&quot;-0.61714286&quot; y2=&quot;-0.70285714&quot;/&gt;

    &lt;atom id=&quot;NADH-atom44&quot; elementType=&quot;O&quot; x2=&quot;0.99714285&quot; y2=&quot;-0.37142858&quot;/&gt;
    &lt;atom id=&quot;NADH-atom45&quot; elementType=&quot;N&quot; x2=&quot;-0.8971428&quot; y2=&quot;-0.48857144&quot;/&gt;

    &lt;atom id=&quot;NADH-atom46&quot; elementType=&quot;C&quot; x2=&quot;-0.36857143&quot; y2=&quot;-0.7657143&quot;/&gt;
    &lt;atom id=&quot;NADH-atom47&quot; elementType=&quot;O&quot; x2=&quot;0.5714286&quot; y2=&quot;-1.0&quot;/&gt;

    &lt;atom id=&quot;NADH-atom48&quot; elementType=&quot;O&quot; x2=&quot;-0.17714286&quot; y2=&quot;-0.8657143&quot;/&gt;
    &lt;atom id=&quot;NADH-atom49&quot; elementType=&quot;C&quot; x2=&quot;-0.8971428&quot; y2=&quot;-0.24857143&quot;/&gt;

    &lt;atom id=&quot;NADH-atom50&quot; elementType=&quot;O&quot; x2=&quot;-0.2742857&quot; y2=&quot;-0.7542857&quot;/&gt;
    &lt;atom id=&quot;NADH-atom51&quot; elementType=&quot;H&quot; x2=&quot;-0.42285714&quot; y2=&quot;-0.61714286&quot;/&gt;

    &lt;atom id=&quot;NADH-atom52&quot; elementType=&quot;O&quot; x2=&quot;-0.042857144&quot; y2=&quot;-0.7542857&quot;/&gt;
    &lt;atom id=&quot;NADH-atom53&quot; elementType=&quot;C&quot; x2=&quot;0.5714286&quot; y2=&quot;-0.93142855&quot;/&gt;

    &lt;atom id=&quot;NADH-atom54&quot; elementType=&quot;C&quot; x2=&quot;0.6542857&quot; y2=&quot;-0.39142856&quot;/&gt;
   &lt;/atomArray&gt;

   &lt;bondArray&gt;
    &lt;bond id=&quot;NADH-bond1&quot; atomRefs=&quot;NADH-atom54 NADH-atom18&quot; order=&quot;1&quot;/&gt;
    &lt;bond id=&quot;NADH-bond2&quot; atomRefs=&quot;NADH-atom53 NADH-atom6&quot; order=&quot;1&quot;/&gt;

    &lt;bond id=&quot;NADH-bond3&quot; atomRefs=&quot;NADH-atom52 NADH-atom40&quot; order=&quot;1&quot;/&gt;
    &lt;bond id=&quot;NADH-bond4&quot; atomRefs=&quot;NADH-atom51 NADH-atom17&quot; order=&quot;1&quot;/&gt;

    &lt;bond id=&quot;NADH-bond5&quot; atomRefs=&quot;NADH-atom50 NADH-atom46&quot; order=&quot;1&quot;/&gt;
    &lt;bond id=&quot;NADH-bond6&quot; atomRefs=&quot;NADH-atom49 NADH-atom31&quot; order=&quot;A&quot;/&gt;

    &lt;bond id=&quot;NADH-bond7&quot; atomRefs=&quot;NADH-atom48 NADH-atom40&quot; order=&quot;1&quot;/&gt;
    &lt;bond id=&quot;NADH-bond8&quot; atomRefs=&quot;NADH-atom47 NADH-atom53&quot; order=&quot;1&quot;/&gt;

    &lt;bond id=&quot;NADH-bond9&quot; atomRefs=&quot;NADH-atom46 NADH-atom17&quot; order=&quot;1&quot;/&gt;
    &lt;bond id=&quot;NADH-bond10&quot; atomRefs=&quot;NADH-atom45 NADH-atom8&quot; order=&quot;A&quot;/&gt;

    &lt;bond id=&quot;NADH-bond11&quot; atomRefs=&quot;NADH-atom44 NADH-atom2&quot; order=&quot;2&quot;/&gt;
    &lt;bond id=&quot;NADH-bond12&quot; atomRefs=&quot;NADH-atom43 NADH-atom26&quot; order=&quot;1&quot;/&gt;

    &lt;bond id=&quot;NADH-bond13&quot; atomRefs=&quot;NADH-atom42 NADH-atom21&quot; order=&quot;1&quot;/&gt;
    &lt;bond id=&quot;NADH-bond14&quot; atomRefs=&quot;NADH-atom42 NADH-atom24&quot; order=&quot;1&quot;/&gt;

    &lt;bond id=&quot;NADH-bond15&quot; atomRefs=&quot;NADH-atom41 NADH-atom32&quot; order=&quot;1&quot;/&gt;
    &lt;bond id=&quot;NADH-bond16&quot; atomRefs=&quot;NADH-atom41 NADH-atom26&quot; order=&quot;1&quot;/&gt;

    &lt;bond id=&quot;NADH-bond17&quot; atomRefs=&quot;NADH-atom40 NADH-atom50&quot; order=&quot;1&quot;/&gt;
    &lt;bond id=&quot;NADH-bond18&quot; atomRefs=&quot;NADH-atom39 NADH-atom35&quot; order=&quot;A&quot;/&gt;

    &lt;bond id=&quot;NADH-bond19&quot; atomRefs=&quot;NADH-atom38 NADH-atom26&quot; order=&quot;1&quot;/&gt;
    &lt;bond id=&quot;NADH-bond20&quot; atomRefs=&quot;NADH-atom37 NADH-atom52&quot; order=&quot;1&quot;/&gt;

    &lt;bond id=&quot;NADH-bond21&quot; atomRefs=&quot;NADH-atom36 NADH-atom53&quot; order=&quot;1&quot;/&gt;
    &lt;bond id=&quot;NADH-bond22&quot; atomRefs=&quot;NADH-atom35 NADH-atom49&quot; order=&quot;A&quot;/&gt;

    &lt;bond id=&quot;NADH-bond23&quot; atomRefs=&quot;NADH-atom35 NADH-atom8&quot; order=&quot;A&quot;/&gt;
    &lt;bond id=&quot;NADH-bond24&quot; atomRefs=&quot;NADH-atom34 NADH-atom42&quot; order=&quot;1&quot;/&gt;

    &lt;bond id=&quot;NADH-bond25&quot; atomRefs=&quot;NADH-atom33 NADH-atom2&quot; order=&quot;1&quot;/&gt;
    &lt;bond id=&quot;NADH-bond26&quot; atomRefs=&quot;NADH-atom32 NADH-atom7&quot; order=&quot;A&quot;/&gt;

    &lt;bond id=&quot;NADH-bond27&quot; atomRefs=&quot;NADH-atom31 NADH-atom13&quot; order=&quot;A&quot;/&gt;
    &lt;bond id=&quot;NADH-bond28&quot; atomRefs=&quot;NADH-atom30 NADH-atom40&quot; order=&quot;2&quot;/&gt;

    &lt;bond id=&quot;NADH-bond29&quot; atomRefs=&quot;NADH-atom29 NADH-atom37&quot; order=&quot;1&quot;/&gt;
    &lt;bond id=&quot;NADH-bond30&quot; atomRefs=&quot;NADH-atom28 NADH-atom49&quot; order=&quot;1&quot;/&gt;

    &lt;bond id=&quot;NADH-bond31&quot; atomRefs=&quot;NADH-atom27 NADH-atom23&quot; order=&quot;1&quot;/&gt;
    &lt;bond id=&quot;NADH-bond32&quot; atomRefs=&quot;NADH-atom25 NADH-atom26&quot; order=&quot;1&quot;/&gt;

    &lt;bond id=&quot;NADH-bond33&quot; atomRefs=&quot;NADH-atom23 NADH-atom1&quot; order=&quot;1&quot;/&gt;
    &lt;bond id=&quot;NADH-bond34&quot; atomRefs=&quot;NADH-atom23 NADH-atom6&quot; order=&quot;1&quot;/&gt;

    &lt;bond id=&quot;NADH-bond35&quot; atomRefs=&quot;NADH-atom22 NADH-atom25&quot; order=&quot;1&quot;/&gt;
    &lt;bond id=&quot;NADH-bond36&quot; atomRefs=&quot;NADH-atom21 NADH-atom27&quot; order=&quot;1&quot;/&gt;

    &lt;bond id=&quot;NADH-bond37&quot; atomRefs=&quot;NADH-atom21 NADH-atom53&quot; order=&quot;1&quot;/&gt;
    &lt;bond id=&quot;NADH-bond38&quot; atomRefs=&quot;NADH-atom20 NADH-atom41&quot; order=&quot;1&quot;/&gt;

    &lt;bond id=&quot;NADH-bond39&quot; atomRefs=&quot;NADH-atom19 NADH-atom21&quot; order=&quot;1&quot;/&gt;
    &lt;bond id=&quot;NADH-bond40&quot; atomRefs=&quot;NADH-atom18 NADH-atom34&quot; order=&quot;2&quot;/&gt;

    &lt;bond id=&quot;NADH-bond41&quot; atomRefs=&quot;NADH-atom17 NADH-atom20&quot; order=&quot;1&quot;/&gt;
    &lt;bond id=&quot;NADH-bond42&quot; atomRefs=&quot;NADH-atom17 NADH-atom25&quot; order=&quot;1&quot;/&gt;

    &lt;bond id=&quot;NADH-bond43&quot; atomRefs=&quot;NADH-atom16 NADH-atom54&quot; order=&quot;1&quot;/&gt;
    &lt;bond id=&quot;NADH-bond44&quot; atomRefs=&quot;NADH-atom15 NADH-atom41&quot; order=&quot;1&quot;/&gt;

    &lt;bond id=&quot;NADH-bond45&quot; atomRefs=&quot;NADH-atom14 NADH-atom6&quot; order=&quot;1&quot;/&gt;
    &lt;bond id=&quot;NADH-bond46&quot; atomRefs=&quot;NADH-atom13 NADH-atom45&quot; order=&quot;A&quot;/&gt;

    &lt;bond id=&quot;NADH-bond47&quot; atomRefs=&quot;NADH-atom12 NADH-atom24&quot; order=&quot;2&quot;/&gt;
    &lt;bond id=&quot;NADH-bond48&quot; atomRefs=&quot;NADH-atom12 NADH-atom54&quot; order=&quot;1&quot;/&gt;

    &lt;bond id=&quot;NADH-bond49&quot; atomRefs=&quot;NADH-atom11 NADH-atom6&quot; order=&quot;1&quot;/&gt;
    &lt;bond id=&quot;NADH-bond50&quot; atomRefs=&quot;NADH-atom10 NADH-atom54&quot; order=&quot;1&quot;/&gt;

    &lt;bond id=&quot;NADH-bond51&quot; atomRefs=&quot;NADH-atom9 NADH-atom25&quot; order=&quot;1&quot;/&gt;
    &lt;bond id=&quot;NADH-bond52&quot; atomRefs=&quot;NADH-atom8 NADH-atom32&quot; order=&quot;A&quot;/&gt;

    &lt;bond id=&quot;NADH-bond53&quot; atomRefs=&quot;NADH-atom7 NADH-atom39&quot; order=&quot;A&quot;/&gt;
    &lt;bond id=&quot;NADH-bond54&quot; atomRefs=&quot;NADH-atom5 NADH-atom37&quot; order=&quot;1&quot;/&gt;

    &lt;bond id=&quot;NADH-bond55&quot; atomRefs=&quot;NADH-atom4 NADH-atom37&quot; order=&quot;2&quot;/&gt;
    &lt;bond id=&quot;NADH-bond56&quot; atomRefs=&quot;NADH-atom3 NADH-atom23&quot; order=&quot;1&quot;/&gt;

    &lt;bond id=&quot;NADH-bond57&quot; atomRefs=&quot;NADH-atom2 NADH-atom18&quot; order=&quot;1&quot;/&gt;
    &lt;bond id=&quot;NADH-bond58&quot; atomRefs=&quot;NADH-atom1 NADH-atom29&quot; order=&quot;1&quot;/&gt;

   &lt;/bondArray&gt;
   &lt;formula concise=&quot;C 21 H 29 N 7 O 14 P 2&quot; formalCharge=&quot;0&quot;/&gt;
   &lt;float title=&quot;molecularWeight&quot; units=&quot;g/mol&quot;&gt;665.446&lt;/float&gt;

   &lt;string title=&quot;smiles&quot;&gt;C([CH]1(O[CH]([CH](O)[CH]1O)N2(C=C(C(=O)N)[CH2]C=C2)))OP(=O)(O)OP(=O)(O)OC[CH]3(O[CH]([CH](O)[CH](O)3)n4(c5(c(nc4)c(N)ncn5)))&lt;/string&gt;
  &lt;/molecule&gt;
 &lt;/cml&gt;</p1:STRUCTURE-DATA>
        <p1:STRUCTURE-FORMAT rdf:datatype="&xsd;string">CML</p1:STRUCTURE-FORMAT>
    </p1:chemicalStructure>
    


    <!-- Individual: http://BioCyc.org/HUMAN/pathway-biopax?object=GLYCOLYSIS/TCA/GLYOX-BYPASS#chemicalStructure17106 -->

    <p1:chemicalStructure rdf:about="#chemicalStructure17106">
        <p1:STRUCTURE-DATA rdf:datatype="&xsd;string"
            >&lt;cml&gt;
  &lt;molecule id=&quot;GLC-6-P&quot; title=&quot;beta-D-glucose-6-phosphate&quot; dictRef=&quot;dictGLC-6-P&quot;&gt;
   &lt;atomArray&gt;

    &lt;atom id=&quot;GLC-6-P-atom1&quot; elementType=&quot;C&quot; x2=&quot;2.7292&quot; y2=&quot;3.2292&quot;/&gt;
    &lt;atom id=&quot;GLC-6-P-atom2&quot; elementType=&quot;C&quot; x2=&quot;2.7292&quot; y2=&quot;3.9875&quot;/&gt;

    &lt;atom id=&quot;GLC-6-P-atom3&quot; elementType=&quot;C&quot; x2=&quot;3.3787&quot; y2=&quot;4.3708&quot;/&gt;
    &lt;atom id=&quot;GLC-6-P-atom4&quot; elementType=&quot;C&quot; x2=&quot;4.0365&quot; y2=&quot;3.9875&quot;/&gt;

    &lt;atom id=&quot;GLC-6-P-atom5&quot; elementType=&quot;C&quot; x2=&quot;4.0365&quot; y2=&quot;3.2292&quot;/&gt;
    &lt;atom id=&quot;GLC-6-P-atom6&quot; elementType=&quot;O&quot; x2=&quot;3.3787&quot; y2=&quot;2.8542&quot;/&gt;

    &lt;atom id=&quot;GLC-6-P-atom7&quot; elementType=&quot;C&quot; x2=&quot;2.0796&quot; y2=&quot;2.8542&quot;/&gt;
    &lt;atom id=&quot;GLC-6-P-atom8&quot; elementType=&quot;O&quot; x2=&quot;4.685&quot; y2=&quot;2.8524&quot;/&gt;

    &lt;atom id=&quot;GLC-6-P-atom9&quot; elementType=&quot;O&quot; x2=&quot;3.3766&quot; y2=&quot;5.1208&quot;/&gt;
    &lt;atom id=&quot;GLC-6-P-atom10&quot; elementType=&quot;O&quot; x2=&quot;2.0779&quot; y2=&quot;4.3594&quot;/&gt;

    &lt;atom id=&quot;GLC-6-P-atom11&quot; elementType=&quot;O&quot; x2=&quot;4.6868&quot; y2=&quot;4.3612&quot;/&gt;
    &lt;atom id=&quot;GLC-6-P-atom12&quot; elementType=&quot;O&quot; x2=&quot;1.4301&quot; y2=&quot;3.2292&quot;/&gt;

    &lt;atom id=&quot;GLC-6-P-atom13&quot; elementType=&quot;P&quot; x2=&quot;0.6792&quot; y2=&quot;3.2292&quot;/&gt;
    &lt;atom id=&quot;GLC-6-P-atom14&quot; elementType=&quot;O&quot; x2=&quot;-0.0708&quot; y2=&quot;3.2292&quot;/&gt;

    &lt;atom id=&quot;GLC-6-P-atom15&quot; elementType=&quot;O&quot; x2=&quot;0.6792&quot; y2=&quot;2.4792&quot;/&gt;
    &lt;atom id=&quot;GLC-6-P-atom16&quot; elementType=&quot;O&quot; x2=&quot;0.6782&quot; y2=&quot;3.9792&quot;/&gt;

   &lt;/atomArray&gt;
   &lt;bondArray&gt;
    &lt;bond id=&quot;GLC-6-P-bond1&quot; atomRefs=&quot;GLC-6-P-atom13 GLC-6-P-atom16&quot; order=&quot;2&quot;/&gt;

    &lt;bond id=&quot;GLC-6-P-bond2&quot; atomRefs=&quot;GLC-6-P-atom13 GLC-6-P-atom15&quot; order=&quot;1&quot;/&gt;
    &lt;bond id=&quot;GLC-6-P-bond3&quot; atomRefs=&quot;GLC-6-P-atom13 GLC-6-P-atom14&quot; order=&quot;1&quot;/&gt;

    &lt;bond id=&quot;GLC-6-P-bond4&quot; atomRefs=&quot;GLC-6-P-atom12 GLC-6-P-atom13&quot; order=&quot;1&quot;/&gt;
    &lt;bond id=&quot;GLC-6-P-bond5&quot; atomRefs=&quot;GLC-6-P-atom7 GLC-6-P-atom12&quot; order=&quot;1&quot;/&gt;

    &lt;bond id=&quot;GLC-6-P-bond6&quot; atomRefs=&quot;GLC-6-P-atom4 GLC-6-P-atom11&quot; order=&quot;1&quot;/&gt;
    &lt;bond id=&quot;GLC-6-P-bond7&quot; atomRefs=&quot;GLC-6-P-atom2 GLC-6-P-atom10&quot; order=&quot;1&quot;/&gt;

    &lt;bond id=&quot;GLC-6-P-bond8&quot; atomRefs=&quot;GLC-6-P-atom3 GLC-6-P-atom9&quot; order=&quot;1&quot;/&gt;
    &lt;bond id=&quot;GLC-6-P-bond9&quot; atomRefs=&quot;GLC-6-P-atom8 GLC-6-P-atom5&quot; order=&quot;1&quot;/&gt;

    &lt;bond id=&quot;GLC-6-P-bond10&quot; atomRefs=&quot;GLC-6-P-atom1 GLC-6-P-atom7&quot; order=&quot;1&quot;/&gt;
    &lt;bond id=&quot;GLC-6-P-bond11&quot; atomRefs=&quot;GLC-6-P-atom5 GLC-6-P-atom6&quot; order=&quot;1&quot;/&gt;

    &lt;bond id=&quot;GLC-6-P-bond12&quot; atomRefs=&quot;GLC-6-P-atom4 GLC-6-P-atom5&quot; order=&quot;1&quot;/&gt;
    &lt;bond id=&quot;GLC-6-P-bond13&quot; atomRefs=&quot;GLC-6-P-atom3 GLC-6-P-atom4&quot; order=&quot;1&quot;/&gt;

    &lt;bond id=&quot;GLC-6-P-bond14&quot; atomRefs=&quot;GLC-6-P-atom2 GLC-6-P-atom3&quot; order=&quot;1&quot;/&gt;
    &lt;bond id=&quot;GLC-6-P-bond15&quot; atomRefs=&quot;GLC-6-P-atom1 GLC-6-P-atom2&quot; order=&quot;1&quot;/&gt;

    &lt;bond id=&quot;GLC-6-P-bond16&quot; atomRefs=&quot;GLC-6-P-atom1 GLC-6-P-atom6&quot; order=&quot;1&quot;/&gt;
   &lt;/bondArray&gt;
   &lt;formula concise=&quot;C 6 H 13 O 9 P 1&quot; formalCharge=&quot;0&quot;/&gt;

   &lt;float title=&quot;molecularWeight&quot; units=&quot;g/mol&quot;&gt;260.137&lt;/float&gt;
   &lt;string title=&quot;smiles&quot;&gt;C1(OC(COP(O)(=O)O)C(O)C(O)C(O)1)(O)&lt;/string&gt;
  &lt;/molecule&gt;

 &lt;/cml&gt;</p1:STRUCTURE-DATA>
        <p1:STRUCTURE-FORMAT rdf:datatype="&xsd;string">CML</p1:STRUCTURE-FORMAT>
    </p1:chemicalStructure>
    


    <!-- Individual: http://BioCyc.org/HUMAN/pathway-biopax?object=GLYCOLYSIS/TCA/GLYOX-BYPASS#chemicalStructure17112 -->

    <p1:chemicalStructure rdf:about="#chemicalStructure17112">
        <p1:STRUCTURE-DATA rdf:datatype="&xsd;string"
            >&lt;cml&gt;

  &lt;molecule id=&quot;FRUCTOSE-6P&quot; title=&quot;D-fructose-6-phosphate&quot; dictRef=&quot;dictFRUCTOSE-6P&quot;&gt;
   &lt;atomArray&gt;
    &lt;atom id=&quot;FRUCTOSE-6P-atom1&quot; elementType=&quot;O&quot; x2=&quot;1.4089&quot; y2=&quot;-2.9043&quot;/&gt;

    &lt;atom id=&quot;FRUCTOSE-6P-atom2&quot; elementType=&quot;O&quot; x2=&quot;8.4892&quot; y2=&quot;-4.0867&quot;/&gt;
    &lt;atom id=&quot;FRUCTOSE-6P-atom3&quot; elementType=&quot;O&quot; x2=&quot;4.0316&quot; y2=&quot;0.0&quot;/&gt;

    &lt;atom id=&quot;FRUCTOSE-6P-atom4&quot; elementType=&quot;O&quot; x2=&quot;7.0774&quot; y2=&quot;0.0&quot;/&gt;
    &lt;atom id=&quot;FRUCTOSE-6P-atom5&quot; elementType=&quot;O&quot; x2=&quot;8.0186&quot; y2=&quot;-2.8967&quot;/&gt;

    &lt;atom id=&quot;FRUCTOSE-6P-atom6&quot; elementType=&quot;O&quot; x2=&quot;0.0&quot; y2=&quot;-4.2847&quot;/&gt;
    &lt;atom id=&quot;FRUCTOSE-6P-atom7&quot; elementType=&quot;O&quot; x2=&quot;1.438&quot; y2=&quot;-5.7038&quot;/&gt;

    &lt;atom id=&quot;FRUCTOSE-6P-atom8&quot; elementType=&quot;C&quot; x2=&quot;7.1198&quot; y2=&quot;-3.7956&quot;/&gt;
    &lt;atom id=&quot;FRUCTOSE-6P-atom9&quot; elementType=&quot;C&quot; x2=&quot;3.0904&quot; y2=&quot;-2.8967&quot;/&gt;

    &lt;atom id=&quot;FRUCTOSE-6P-atom10&quot; elementType=&quot;O&quot; x2=&quot;2.7993&quot; y2=&quot;-4.2661&quot;/&gt;
    &lt;atom id=&quot;FRUCTOSE-6P-atom11&quot; elementType=&quot;O&quot; x2=&quot;5.5545&quot; y2=&quot;-3.287&quot;/&gt;

    &lt;atom id=&quot;FRUCTOSE-6P-atom12&quot; elementType=&quot;C&quot; x2=&quot;4.8545&quot; y2=&quot;-1.1326&quot;/&gt;
    &lt;atom id=&quot;FRUCTOSE-6P-atom13&quot; elementType=&quot;C&quot; x2=&quot;4.4219&quot; y2=&quot;-2.4641&quot;/&gt;

    &lt;atom id=&quot;FRUCTOSE-6P-atom14&quot; elementType=&quot;C&quot; x2=&quot;6.2545&quot; y2=&quot;-1.1326&quot;/&gt;
    &lt;atom id=&quot;FRUCTOSE-6P-atom15&quot; elementType=&quot;C&quot; x2=&quot;6.6871&quot; y2=&quot;-2.4641&quot;/&gt;

    &lt;atom id=&quot;FRUCTOSE-6P-atom16&quot; elementType=&quot;P&quot; x2=&quot;1.3999&quot; y2=&quot;-4.3043&quot;/&gt;
   &lt;/atomArray&gt;

   &lt;bondArray&gt;
    &lt;bond id=&quot;FRUCTOSE-6P-bond1&quot; atomRefs=&quot;FRUCTOSE-6P-atom14 FRUCTOSE-6P-atom15&quot; order=&quot;1&quot;/&gt;
    &lt;bond id=&quot;FRUCTOSE-6P-bond2&quot; atomRefs=&quot;FRUCTOSE-6P-atom12 FRUCTOSE-6P-atom14&quot; order=&quot;1&quot;/&gt;

    &lt;bond id=&quot;FRUCTOSE-6P-bond3&quot; atomRefs=&quot;FRUCTOSE-6P-atom12 FRUCTOSE-6P-atom13&quot; order=&quot;1&quot;/&gt;
    &lt;bond id=&quot;FRUCTOSE-6P-bond4&quot; atomRefs=&quot;FRUCTOSE-6P-atom11 FRUCTOSE-6P-atom15&quot; order=&quot;1&quot;/&gt;

    &lt;bond id=&quot;FRUCTOSE-6P-bond5&quot; atomRefs=&quot;FRUCTOSE-6P-atom11 FRUCTOSE-6P-atom13&quot; order=&quot;1&quot;/&gt;
    &lt;bond id=&quot;FRUCTOSE-6P-bond6&quot; atomRefs=&quot;FRUCTOSE-6P-atom10 FRUCTOSE-6P-atom16&quot; order=&quot;1&quot;/&gt;

    &lt;bond id=&quot;FRUCTOSE-6P-bond7&quot; atomRefs=&quot;FRUCTOSE-6P-atom13 FRUCTOSE-6P-atom9&quot; order=&quot;1&quot;/&gt;
    &lt;bond id=&quot;FRUCTOSE-6P-bond8&quot; atomRefs=&quot;FRUCTOSE-6P-atom9 FRUCTOSE-6P-atom10&quot; order=&quot;1&quot;/&gt;

    &lt;bond id=&quot;FRUCTOSE-6P-bond9&quot; atomRefs=&quot;FRUCTOSE-6P-atom15 FRUCTOSE-6P-atom8&quot; order=&quot;1&quot;/&gt;
    &lt;bond id=&quot;FRUCTOSE-6P-bond10&quot; atomRefs=&quot;FRUCTOSE-6P-atom7 FRUCTOSE-6P-atom16&quot; order=&quot;1&quot;/&gt;

    &lt;bond id=&quot;FRUCTOSE-6P-bond11&quot; atomRefs=&quot;FRUCTOSE-6P-atom6 FRUCTOSE-6P-atom16&quot; order=&quot;1&quot;/&gt;
    &lt;bond id=&quot;FRUCTOSE-6P-bond12&quot; atomRefs=&quot;FRUCTOSE-6P-atom15 FRUCTOSE-6P-atom5&quot; order=&quot;1&quot;/&gt;

    &lt;bond id=&quot;FRUCTOSE-6P-bond13&quot; atomRefs=&quot;FRUCTOSE-6P-atom14 FRUCTOSE-6P-atom4&quot; order=&quot;1&quot;/&gt;
    &lt;bond id=&quot;FRUCTOSE-6P-bond14&quot; atomRefs=&quot;FRUCTOSE-6P-atom12 FRUCTOSE-6P-atom3&quot; order=&quot;1&quot;/&gt;

    &lt;bond id=&quot;FRUCTOSE-6P-bond15&quot; atomRefs=&quot;FRUCTOSE-6P-atom2 FRUCTOSE-6P-atom8&quot; order=&quot;1&quot;/&gt;
    &lt;bond id=&quot;FRUCTOSE-6P-bond16&quot; atomRefs=&quot;FRUCTOSE-6P-atom1 FRUCTOSE-6P-atom16&quot; order=&quot;2&quot;/&gt;

   &lt;/bondArray&gt;
   &lt;formula concise=&quot;C 6 H 13 O 9 P 1&quot; formalCharge=&quot;0&quot;/&gt;
   &lt;float title=&quot;molecularWeight&quot; units=&quot;g/mol&quot;&gt;260.137&lt;/float&gt;

   &lt;string title=&quot;smiles&quot;&gt;C(O)C1(O)(OC(C(O)C1O)COP(O)(O)=O)&lt;/string&gt;
  &lt;/molecule&gt;
 &lt;/cml&gt;</p1:STRUCTURE-DATA>
        <p1:STRUCTURE-FORMAT rdf:datatype="&xsd;string">CML</p1:STRUCTURE-FORMAT>
    </p1:chemicalStructure>
    


    <!-- Individual: http://BioCyc.org/HUMAN/pathway-biopax?object=GLYCOLYSIS/TCA/GLYOX-BYPASS#chemicalStructure17134 -->

    <p1:chemicalStructure rdf:about="#chemicalStructure17134">
        <p1:STRUCTURE-DATA rdf:datatype="&xsd;string"
            >&lt;cml&gt;
  &lt;molecule id=&quot;ATP&quot; title=&quot;ATP&quot; dictRef=&quot;dictATP&quot;&gt;
   &lt;atomArray&gt;

    &lt;atom id=&quot;ATP-atom1&quot; elementType=&quot;O&quot; x2=&quot;5.313&quot; y2=&quot;-3.3049&quot;/&gt;
    &lt;atom id=&quot;ATP-atom2&quot; elementType=&quot;O&quot; x2=&quot;7.2891&quot; y2=&quot;-1.3253&quot;/&gt;

    &lt;atom id=&quot;ATP-atom3&quot; elementType=&quot;O&quot; x2=&quot;5.3105&quot; y2=&quot;-1.6639&quot;/&gt;
    &lt;atom id=&quot;ATP-atom4&quot; elementType=&quot;C&quot; x2=&quot;9.9778&quot; y2=&quot;-4.7867&quot;/&gt;

    &lt;atom id=&quot;ATP-atom5&quot; elementType=&quot;C&quot; x2=&quot;6.7454&quot; y2=&quot;-3.0291&quot;/&gt;
    &lt;atom id=&quot;ATP-atom6&quot; elementType=&quot;N&quot; x2=&quot;9.4969&quot; y2=&quot;-5.4609&quot;/&gt;

    &lt;atom id=&quot;ATP-atom7&quot; elementType=&quot;N&quot; x2=&quot;7.9875&quot; y2=&quot;-3.9567&quot;/&gt;
    &lt;atom id=&quot;ATP-atom8&quot; elementType=&quot;O&quot; x2=&quot;6.1335&quot; y2=&quot;-2.4826&quot;/&gt;

    &lt;atom id=&quot;ATP-atom9&quot; elementType=&quot;O&quot; x2=&quot;8.1839&quot; y2=&quot;-3.2502&quot;/&gt;
    &lt;atom id=&quot;ATP-atom10&quot; elementType=&quot;C&quot; x2=&quot;7.2769&quot; y2=&quot;-4.3761&quot;/&gt;

    &lt;atom id=&quot;ATP-atom11&quot; elementType=&quot;C&quot; x2=&quot;7.9875&quot; y2=&quot;-5.6161&quot;/&gt;
    &lt;atom id=&quot;ATP-atom12&quot; elementType=&quot;C&quot; x2=&quot;8.7072&quot; y2=&quot;-5.2058&quot;/&gt;

    &lt;atom id=&quot;ATP-atom13&quot; elementType=&quot;C&quot; x2=&quot;8.7072&quot; y2=&quot;-4.3761&quot;/&gt;
    &lt;atom id=&quot;ATP-atom14&quot; elementType=&quot;C&quot; x2=&quot;7.5247&quot; y2=&quot;-2.7725&quot;/&gt;

    &lt;atom id=&quot;ATP-atom15&quot; elementType=&quot;C&quot; x2=&quot;7.7737&quot; y2=&quot;-1.9874&quot;/&gt;
    &lt;atom id=&quot;ATP-atom16&quot; elementType=&quot;C&quot; x2=&quot;8.5987&quot; y2=&quot;-1.9874&quot;/&gt;

    &lt;atom id=&quot;ATP-atom17&quot; elementType=&quot;C&quot; x2=&quot;8.8524&quot; y2=&quot;-2.7725&quot;/&gt;
    &lt;atom id=&quot;ATP-atom18&quot; elementType=&quot;N&quot; x2=&quot;7.2769&quot; y2=&quot;-5.2058&quot;/&gt;

    &lt;atom id=&quot;ATP-atom19&quot; elementType=&quot;N&quot; x2=&quot;9.4949&quot; y2=&quot;-4.1282&quot;/&gt;
    &lt;atom id=&quot;ATP-atom20&quot; elementType=&quot;P&quot; x2=&quot;5.3121&quot; y2=&quot;-2.4844&quot;/&gt;

    &lt;atom id=&quot;ATP-atom21&quot; elementType=&quot;N&quot; x2=&quot;7.9852&quot; y2=&quot;-6.4411&quot;/&gt;
    &lt;atom id=&quot;ATP-atom22&quot; elementType=&quot;O&quot; x2=&quot;9.0842&quot; y2=&quot;-1.3204&quot;/&gt;

    &lt;atom id=&quot;ATP-atom23&quot; elementType=&quot;O&quot; x2=&quot;4.4916&quot; y2=&quot;-2.4844&quot;/&gt;
    &lt;atom id=&quot;ATP-atom24&quot; elementType=&quot;O&quot; x2=&quot;3.6666&quot; y2=&quot;-3.3112&quot;/&gt;

    &lt;atom id=&quot;ATP-atom25&quot; elementType=&quot;O&quot; x2=&quot;3.6641&quot; y2=&quot;-1.6612&quot;/&gt;
    &lt;atom id=&quot;ATP-atom26&quot; elementType=&quot;P&quot; x2=&quot;3.6657&quot; y2=&quot;-2.4862&quot;/&gt;

    &lt;atom id=&quot;ATP-atom27&quot; elementType=&quot;O&quot; x2=&quot;2.8407&quot; y2=&quot;-2.4862&quot;/&gt;
    &lt;atom id=&quot;ATP-atom28&quot; elementType=&quot;O&quot; x2=&quot;2.0157&quot; y2=&quot;-3.313&quot;/&gt;

    &lt;atom id=&quot;ATP-atom29&quot; elementType=&quot;O&quot; x2=&quot;2.0132&quot; y2=&quot;-1.663&quot;/&gt;
    &lt;atom id=&quot;ATP-atom30&quot; elementType=&quot;O&quot; x2=&quot;1.1898&quot; y2=&quot;-2.488&quot;/&gt;

    &lt;atom id=&quot;ATP-atom31&quot; elementType=&quot;P&quot; x2=&quot;2.0148&quot; y2=&quot;-2.488&quot;/&gt;
   &lt;/atomArray&gt;

   &lt;bondArray&gt;
    &lt;bond id=&quot;ATP-bond1&quot; atomRefs=&quot;ATP-atom30 ATP-atom31&quot; order=&quot;1&quot;/&gt;
    &lt;bond id=&quot;ATP-bond2&quot; atomRefs=&quot;ATP-atom29 ATP-atom31&quot; order=&quot;1&quot;/&gt;

    &lt;bond id=&quot;ATP-bond3&quot; atomRefs=&quot;ATP-atom28 ATP-atom31&quot; order=&quot;2&quot;/&gt;
    &lt;bond id=&quot;ATP-bond4&quot; atomRefs=&quot;ATP-atom27 ATP-atom31&quot; order=&quot;1&quot;/&gt;

    &lt;bond id=&quot;ATP-bond5&quot; atomRefs=&quot;ATP-atom27 ATP-atom26&quot; order=&quot;1&quot;/&gt;
    &lt;bond id=&quot;ATP-bond6&quot; atomRefs=&quot;ATP-atom25 ATP-atom26&quot; order=&quot;1&quot;/&gt;

    &lt;bond id=&quot;ATP-bond7&quot; atomRefs=&quot;ATP-atom24 ATP-atom26&quot; order=&quot;2&quot;/&gt;
    &lt;bond id=&quot;ATP-bond8&quot; atomRefs=&quot;ATP-atom23 ATP-atom26&quot; order=&quot;1&quot;/&gt;

    &lt;bond id=&quot;ATP-bond9&quot; atomRefs=&quot;ATP-atom16 ATP-atom22&quot; order=&quot;1&quot;/&gt;
    &lt;bond id=&quot;ATP-bond10&quot; atomRefs=&quot;ATP-atom21 ATP-atom11&quot; order=&quot;1&quot;/&gt;

    &lt;bond id=&quot;ATP-bond11&quot; atomRefs=&quot;ATP-atom1 ATP-atom20&quot; order=&quot;2&quot;/&gt;
    &lt;bond id=&quot;ATP-bond12&quot; atomRefs=&quot;ATP-atom15 ATP-atom2&quot; order=&quot;1&quot;/&gt;

    &lt;bond id=&quot;ATP-bond13&quot; atomRefs=&quot;ATP-atom3 ATP-atom20&quot; order=&quot;1&quot;/&gt;
    &lt;bond id=&quot;ATP-bond14&quot; atomRefs=&quot;ATP-atom6 ATP-atom4&quot; order=&quot;A&quot;/&gt;

    &lt;bond id=&quot;ATP-bond15&quot; atomRefs=&quot;ATP-atom4 ATP-atom19&quot; order=&quot;A&quot;/&gt;
    &lt;bond id=&quot;ATP-bond16&quot; atomRefs=&quot;ATP-atom5 ATP-atom8&quot; order=&quot;1&quot;/&gt;

    &lt;bond id=&quot;ATP-bond17&quot; atomRefs=&quot;ATP-atom14 ATP-atom5&quot; order=&quot;1&quot;/&gt;
    &lt;bond id=&quot;ATP-bond18&quot; atomRefs=&quot;ATP-atom12 ATP-atom6&quot; order=&quot;A&quot;/&gt;

    &lt;bond id=&quot;ATP-bond19&quot; atomRefs=&quot;ATP-atom10 ATP-atom7&quot; order=&quot;A&quot;/&gt;
    &lt;bond id=&quot;ATP-bond20&quot; atomRefs=&quot;ATP-atom7 ATP-atom13&quot; order=&quot;A&quot;/&gt;

    &lt;bond id=&quot;ATP-bond21&quot; atomRefs=&quot;ATP-atom8 ATP-atom20&quot; order=&quot;1&quot;/&gt;
    &lt;bond id=&quot;ATP-bond22&quot; atomRefs=&quot;ATP-atom9 ATP-atom14&quot; order=&quot;1&quot;/&gt;

    &lt;bond id=&quot;ATP-bond23&quot; atomRefs=&quot;ATP-atom9 ATP-atom17&quot; order=&quot;1&quot;/&gt;
    &lt;bond id=&quot;ATP-bond24&quot; atomRefs=&quot;ATP-atom23 ATP-atom20&quot; order=&quot;1&quot;/&gt;

    &lt;bond id=&quot;ATP-bond25&quot; atomRefs=&quot;ATP-atom18 ATP-atom10&quot; order=&quot;A&quot;/&gt;
    &lt;bond id=&quot;ATP-bond26&quot; atomRefs=&quot;ATP-atom12 ATP-atom11&quot; order=&quot;A&quot;/&gt;

    &lt;bond id=&quot;ATP-bond27&quot; atomRefs=&quot;ATP-atom11 ATP-atom18&quot; order=&quot;A&quot;/&gt;
    &lt;bond id=&quot;ATP-bond28&quot; atomRefs=&quot;ATP-atom13 ATP-atom12&quot; order=&quot;A&quot;/&gt;

    &lt;bond id=&quot;ATP-bond29&quot; atomRefs=&quot;ATP-atom19 ATP-atom13&quot; order=&quot;A&quot;/&gt;
    &lt;bond id=&quot;ATP-bond30&quot; atomRefs=&quot;ATP-atom14 ATP-atom15&quot; order=&quot;1&quot;/&gt;

    &lt;bond id=&quot;ATP-bond31&quot; atomRefs=&quot;ATP-atom15 ATP-atom16&quot; order=&quot;1&quot;/&gt;
    &lt;bond id=&quot;ATP-bond32&quot; atomRefs=&quot;ATP-atom16 ATP-atom17&quot; order=&quot;1&quot;/&gt;

    &lt;bond id=&quot;ATP-bond33&quot; atomRefs=&quot;ATP-atom17 ATP-atom19&quot; order=&quot;1&quot;/&gt;
   &lt;/bondArray&gt;
   &lt;formula concise=&quot;C 10 H 16 N 5 O 13 P 3&quot; formalCharge=&quot;-4&quot;/&gt;

   &lt;float title=&quot;molecularWeight&quot; units=&quot;g/mol&quot;&gt;507.183&lt;/float&gt;
   &lt;string title=&quot;smiles&quot;&gt;C(OP(O)(=O)OP(=O)(O)OP(O)(O)=O)C1(OC(C(O)C(O)1)n2(c3(c(nc2)c(N)ncn3)))&lt;/string&gt;
  &lt;/molecule&gt;

 &lt;/cml&gt;</p1:STRUCTURE-DATA>
        <p1:STRUCTURE-FORMAT rdf:datatype="&xsd;string">CML</p1:STRUCTURE-FORMAT>
    </p1:chemicalStructure>
    


    <!-- Individual: http://BioCyc.org/HUMAN/pathway-biopax?object=GLYCOLYSIS/TCA/GLYOX-BYPASS#chemicalStructure17141 -->

    <p1:chemicalStructure rdf:about="#chemicalStructure17141">
        <p1:STRUCTURE-DATA rdf:datatype="&xsd;string"
            >&lt;cml&gt;
  &lt;molecule id=&quot;ADP&quot; title=&quot;ADP&quot; dictRef=&quot;dictADP&quot;&gt;

   &lt;atomArray&gt;
    &lt;atom id=&quot;ADP-atom1&quot; elementType=&quot;O&quot; x2=&quot;5.313&quot; y2=&quot;-3.3049&quot;/&gt;

    &lt;atom id=&quot;ADP-atom2&quot; elementType=&quot;O&quot; x2=&quot;7.2891&quot; y2=&quot;-1.3253&quot;/&gt;
    &lt;atom id=&quot;ADP-atom3&quot; elementType=&quot;O&quot; x2=&quot;5.3105&quot; y2=&quot;-1.6639&quot;/&gt;

    &lt;atom id=&quot;ADP-atom4&quot; elementType=&quot;C&quot; x2=&quot;9.9778&quot; y2=&quot;-4.7867&quot;/&gt;
    &lt;atom id=&quot;ADP-atom5&quot; elementType=&quot;C&quot; x2=&quot;6.7454&quot; y2=&quot;-3.0291&quot;/&gt;

    &lt;atom id=&quot;ADP-atom6&quot; elementType=&quot;N&quot; x2=&quot;9.4969&quot; y2=&quot;-5.4609&quot;/&gt;
    &lt;atom id=&quot;ADP-atom7&quot; elementType=&quot;N&quot; x2=&quot;7.9875&quot; y2=&quot;-3.9567&quot;/&gt;

    &lt;atom id=&quot;ADP-atom8&quot; elementType=&quot;O&quot; x2=&quot;6.1335&quot; y2=&quot;-2.4826&quot;/&gt;
    &lt;atom id=&quot;ADP-atom9&quot; elementType=&quot;O&quot; x2=&quot;8.1839&quot; y2=&quot;-3.2502&quot;/&gt;

    &lt;atom id=&quot;ADP-atom10&quot; elementType=&quot;C&quot; x2=&quot;7.2769&quot; y2=&quot;-4.3761&quot;/&gt;
    &lt;atom id=&quot;ADP-atom11&quot; elementType=&quot;C&quot; x2=&quot;7.9875&quot; y2=&quot;-5.6161&quot;/&gt;

    &lt;atom id=&quot;ADP-atom12&quot; elementType=&quot;C&quot; x2=&quot;8.7072&quot; y2=&quot;-5.2058&quot;/&gt;
    &lt;atom id=&quot;ADP-atom13&quot; elementType=&quot;C&quot; x2=&quot;8.7072&quot; y2=&quot;-4.3761&quot;/&gt;

    &lt;atom id=&quot;ADP-atom14&quot; elementType=&quot;C&quot; x2=&quot;7.5247&quot; y2=&quot;-2.7725&quot;/&gt;
    &lt;atom id=&quot;ADP-atom15&quot; elementType=&quot;C&quot; x2=&quot;7.7737&quot; y2=&quot;-1.9874&quot;/&gt;

    &lt;atom id=&quot;ADP-atom16&quot; elementType=&quot;C&quot; x2=&quot;8.5987&quot; y2=&quot;-1.9874&quot;/&gt;
    &lt;atom id=&quot;ADP-atom17&quot; elementType=&quot;C&quot; x2=&quot;8.8524&quot; y2=&quot;-2.7725&quot;/&gt;

    &lt;atom id=&quot;ADP-atom18&quot; elementType=&quot;N&quot; x2=&quot;7.2769&quot; y2=&quot;-5.2058&quot;/&gt;
    &lt;atom id=&quot;ADP-atom19&quot; elementType=&quot;N&quot; x2=&quot;9.4949&quot; y2=&quot;-4.1282&quot;/&gt;

    &lt;atom id=&quot;ADP-atom20&quot; elementType=&quot;P&quot; x2=&quot;5.3121&quot; y2=&quot;-2.4844&quot;/&gt;
    &lt;atom id=&quot;ADP-atom21&quot; elementType=&quot;N&quot; x2=&quot;7.9852&quot; y2=&quot;-6.4411&quot;/&gt;

    &lt;atom id=&quot;ADP-atom22&quot; elementType=&quot;O&quot; x2=&quot;9.0842&quot; y2=&quot;-1.3204&quot;/&gt;
    &lt;atom id=&quot;ADP-atom23&quot; elementType=&quot;O&quot; x2=&quot;4.4916&quot; y2=&quot;-2.4844&quot;/&gt;

    &lt;atom id=&quot;ADP-atom24&quot; elementType=&quot;O&quot; x2=&quot;3.6666&quot; y2=&quot;-3.3112&quot;/&gt;
    &lt;atom id=&quot;ADP-atom25&quot; elementType=&quot;O&quot; x2=&quot;3.6641&quot; y2=&quot;-1.6612&quot;/&gt;

    &lt;atom id=&quot;ADP-atom26&quot; elementType=&quot;P&quot; x2=&quot;3.6657&quot; y2=&quot;-2.4862&quot;/&gt;
    &lt;atom id=&quot;ADP-atom27&quot; elementType=&quot;O&quot; x2=&quot;2.8407&quot; y2=&quot;-2.4862&quot;/&gt;

   &lt;/atomArray&gt;
   &lt;bondArray&gt;
    &lt;bond id=&quot;ADP-bond1&quot; atomRefs=&quot;ADP-atom27 ADP-atom26&quot; order=&quot;1&quot;/&gt;

    &lt;bond id=&quot;ADP-bond2&quot; atomRefs=&quot;ADP-atom25 ADP-atom26&quot; order=&quot;1&quot;/&gt;
    &lt;bond id=&quot;ADP-bond3&quot; atomRefs=&quot;ADP-atom24 ADP-atom26&quot; order=&quot;2&quot;/&gt;

    &lt;bond id=&quot;ADP-bond4&quot; atomRefs=&quot;ADP-atom23 ADP-atom26&quot; order=&quot;1&quot;/&gt;
    &lt;bond id=&quot;ADP-bond5&quot; atomRefs=&quot;ADP-atom16 ADP-atom22&quot; order=&quot;1&quot;/&gt;

    &lt;bond id=&quot;ADP-bond6&quot; atomRefs=&quot;ADP-atom21 ADP-atom11&quot; order=&quot;1&quot;/&gt;
    &lt;bond id=&quot;ADP-bond7&quot; atomRefs=&quot;ADP-atom1 ADP-atom20&quot; order=&quot;2&quot;/&gt;

    &lt;bond id=&quot;ADP-bond8&quot; atomRefs=&quot;ADP-atom15 ADP-atom2&quot; order=&quot;1&quot;/&gt;
    &lt;bond id=&quot;ADP-bond9&quot; atomRefs=&quot;ADP-atom3 ADP-atom20&quot; order=&quot;1&quot;/&gt;

    &lt;bond id=&quot;ADP-bond10&quot; atomRefs=&quot;ADP-atom6 ADP-atom4&quot; order=&quot;A&quot;/&gt;
    &lt;bond id=&quot;ADP-bond11&quot; atomRefs=&quot;ADP-atom4 ADP-atom19&quot; order=&quot;A&quot;/&gt;

    &lt;bond id=&quot;ADP-bond12&quot; atomRefs=&quot;ADP-atom5 ADP-atom8&quot; order=&quot;1&quot;/&gt;
    &lt;bond id=&quot;ADP-bond13&quot; atomRefs=&quot;ADP-atom14 ADP-atom5&quot; order=&quot;1&quot;/&gt;

    &lt;bond id=&quot;ADP-bond14&quot; atomRefs=&quot;ADP-atom12 ADP-atom6&quot; order=&quot;A&quot;/&gt;
    &lt;bond id=&quot;ADP-bond15&quot; atomRefs=&quot;ADP-atom10 ADP-atom7&quot; order=&quot;A&quot;/&gt;

    &lt;bond id=&quot;ADP-bond16&quot; atomRefs=&quot;ADP-atom7 ADP-atom13&quot; order=&quot;A&quot;/&gt;
    &lt;bond id=&quot;ADP-bond17&quot; atomRefs=&quot;ADP-atom8 ADP-atom20&quot; order=&quot;1&quot;/&gt;

    &lt;bond id=&quot;ADP-bond18&quot; atomRefs=&quot;ADP-atom9 ADP-atom14&quot; order=&quot;1&quot;/&gt;
    &lt;bond id=&quot;ADP-bond19&quot; atomRefs=&quot;ADP-atom9 ADP-atom17&quot; order=&quot;1&quot;/&gt;

    &lt;bond id=&quot;ADP-bond20&quot; atomRefs=&quot;ADP-atom23 ADP-atom20&quot; order=&quot;1&quot;/&gt;
    &lt;bond id=&quot;ADP-bond21&quot; atomRefs=&quot;ADP-atom18 ADP-atom10&quot; order=&quot;A&quot;/&gt;

    &lt;bond id=&quot;ADP-bond22&quot; atomRefs=&quot;ADP-atom12 ADP-atom11&quot; order=&quot;A&quot;/&gt;
    &lt;bond id=&quot;ADP-bond23&quot; atomRefs=&quot;ADP-atom11 ADP-atom18&quot; order=&quot;A&quot;/&gt;

    &lt;bond id=&quot;ADP-bond24&quot; atomRefs=&quot;ADP-atom13 ADP-atom12&quot; order=&quot;A&quot;/&gt;
    &lt;bond id=&quot;ADP-bond25&quot; atomRefs=&quot;ADP-atom19 ADP-atom13&quot; order=&quot;A&quot;/&gt;

    &lt;bond id=&quot;ADP-bond26&quot; atomRefs=&quot;ADP-atom14 ADP-atom15&quot; order=&quot;1&quot;/&gt;
    &lt;bond id=&quot;ADP-bond27&quot; atomRefs=&quot;ADP-atom15 ADP-atom16&quot; order=&quot;1&quot;/&gt;

    &lt;bond id=&quot;ADP-bond28&quot; atomRefs=&quot;ADP-atom16 ADP-atom17&quot; order=&quot;1&quot;/&gt;
    &lt;bond id=&quot;ADP-bond29&quot; atomRefs=&quot;ADP-atom17 ADP-atom19&quot; order=&quot;1&quot;/&gt;

   &lt;/bondArray&gt;
   &lt;formula concise=&quot;C 10 H 15 N 5 O 10 P 2&quot; formalCharge=&quot;-3&quot;/&gt;
   &lt;float title=&quot;molecularWeight&quot; units=&quot;g/mol&quot;&gt;427.203&lt;/float&gt;

   &lt;string title=&quot;smiles&quot;&gt;C(OP(O)(=O)OP(O)(O)=O)C1(OC(C(O)C(O)1)n2(c3(c(nc2)c(N)ncn3)))&lt;/string&gt;
  &lt;/molecule&gt;
 &lt;/cml&gt;</p1:STRUCTURE-DATA>
        <p1:STRUCTURE-FORMAT rdf:datatype="&xsd;string">CML</p1:STRUCTURE-FORMAT>
    </p1:chemicalStructure>
    


    <!-- Individual: http://BioCyc.org/HUMAN/pathway-biopax?object=GLYCOLYSIS/TCA/GLYOX-BYPASS#chemicalStructure17147 -->

    <p1:chemicalStructure rdf:about="#chemicalStructure17147">
        <p1:STRUCTURE-DATA rdf:datatype="&xsd;string"
            >&lt;cml&gt;

  &lt;molecule id=&quot;FRUCTOSE-16-DIPHOSPHATE&quot; title=&quot;fructose-1,6-bisphosphate&quot; dictRef=&quot;dictFRUCTOSE-16-DIPHOSPHATE&quot;&gt;
   &lt;atomArray&gt;
    &lt;atom id=&quot;FRUCTOSE-16-DIPHOSPHATE-atom1&quot; elementType=&quot;O&quot; x2=&quot;1.4089&quot; y2=&quot;-2.9043&quot;/&gt;

    &lt;atom id=&quot;FRUCTOSE-16-DIPHOSPHATE-atom2&quot; elementType=&quot;O&quot; x2=&quot;10.2533&quot; y2=&quot;-4.9856&quot;/&gt;
    &lt;atom id=&quot;FRUCTOSE-16-DIPHOSPHATE-atom3&quot; elementType=&quot;O&quot; x2=&quot;4.0316&quot; y2=&quot;0.0&quot;/&gt;

    &lt;atom id=&quot;FRUCTOSE-16-DIPHOSPHATE-atom4&quot; elementType=&quot;O&quot; x2=&quot;7.0774&quot; y2=&quot;0.0&quot;/&gt;
    &lt;atom id=&quot;FRUCTOSE-16-DIPHOSPHATE-atom5&quot; elementType=&quot;O&quot; x2=&quot;8.0186&quot; y2=&quot;-2.8967&quot;/&gt;

    &lt;atom id=&quot;FRUCTOSE-16-DIPHOSPHATE-atom6&quot; elementType=&quot;O&quot; x2=&quot;1.438&quot; y2=&quot;-5.7038&quot;/&gt;
    &lt;atom id=&quot;FRUCTOSE-16-DIPHOSPHATE-atom7&quot; elementType=&quot;O&quot; x2=&quot;0.0&quot; y2=&quot;-4.2847&quot;/&gt;

    &lt;atom id=&quot;FRUCTOSE-16-DIPHOSPHATE-atom8&quot; elementType=&quot;O&quot; x2=&quot;7.5903&quot; y2=&quot;-5.8508&quot;/&gt;
    &lt;atom id=&quot;FRUCTOSE-16-DIPHOSPHATE-atom9&quot; elementType=&quot;O&quot; x2=&quot;9.287&quot; y2=&quot;-6.7697&quot;/&gt;

    &lt;atom id=&quot;FRUCTOSE-16-DIPHOSPHATE-atom10&quot; elementType=&quot;C&quot; x2=&quot;3.0904&quot; y2=&quot;-2.8967&quot;/&gt;
    &lt;atom id=&quot;FRUCTOSE-16-DIPHOSPHATE-atom11&quot; elementType=&quot;C&quot; x2=&quot;7.1198&quot; y2=&quot;-3.7956&quot;/&gt;

    &lt;atom id=&quot;FRUCTOSE-16-DIPHOSPHATE-atom12&quot; elementType=&quot;O&quot; x2=&quot;2.7993&quot; y2=&quot;-4.2661&quot;/&gt;
    &lt;atom id=&quot;FRUCTOSE-16-DIPHOSPHATE-atom13&quot; elementType=&quot;O&quot; x2=&quot;8.4892&quot; y2=&quot;-4.0867&quot;/&gt;

    &lt;atom id=&quot;FRUCTOSE-16-DIPHOSPHATE-atom14&quot; elementType=&quot;O&quot; x2=&quot;5.5545&quot; y2=&quot;-3.287&quot;/&gt;
    &lt;atom id=&quot;FRUCTOSE-16-DIPHOSPHATE-atom15&quot; elementType=&quot;C&quot; x2=&quot;4.8545&quot; y2=&quot;-1.1326&quot;/&gt;

    &lt;atom id=&quot;FRUCTOSE-16-DIPHOSPHATE-atom16&quot; elementType=&quot;C&quot; x2=&quot;4.4219&quot; y2=&quot;-2.4641&quot;/&gt;
    &lt;atom id=&quot;FRUCTOSE-16-DIPHOSPHATE-atom17&quot; elementType=&quot;C&quot; x2=&quot;6.2545&quot; y2=&quot;-1.1326&quot;/&gt;

    &lt;atom id=&quot;FRUCTOSE-16-DIPHOSPHATE-atom18&quot; elementType=&quot;C&quot; x2=&quot;6.6871&quot; y2=&quot;-2.4641&quot;/&gt;
    &lt;atom id=&quot;FRUCTOSE-16-DIPHOSPHATE-atom19&quot; elementType=&quot;P&quot; x2=&quot;1.3999&quot; y2=&quot;-4.3043&quot;/&gt;

    &lt;atom id=&quot;FRUCTOSE-16-DIPHOSPHATE-atom20&quot; elementType=&quot;P&quot; x2=&quot;8.9218&quot; y2=&quot;-5.4182&quot;/&gt;
   &lt;/atomArray&gt;

   &lt;bondArray&gt;
    &lt;bond id=&quot;FRUCTOSE-16-DIPHOSPHATE-bond1&quot; atomRefs=&quot;FRUCTOSE-16-DIPHOSPHATE-atom17 FRUCTOSE-16-DIPHOSPHATE-atom18&quot; order=&quot;1&quot;/&gt;
    &lt;bond id=&quot;FRUCTOSE-16-DIPHOSPHATE-bond2&quot; atomRefs=&quot;FRUCTOSE-16-DIPHOSPHATE-atom15 FRUCTOSE-16-DIPHOSPHATE-atom17&quot; order=&quot;1&quot;/&gt;

    &lt;bond id=&quot;FRUCTOSE-16-DIPHOSPHATE-bond3&quot; atomRefs=&quot;FRUCTOSE-16-DIPHOSPHATE-atom15 FRUCTOSE-16-DIPHOSPHATE-atom16&quot; order=&quot;1&quot;/&gt;
    &lt;bond id=&quot;FRUCTOSE-16-DIPHOSPHATE-bond4&quot; atomRefs=&quot;FRUCTOSE-16-DIPHOSPHATE-atom14 FRUCTOSE-16-DIPHOSPHATE-atom18&quot; order=&quot;1&quot;/&gt;

    &lt;bond id=&quot;FRUCTOSE-16-DIPHOSPHATE-bond5&quot; atomRefs=&quot;FRUCTOSE-16-DIPHOSPHATE-atom14 FRUCTOSE-16-DIPHOSPHATE-atom16&quot; order=&quot;1&quot;/&gt;
    &lt;bond id=&quot;FRUCTOSE-16-DIPHOSPHATE-bond6&quot; atomRefs=&quot;FRUCTOSE-16-DIPHOSPHATE-atom13 FRUCTOSE-16-DIPHOSPHATE-atom20&quot; order=&quot;1&quot;/&gt;

    &lt;bond id=&quot;FRUCTOSE-16-DIPHOSPHATE-bond7&quot; atomRefs=&quot;FRUCTOSE-16-DIPHOSPHATE-atom12 FRUCTOSE-16-DIPHOSPHATE-atom19&quot; order=&quot;1&quot;/&gt;
    &lt;bond id=&quot;FRUCTOSE-16-DIPHOSPHATE-bond8&quot; atomRefs=&quot;FRUCTOSE-16-DIPHOSPHATE-atom18 FRUCTOSE-16-DIPHOSPHATE-atom11&quot; order=&quot;1&quot;/&gt;

    &lt;bond id=&quot;FRUCTOSE-16-DIPHOSPHATE-bond9&quot; atomRefs=&quot;FRUCTOSE-16-DIPHOSPHATE-atom11 FRUCTOSE-16-DIPHOSPHATE-atom13&quot; order=&quot;1&quot;/&gt;
    &lt;bond id=&quot;FRUCTOSE-16-DIPHOSPHATE-bond10&quot; atomRefs=&quot;FRUCTOSE-16-DIPHOSPHATE-atom16 FRUCTOSE-16-DIPHOSPHATE-atom10&quot; order=&quot;1&quot;/&gt;

    &lt;bond id=&quot;FRUCTOSE-16-DIPHOSPHATE-bond11&quot; atomRefs=&quot;FRUCTOSE-16-DIPHOSPHATE-atom10 FRUCTOSE-16-DIPHOSPHATE-atom12&quot; order=&quot;1&quot;/&gt;
    &lt;bond id=&quot;FRUCTOSE-16-DIPHOSPHATE-bond12&quot; atomRefs=&quot;FRUCTOSE-16-DIPHOSPHATE-atom9 FRUCTOSE-16-DIPHOSPHATE-atom20&quot; order=&quot;1&quot;/&gt;

    &lt;bond id=&quot;FRUCTOSE-16-DIPHOSPHATE-bond13&quot; atomRefs=&quot;FRUCTOSE-16-DIPHOSPHATE-atom8 FRUCTOSE-16-DIPHOSPHATE-atom20&quot; order=&quot;1&quot;/&gt;
    &lt;bond id=&quot;FRUCTOSE-16-DIPHOSPHATE-bond14&quot; atomRefs=&quot;FRUCTOSE-16-DIPHOSPHATE-atom7 FRUCTOSE-16-DIPHOSPHATE-atom19&quot; order=&quot;1&quot;/&gt;

    &lt;bond id=&quot;FRUCTOSE-16-DIPHOSPHATE-bond15&quot; atomRefs=&quot;FRUCTOSE-16-DIPHOSPHATE-atom6 FRUCTOSE-16-DIPHOSPHATE-atom19&quot; order=&quot;1&quot;/&gt;
    &lt;bond id=&quot;FRUCTOSE-16-DIPHOSPHATE-bond16&quot; atomRefs=&quot;FRUCTOSE-16-DIPHOSPHATE-atom18 FRUCTOSE-16-DIPHOSPHATE-atom5&quot; order=&quot;1&quot;/&gt;

    &lt;bond id=&quot;FRUCTOSE-16-DIPHOSPHATE-bond17&quot; atomRefs=&quot;FRUCTOSE-16-DIPHOSPHATE-atom17 FRUCTOSE-16-DIPHOSPHATE-atom4&quot; order=&quot;1&quot;/&gt;
    &lt;bond id=&quot;FRUCTOSE-16-DIPHOSPHATE-bond18&quot; atomRefs=&quot;FRUCTOSE-16-DIPHOSPHATE-atom15 FRUCTOSE-16-DIPHOSPHATE-atom3&quot; order=&quot;1&quot;/&gt;

    &lt;bond id=&quot;FRUCTOSE-16-DIPHOSPHATE-bond19&quot; atomRefs=&quot;FRUCTOSE-16-DIPHOSPHATE-atom2 FRUCTOSE-16-DIPHOSPHATE-atom20&quot; order=&quot;2&quot;/&gt;
    &lt;bond id=&quot;FRUCTOSE-16-DIPHOSPHATE-bond20&quot; atomRefs=&quot;FRUCTOSE-16-DIPHOSPHATE-atom1 FRUCTOSE-16-DIPHOSPHATE-atom19&quot; order=&quot;2&quot;/&gt;

   &lt;/bondArray&gt;
   &lt;formula concise=&quot;C 6 H 14 O 12 P 2&quot; formalCharge=&quot;0&quot;/&gt;
   &lt;float title=&quot;molecularWeight&quot; units=&quot;g/mol&quot;&gt;340.117&lt;/float&gt;

   &lt;string title=&quot;smiles&quot;&gt;C(OP(O)(O)=O)C1(OC(O)(C(O)C1O)COP(O)(O)=O)&lt;/string&gt;
   &lt;string title=&quot;systematicName&quot;&gt;D-Fructose 1,6-bis(dihydrogenphosphate)&lt;/string&gt;
  &lt;/molecule&gt;
 &lt;/cml&gt;</p1:STRUCTURE-DATA>
        <p1:STRUCTURE-FORMAT rdf:datatype="&xsd;string">CML</p1:STRUCTURE-FORMAT>
    </p1:chemicalStructure>
    


    <!-- Individual: http://BioCyc.org/HUMAN/pathway-biopax?object=GLYCOLYSIS/TCA/GLYOX-BYPASS#chemicalStructure17187 -->

    <p1:chemicalStructure rdf:about="#chemicalStructure17187">
        <p1:STRUCTURE-DATA rdf:datatype="&xsd;string"
            >&lt;cml&gt;

  &lt;molecule id=&quot;DIHYDROXY-ACETONE-PHOSPHATE&quot; title=&quot;dihydroxy-acetone-phosphate&quot; dictRef=&quot;dictDIHYDROXY-ACETONE-PHOSPHATE&quot;&gt;
   &lt;atomArray&gt;
    &lt;atom id=&quot;DIHYDROXY-ACETONE-PHOSPHATE-atom1&quot; elementType=&quot;O&quot; x2=&quot;0.60784&quot; y2=&quot;-1.0&quot;/&gt;

    &lt;atom id=&quot;DIHYDROXY-ACETONE-PHOSPHATE-atom2&quot; elementType=&quot;O&quot; x2=&quot;-1.0&quot; y2=&quot;-0.53922&quot;/&gt;
    &lt;atom id=&quot;DIHYDROXY-ACETONE-PHOSPHATE-atom3&quot; elementType=&quot;P&quot; x2=&quot;0.60784&quot; y2=&quot;-0.61111&quot;/&gt;

    &lt;atom id=&quot;DIHYDROXY-ACETONE-PHOSPHATE-atom4&quot; elementType=&quot;O&quot; x2=&quot;-0.38562&quot; y2=&quot;-0.21242&quot;/&gt;
    &lt;atom id=&quot;DIHYDROXY-ACETONE-PHOSPHATE-atom5&quot; elementType=&quot;C&quot; x2=&quot;-0.38562&quot; y2=&quot;-0.60131&quot;/&gt;

    &lt;atom id=&quot;DIHYDROXY-ACETONE-PHOSPHATE-atom6&quot; elementType=&quot;O&quot; x2=&quot;0.19608&quot; y2=&quot;-0.61111&quot;/&gt;
    &lt;atom id=&quot;DIHYDROXY-ACETONE-PHOSPHATE-atom7&quot; elementType=&quot;C&quot; x2=&quot;-0.68954&quot; y2=&quot;-0.77451&quot;/&gt;

    &lt;atom id=&quot;DIHYDROXY-ACETONE-PHOSPHATE-atom8&quot; elementType=&quot;O&quot; x2=&quot;0.99673&quot; y2=&quot;-0.61111&quot;/&gt;
    &lt;atom id=&quot;DIHYDROXY-ACETONE-PHOSPHATE-atom9&quot; elementType=&quot;O&quot; x2=&quot;0.60784&quot; y2=&quot;-0.22222&quot;/&gt;

    &lt;atom id=&quot;DIHYDROXY-ACETONE-PHOSPHATE-atom10&quot; elementType=&quot;C&quot; x2=&quot;-0.07843&quot; y2=&quot;-0.77451&quot;/&gt;
   &lt;/atomArray&gt;

   &lt;bondArray&gt;
    &lt;bond id=&quot;DIHYDROXY-ACETONE-PHOSPHATE-bond1&quot; atomRefs=&quot;DIHYDROXY-ACETONE-PHOSPHATE-atom10 DIHYDROXY-ACETONE-PHOSPHATE-atom6&quot; order=&quot;1&quot;/&gt;
    &lt;bond id=&quot;DIHYDROXY-ACETONE-PHOSPHATE-bond2&quot; atomRefs=&quot;DIHYDROXY-ACETONE-PHOSPHATE-atom9 DIHYDROXY-ACETONE-PHOSPHATE-atom3&quot; order=&quot;2&quot;/&gt;

    &lt;bond id=&quot;DIHYDROXY-ACETONE-PHOSPHATE-bond3&quot; atomRefs=&quot;DIHYDROXY-ACETONE-PHOSPHATE-atom8 DIHYDROXY-ACETONE-PHOSPHATE-atom3&quot; order=&quot;1&quot;/&gt;
    &lt;bond id=&quot;DIHYDROXY-ACETONE-PHOSPHATE-bond4&quot; atomRefs=&quot;DIHYDROXY-ACETONE-PHOSPHATE-atom7 DIHYDROXY-ACETONE-PHOSPHATE-atom5&quot; order=&quot;1&quot;/&gt;

    &lt;bond id=&quot;DIHYDROXY-ACETONE-PHOSPHATE-bond5&quot; atomRefs=&quot;DIHYDROXY-ACETONE-PHOSPHATE-atom6 DIHYDROXY-ACETONE-PHOSPHATE-atom3&quot; order=&quot;1&quot;/&gt;
    &lt;bond id=&quot;DIHYDROXY-ACETONE-PHOSPHATE-bond6&quot; atomRefs=&quot;DIHYDROXY-ACETONE-PHOSPHATE-atom5 DIHYDROXY-ACETONE-PHOSPHATE-atom10&quot; order=&quot;1&quot;/&gt;

    &lt;bond id=&quot;DIHYDROXY-ACETONE-PHOSPHATE-bond7&quot; atomRefs=&quot;DIHYDROXY-ACETONE-PHOSPHATE-atom4 DIHYDROXY-ACETONE-PHOSPHATE-atom5&quot; order=&quot;2&quot;/&gt;
    &lt;bond id=&quot;DIHYDROXY-ACETONE-PHOSPHATE-bond8&quot; atomRefs=&quot;DIHYDROXY-ACETONE-PHOSPHATE-atom2 DIHYDROXY-ACETONE-PHOSPHATE-atom7&quot; order=&quot;1&quot;/&gt;

    &lt;bond id=&quot;DIHYDROXY-ACETONE-PHOSPHATE-bond9&quot; atomRefs=&quot;DIHYDROXY-ACETONE-PHOSPHATE-atom1 DIHYDROXY-ACETONE-PHOSPHATE-atom3&quot; order=&quot;1&quot;/&gt;
   &lt;/bondArray&gt;
   &lt;formula concise=&quot;C 3 H 7 O 6 P 1&quot; formalCharge=&quot;0&quot;/&gt;

   &lt;float title=&quot;molecularWeight&quot; units=&quot;g/mol&quot;&gt;170.058&lt;/float&gt;
   &lt;string title=&quot;smiles&quot;&gt;C(O)C(=O)COP(O)(=O)O&lt;/string&gt;
  &lt;/molecule&gt;

 &lt;/cml&gt;</p1:STRUCTURE-DATA>
        <p1:STRUCTURE-FORMAT rdf:datatype="&xsd;string">CML</p1:STRUCTURE-FORMAT>
    </p1:chemicalStructure>
    


    <!-- Individual: http://BioCyc.org/HUMAN/pathway-biopax?object=GLYCOLYSIS/TCA/GLYOX-BYPASS#chemicalStructure17193 -->

    <p1:chemicalStructure rdf:about="#chemicalStructure17193">
        <p1:STRUCTURE-DATA rdf:datatype="&xsd;string"
            >&lt;cml&gt;
  &lt;molecule id=&quot;GAP&quot; title=&quot;D-glyceraldehyde-3-phosphate&quot; dictRef=&quot;dictGAP&quot;&gt;

   &lt;atomArray&gt;
    &lt;atom id=&quot;GAP-atom1&quot; elementType=&quot;H&quot; x2=&quot;2.4298&quot; y2=&quot;-4.1021&quot;/&gt;

    &lt;atom id=&quot;GAP-atom2&quot; elementType=&quot;O&quot; x2=&quot;0.0&quot; y2=&quot;-5.4935&quot;/&gt;
    &lt;atom id=&quot;GAP-atom3&quot; elementType=&quot;O&quot; x2=&quot;5.0762&quot; y2=&quot;-1.3256&quot;/&gt;

    &lt;atom id=&quot;GAP-atom4&quot; elementType=&quot;O&quot; x2=&quot;1.2149&quot; y2=&quot;-4.7978&quot;/&gt;
    &lt;atom id=&quot;GAP-atom5&quot; elementType=&quot;O&quot; x2=&quot;3.751&quot; y2=&quot;0.0&quot;/&gt;

    &lt;atom id=&quot;GAP-atom6&quot; elementType=&quot;O&quot; x2=&quot;3.751&quot; y2=&quot;-2.6508&quot;/&gt;
    &lt;atom id=&quot;GAP-atom7&quot; elementType=&quot;C&quot; x2=&quot;0.005&quot; y2=&quot;-4.0936&quot;/&gt;

    &lt;atom id=&quot;GAP-atom8&quot; elementType=&quot;C&quot; x2=&quot;1.2248&quot; y2=&quot;-1.9979&quot;/&gt;
    &lt;atom id=&quot;GAP-atom9&quot; elementType=&quot;O&quot; x2=&quot;2.4528&quot; y2=&quot;-1.3256&quot;/&gt;

    &lt;atom id=&quot;GAP-atom10&quot; elementType=&quot;C&quot; x2=&quot;1.2199&quot; y2=&quot;-3.3978&quot;/&gt;
    &lt;atom id=&quot;GAP-atom11&quot; elementType=&quot;P&quot; x2=&quot;3.751&quot; y2=&quot;-1.3256&quot;/&gt;

   &lt;/atomArray&gt;
   &lt;bondArray&gt;
    &lt;bond id=&quot;GAP-bond1&quot; atomRefs=&quot;GAP-atom9 GAP-atom11&quot; order=&quot;1&quot;/&gt;

    &lt;bond id=&quot;GAP-bond2&quot; atomRefs=&quot;GAP-atom8 GAP-atom10&quot; order=&quot;1&quot;/&gt;
    &lt;bond id=&quot;GAP-bond3&quot; atomRefs=&quot;GAP-atom8 GAP-atom9&quot; order=&quot;1&quot;/&gt;

    &lt;bond id=&quot;GAP-bond4&quot; atomRefs=&quot;GAP-atom7 GAP-atom10&quot; order=&quot;1&quot;/&gt;
    &lt;bond id=&quot;GAP-bond5&quot; atomRefs=&quot;GAP-atom6 GAP-atom11&quot; order=&quot;1&quot;/&gt;

    &lt;bond id=&quot;GAP-bond6&quot; atomRefs=&quot;GAP-atom5 GAP-atom11&quot; order=&quot;1&quot;/&gt;
    &lt;bond id=&quot;GAP-bond7&quot; atomRefs=&quot;GAP-atom10 GAP-atom4&quot; order=&quot;1&quot;/&gt;

    &lt;bond id=&quot;GAP-bond8&quot; atomRefs=&quot;GAP-atom3 GAP-atom11&quot; order=&quot;2&quot;/&gt;
    &lt;bond id=&quot;GAP-bond9&quot; atomRefs=&quot;GAP-atom2 GAP-atom7&quot; order=&quot;2&quot;/&gt;

    &lt;bond id=&quot;GAP-bond10&quot; atomRefs=&quot;GAP-atom10 GAP-atom1&quot; order=&quot;1&quot;/&gt;
   &lt;/bondArray&gt;
   &lt;formula concise=&quot;C 3 H 7 O 6 P 1&quot; formalCharge=&quot;0&quot;/&gt;

   &lt;float title=&quot;molecularWeight&quot; units=&quot;g/mol&quot;&gt;170.058&lt;/float&gt;
   &lt;string title=&quot;smiles&quot;&gt;C(=O)[CH](O)COP(O)(O)=O&lt;/string&gt;
  &lt;/molecule&gt;

 &lt;/cml&gt;</p1:STRUCTURE-DATA>
        <p1:STRUCTURE-FORMAT rdf:datatype="&xsd;string">CML</p1:STRUCTURE-FORMAT>
    </p1:chemicalStructure>
    


    <!-- Individual: http://BioCyc.org/HUMAN/pathway-biopax?object=GLYCOLYSIS/TCA/GLYOX-BYPASS#chemicalStructure17266 -->

    <p1:chemicalStructure rdf:about="#chemicalStructure17266">
        <p1:STRUCTURE-DATA rdf:datatype="&xsd;string"
            >&lt;cml&gt;
  &lt;molecule id=&quot;Pi&quot; title=&quot;phosphate&quot; dictRef=&quot;dictPi&quot;&gt;

   &lt;atomArray&gt;
    &lt;atom id=&quot;Pi-atom1&quot; elementType=&quot;P&quot; x2=&quot;-0.00166&quot; y2=&quot;-0.00166&quot;/&gt;

    &lt;atom id=&quot;Pi-atom2&quot; elementType=&quot;O&quot; x2=&quot;0.99667&quot; y2=&quot;-0.00166&quot; formalCharge=&quot;-1&quot;/&gt;

    &lt;atom id=&quot;Pi-atom3&quot; elementType=&quot;O&quot; x2=&quot;-0.00166&quot; y2=&quot;0.99667&quot; formalCharge=&quot;-1&quot;/&gt;

    &lt;atom id=&quot;Pi-atom4&quot; elementType=&quot;O&quot; x2=&quot;-0.00166&quot; y2=&quot;-1.0&quot; formalCharge=&quot;-1&quot;/&gt;

    &lt;atom id=&quot;Pi-atom5&quot; elementType=&quot;O&quot; x2=&quot;-1.0&quot; y2=&quot;-0.00166&quot;/&gt;
   &lt;/atomArray&gt;

   &lt;bondArray&gt;
    &lt;bond id=&quot;Pi-bond1&quot; atomRefs=&quot;Pi-atom5 Pi-atom1&quot; order=&quot;2&quot;/&gt;
    &lt;bond id=&quot;Pi-bond2&quot; atomRefs=&quot;Pi-atom4 Pi-atom1&quot; order=&quot;1&quot;/&gt;

    &lt;bond id=&quot;Pi-bond3&quot; atomRefs=&quot;Pi-atom3 Pi-atom1&quot; order=&quot;1&quot;/&gt;
    &lt;bond id=&quot;Pi-bond4&quot; atomRefs=&quot;Pi-atom2 Pi-atom1&quot; order=&quot;1&quot;/&gt;

   &lt;/bondArray&gt;
   &lt;formula concise=&quot;O 4 P 1&quot; formalCharge=&quot;-3&quot;/&gt;
   &lt;float title=&quot;molecularWeight&quot; units=&quot;g/mol&quot;&gt;94.971&lt;/float&gt;

   &lt;string title=&quot;smiles&quot;&gt;P([O-1])([O-1])(=O)[O-1]&lt;/string&gt;
  &lt;/molecule&gt;
 &lt;/cml&gt;</p1:STRUCTURE-DATA>
        <p1:STRUCTURE-FORMAT rdf:datatype="&xsd;string">CML</p1:STRUCTURE-FORMAT>
    </p1:chemicalStructure>
    


    <!-- Individual: http://BioCyc.org/HUMAN/pathway-biopax?object=GLYCOLYSIS/TCA/GLYOX-BYPASS#chemicalStructure17272 -->

    <p1:chemicalStructure rdf:about="#chemicalStructure17272">
        <p1:STRUCTURE-DATA rdf:datatype="&xsd;string"
            >&lt;cml&gt;

  &lt;molecule id=&quot;DPG&quot; title=&quot;1,3-diphosphateglycerate&quot; dictRef=&quot;dictDPG&quot;&gt;
   &lt;atomArray&gt;
    &lt;atom id=&quot;DPG-atom1&quot; elementType=&quot;C&quot; x2=&quot;-0.02174&quot; y2=&quot;-0.73602&quot;/&gt;

    &lt;atom id=&quot;DPG-atom2&quot; elementType=&quot;P&quot; x2=&quot;0.73292&quot; y2=&quot;-0.48137&quot;/&gt;
    &lt;atom id=&quot;DPG-atom3&quot; elementType=&quot;O&quot; x2=&quot;0.73292&quot; y2=&quot;-0.21739&quot;/&gt;

    &lt;atom id=&quot;DPG-atom4&quot; elementType=&quot;P&quot; x2=&quot;-0.73602&quot; y2=&quot;-0.48137&quot;/&gt;
    &lt;atom id=&quot;DPG-atom5&quot; elementType=&quot;O&quot; x2=&quot;0.49379&quot; y2=&quot;-0.48137&quot;/&gt;

    &lt;atom id=&quot;DPG-atom6&quot; elementType=&quot;O&quot; x2=&quot;-0.73602&quot; y2=&quot;-0.21739&quot;/&gt;
    &lt;atom id=&quot;DPG-atom7&quot; elementType=&quot;O&quot; x2=&quot;-0.52484&quot; y2=&quot;-0.48137&quot;/&gt;

    &lt;atom id=&quot;DPG-atom8&quot; elementType=&quot;O&quot; x2=&quot;-0.02174&quot; y2=&quot;-1.0&quot;/&gt;
    &lt;atom id=&quot;DPG-atom9&quot; elementType=&quot;C&quot; x2=&quot;-0.25776&quot; y2=&quot;-0.48137&quot;/&gt;

    &lt;atom id=&quot;DPG-atom10&quot; elementType=&quot;O&quot; x2=&quot;0.99689&quot; y2=&quot;-0.48137&quot;/&gt;
    &lt;atom id=&quot;DPG-atom11&quot; elementType=&quot;O&quot; x2=&quot;-0.25776&quot; y2=&quot;-0.21739&quot;/&gt;

    &lt;atom id=&quot;DPG-atom12&quot; elementType=&quot;O&quot; x2=&quot;-0.73602&quot; y2=&quot;-0.74534&quot;/&gt;
    &lt;atom id=&quot;DPG-atom13&quot; elementType=&quot;O&quot; x2=&quot;0.73292&quot; y2=&quot;-0.74534&quot;/&gt;

    &lt;atom id=&quot;DPG-atom14&quot; elementType=&quot;O&quot; x2=&quot;-1.0&quot; y2=&quot;-0.48137&quot;/&gt;
    &lt;atom id=&quot;DPG-atom15&quot; elementType=&quot;C&quot; x2=&quot;0.21739&quot; y2=&quot;-0.48137&quot;/&gt;

   &lt;/atomArray&gt;
   &lt;bondArray&gt;
    &lt;bond id=&quot;DPG-bond1&quot; atomRefs=&quot;DPG-atom15 DPG-atom5&quot; order=&quot;1&quot;/&gt;

    &lt;bond id=&quot;DPG-bond2&quot; atomRefs=&quot;DPG-atom9 DPG-atom1&quot; order=&quot;1&quot;/&gt;
    &lt;bond id=&quot;DPG-bond3&quot; atomRefs=&quot;DPG-atom9 DPG-atom11&quot; order=&quot;2&quot;/&gt;

    &lt;bond id=&quot;DPG-bond4&quot; atomRefs=&quot;DPG-atom7 DPG-atom9&quot; order=&quot;1&quot;/&gt;
    &lt;bond id=&quot;DPG-bond5&quot; atomRefs=&quot;DPG-atom5 DPG-atom2&quot; order=&quot;1&quot;/&gt;

    &lt;bond id=&quot;DPG-bond6&quot; atomRefs=&quot;DPG-atom4 DPG-atom7&quot; order=&quot;1&quot;/&gt;
    &lt;bond id=&quot;DPG-bond7&quot; atomRefs=&quot;DPG-atom4 DPG-atom6&quot; order=&quot;1&quot;/&gt;

    &lt;bond id=&quot;DPG-bond8&quot; atomRefs=&quot;DPG-atom4 DPG-atom12&quot; order=&quot;1&quot;/&gt;
    &lt;bond id=&quot;DPG-bond9&quot; atomRefs=&quot;DPG-atom4 DPG-atom14&quot; order=&quot;2&quot;/&gt;

    &lt;bond id=&quot;DPG-bond10&quot; atomRefs=&quot;DPG-atom2 DPG-atom3&quot; order=&quot;1&quot;/&gt;
    &lt;bond id=&quot;DPG-bond11&quot; atomRefs=&quot;DPG-atom2 DPG-atom13&quot; order=&quot;1&quot;/&gt;

    &lt;bond id=&quot;DPG-bond12&quot; atomRefs=&quot;DPG-atom2 DPG-atom10&quot; order=&quot;2&quot;/&gt;
    &lt;bond id=&quot;DPG-bond13&quot; atomRefs=&quot;DPG-atom1 DPG-atom15&quot; order=&quot;1&quot;/&gt;

    &lt;bond id=&quot;DPG-bond14&quot; atomRefs=&quot;DPG-atom1 DPG-atom8&quot; order=&quot;1&quot;/&gt;
   &lt;/bondArray&gt;
   &lt;formula concise=&quot;C 3 H 8 O 10 P 2&quot; formalCharge=&quot;0&quot;/&gt;

   &lt;float title=&quot;molecularWeight&quot; units=&quot;g/mol&quot;&gt;266.038&lt;/float&gt;
   &lt;string title=&quot;smiles&quot;&gt;C(OP(O)(O)=O)(=O)C(O)COP(O)(O)=O&lt;/string&gt;
  &lt;/molecule&gt;

 &lt;/cml&gt;</p1:STRUCTURE-DATA>
        <p1:STRUCTURE-FORMAT rdf:datatype="&xsd;string">CML</p1:STRUCTURE-FORMAT>
    </p1:chemicalStructure>
    


    <!-- Individual: http://BioCyc.org/HUMAN/pathway-biopax?object=GLYCOLYSIS/TCA/GLYOX-BYPASS#chemicalStructure17351 -->

    <p1:chemicalStructure rdf:about="#chemicalStructure17351">
        <p1:STRUCTURE-DATA rdf:datatype="&xsd;string"
            >&lt;cml&gt;

  &lt;molecule id=&quot;G3P&quot; title=&quot;3-phosphoglycerate&quot; dictRef=&quot;dictG3P&quot;&gt;
   &lt;atomArray&gt;
    &lt;atom id=&quot;G3P-atom1&quot; elementType=&quot;O&quot; x2=&quot;1.2124&quot; y2=&quot;-3.5&quot;/&gt;

    &lt;atom id=&quot;G3P-atom2&quot; elementType=&quot;O&quot; x2=&quot;6.2497&quot; y2=&quot;-2.8&quot;/&gt;
    &lt;atom id=&quot;G3P-atom3&quot; elementType=&quot;O&quot; x2=&quot;0.0&quot; y2=&quot;-1.4&quot;/&gt;

    &lt;atom id=&quot;G3P-atom4&quot; elementType=&quot;O&quot; x2=&quot;2.4249&quot; y2=&quot;0.0&quot;/&gt;
    &lt;atom id=&quot;G3P-atom5&quot; elementType=&quot;O&quot; x2=&quot;6.2497&quot; y2=&quot;0.0&quot;/&gt;

    &lt;atom id=&quot;G3P-atom6&quot; elementType=&quot;O&quot; x2=&quot;7.6497&quot; y2=&quot;-1.4&quot;/&gt;
    &lt;atom id=&quot;G3P-atom7&quot; elementType=&quot;C&quot; x2=&quot;3.6373&quot; y2=&quot;-2.1&quot;/&gt;

    &lt;atom id=&quot;G3P-atom8&quot; elementType=&quot;O&quot; x2=&quot;4.8497&quot; y2=&quot;-1.4&quot;/&gt;
    &lt;atom id=&quot;G3P-atom9&quot; elementType=&quot;C&quot; x2=&quot;1.2124&quot; y2=&quot;-2.1&quot;/&gt;

    &lt;atom id=&quot;G3P-atom10&quot; elementType=&quot;C&quot; x2=&quot;2.4248&quot; y2=&quot;-1.4&quot;/&gt;
    &lt;atom id=&quot;G3P-atom11&quot; elementType=&quot;P&quot; x2=&quot;6.2497&quot; y2=&quot;-1.4&quot;/&gt;

   &lt;/atomArray&gt;
   &lt;bondArray&gt;
    &lt;bond id=&quot;G3P-bond1&quot; atomRefs=&quot;G3P-atom9 G3P-atom10&quot; order=&quot;1&quot;/&gt;

    &lt;bond id=&quot;G3P-bond2&quot; atomRefs=&quot;G3P-atom8 G3P-atom11&quot; order=&quot;1&quot;/&gt;
    &lt;bond id=&quot;G3P-bond3&quot; atomRefs=&quot;G3P-atom7 G3P-atom10&quot; order=&quot;1&quot;/&gt;

    &lt;bond id=&quot;G3P-bond4&quot; atomRefs=&quot;G3P-atom7 G3P-atom8&quot; order=&quot;1&quot;/&gt;
    &lt;bond id=&quot;G3P-bond5&quot; atomRefs=&quot;G3P-atom6 G3P-atom11&quot; order=&quot;1&quot;/&gt;

    &lt;bond id=&quot;G3P-bond6&quot; atomRefs=&quot;G3P-atom5 G3P-atom11&quot; order=&quot;1&quot;/&gt;
    &lt;bond id=&quot;G3P-bond7&quot; atomRefs=&quot;G3P-atom10 G3P-atom4&quot; order=&quot;1&quot;/&gt;

    &lt;bond id=&quot;G3P-bond8&quot; atomRefs=&quot;G3P-atom3 G3P-atom9&quot; order=&quot;1&quot;/&gt;
    &lt;bond id=&quot;G3P-bond9&quot; atomRefs=&quot;G3P-atom2 G3P-atom11&quot; order=&quot;2&quot;/&gt;

    &lt;bond id=&quot;G3P-bond10&quot; atomRefs=&quot;G3P-atom1 G3P-atom9&quot; order=&quot;2&quot;/&gt;
   &lt;/bondArray&gt;
   &lt;formula concise=&quot;C 3 H 7 O 7 P 1&quot; formalCharge=&quot;0&quot;/&gt;

   &lt;float title=&quot;molecularWeight&quot; units=&quot;g/mol&quot;&gt;186.058&lt;/float&gt;
   &lt;string title=&quot;smiles&quot;&gt;C(C(O)C(O)=O)OP(O)(O)=O&lt;/string&gt;
  &lt;/molecule&gt;

 &lt;/cml&gt;</p1:STRUCTURE-DATA>
        <p1:STRUCTURE-FORMAT rdf:datatype="&xsd;string">CML</p1:STRUCTURE-FORMAT>
    </p1:chemicalStructure>
    


    <!-- Individual: http://BioCyc.org/HUMAN/pathway-biopax?object=GLYCOLYSIS/TCA/GLYOX-BYPASS#chemicalStructure17388 -->

    <p1:chemicalStructure rdf:about="#chemicalStructure17388">
        <p1:STRUCTURE-DATA rdf:datatype="&xsd;string"
            >&lt;cml&gt;
  &lt;molecule id=&quot;2-PG&quot; title=&quot;2-phosphoglycerate&quot; dictRef=&quot;dict2-PG&quot;&gt;

   &lt;atomArray&gt;
    &lt;atom id=&quot;2-PG-atom1&quot; elementType=&quot;O&quot; x2=&quot;4.1501&quot; y2=&quot;-5.5675&quot;/&gt;

    &lt;atom id=&quot;2-PG-atom2&quot; elementType=&quot;O&quot; x2=&quot;2.0788&quot; y2=&quot;0.0&quot;/&gt;
    &lt;atom id=&quot;2-PG-atom3&quot; elementType=&quot;O&quot; x2=&quot;0.0&quot; y2=&quot;-5.5675&quot;/&gt;

    &lt;atom id=&quot;2-PG-atom4&quot; elementType=&quot;O&quot; x2=&quot;4.1501&quot; y2=&quot;-3.1713&quot;/&gt;
    &lt;atom id=&quot;2-PG-atom5&quot; elementType=&quot;O&quot; x2=&quot;0.7051&quot; y2=&quot;-1.5107&quot;/&gt;

    &lt;atom id=&quot;2-PG-atom6&quot; elementType=&quot;O&quot; x2=&quot;3.4653&quot; y2=&quot;-1.502&quot;/&gt;
    &lt;atom id=&quot;2-PG-atom7&quot; elementType=&quot;C&quot; x2=&quot;0.6917&quot; y2=&quot;-4.3693&quot;/&gt;

    &lt;atom id=&quot;2-PG-atom8&quot; elementType=&quot;O&quot; x2=&quot;2.076&quot; y2=&quot;-2.9894&quot;/&gt;
    &lt;atom id=&quot;2-PG-atom9&quot; elementType=&quot;C&quot; x2=&quot;3.4585&quot; y2=&quot;-4.3693&quot;/&gt;

    &lt;atom id=&quot;2-PG-atom10&quot; elementType=&quot;C&quot; x2=&quot;2.0751&quot; y2=&quot;-4.3693&quot;/&gt;
    &lt;atom id=&quot;2-PG-atom11&quot; elementType=&quot;P&quot; x2=&quot;2.105&quot; y2=&quot;-1.4909&quot;/&gt;

   &lt;/atomArray&gt;
   &lt;bondArray&gt;
    &lt;bond id=&quot;2-PG-bond1&quot; atomRefs=&quot;2-PG-atom9 2-PG-atom10&quot; order=&quot;1&quot;/&gt;

    &lt;bond id=&quot;2-PG-bond2&quot; atomRefs=&quot;2-PG-atom8 2-PG-atom11&quot; order=&quot;1&quot;/&gt;
    &lt;bond id=&quot;2-PG-bond3&quot; atomRefs=&quot;2-PG-atom10 2-PG-atom8&quot; order=&quot;1&quot;/&gt;

    &lt;bond id=&quot;2-PG-bond4&quot; atomRefs=&quot;2-PG-atom7 2-PG-atom10&quot; order=&quot;1&quot;/&gt;
    &lt;bond id=&quot;2-PG-bond5&quot; atomRefs=&quot;2-PG-atom6 2-PG-atom11&quot; order=&quot;1&quot;/&gt;

    &lt;bond id=&quot;2-PG-bond6&quot; atomRefs=&quot;2-PG-atom5 2-PG-atom11&quot; order=&quot;1&quot;/&gt;
    &lt;bond id=&quot;2-PG-bond7&quot; atomRefs=&quot;2-PG-atom4 2-PG-atom9&quot; order=&quot;1&quot;/&gt;

    &lt;bond id=&quot;2-PG-bond8&quot; atomRefs=&quot;2-PG-atom3 2-PG-atom7&quot; order=&quot;1&quot;/&gt;
    &lt;bond id=&quot;2-PG-bond9&quot; atomRefs=&quot;2-PG-atom2 2-PG-atom11&quot; order=&quot;2&quot;/&gt;

    &lt;bond id=&quot;2-PG-bond10&quot; atomRefs=&quot;2-PG-atom1 2-PG-atom9&quot; order=&quot;2&quot;/&gt;
   &lt;/bondArray&gt;
   &lt;formula concise=&quot;C 3 H 7 O 7 P 1&quot; formalCharge=&quot;0&quot;/&gt;

   &lt;float title=&quot;molecularWeight&quot; units=&quot;g/mol&quot;&gt;186.058&lt;/float&gt;
   &lt;string title=&quot;smiles&quot;&gt;C(O)C(C(O)=O)OP(O)(O)=O&lt;/string&gt;
  &lt;/molecule&gt;

 &lt;/cml&gt;</p1:STRUCTURE-DATA>
        <p1:STRUCTURE-FORMAT rdf:datatype="&xsd;string">CML</p1:STRUCTURE-FORMAT>
    </p1:chemicalStructure>
    


    <!-- Individual: http://BioCyc.org/HUMAN/pathway-biopax?object=GLYCOLYSIS/TCA/GLYOX-BYPASS#chemicalStructure17453 -->

    <p1:chemicalStructure rdf:about="#chemicalStructure17453">
        <p1:STRUCTURE-DATA rdf:datatype="&xsd;string"
            >&lt;cml&gt;
  &lt;molecule id=&quot;PHOSPHO-ENOL-PYRUVATE&quot; title=&quot;phosphoenolpyruvate&quot; dictRef=&quot;dictPHOSPHO-ENOL-PYRUVATE&quot;&gt;

   &lt;atomArray&gt;
    &lt;atom id=&quot;PHOSPHO-ENOL-PYRUVATE-atom1&quot; elementType=&quot;O&quot; x2=&quot;-0.57576&quot; y2=&quot;-0.15789&quot;/&gt;

    &lt;atom id=&quot;PHOSPHO-ENOL-PYRUVATE-atom2&quot; elementType=&quot;O&quot; x2=&quot;0.24721&quot; y2=&quot;0.33652&quot;/&gt;
    &lt;atom id=&quot;PHOSPHO-ENOL-PYRUVATE-atom3&quot; elementType=&quot;O&quot; x2=&quot;-1.0&quot; y2=&quot;-0.57576&quot;/&gt;

    &lt;atom id=&quot;PHOSPHO-ENOL-PYRUVATE-atom4&quot; elementType=&quot;C&quot; x2=&quot;-0.57576&quot; y2=&quot;0.26635&quot;/&gt;
    &lt;atom id=&quot;PHOSPHO-ENOL-PYRUVATE-atom5&quot; elementType=&quot;C&quot; x2=&quot;-0.9075&quot; y2=&quot;0.52791&quot;/&gt;

    &lt;atom id=&quot;PHOSPHO-ENOL-PYRUVATE-atom6&quot; elementType=&quot;O&quot; x2=&quot;-0.15152&quot; y2=&quot;-0.57576&quot;/&gt;
    &lt;atom id=&quot;PHOSPHO-ENOL-PYRUVATE-atom7&quot; elementType=&quot;O&quot; x2=&quot;-0.57576&quot; y2=&quot;-1.0&quot;/&gt;

    &lt;atom id=&quot;PHOSPHO-ENOL-PYRUVATE-atom8&quot; elementType=&quot;O&quot; x2=&quot;-0.10686&quot; y2=&quot;0.99681&quot;/&gt;
    &lt;atom id=&quot;PHOSPHO-ENOL-PYRUVATE-atom9&quot; elementType=&quot;P&quot; x2=&quot;-0.57576&quot; y2=&quot;-0.57576&quot;/&gt;

    &lt;atom id=&quot;PHOSPHO-ENOL-PYRUVATE-atom10&quot; elementType=&quot;C&quot; x2=&quot;-0.10686&quot; y2=&quot;0.57257&quot;/&gt;
   &lt;/atomArray&gt;

   &lt;bondArray&gt;
    &lt;bond id=&quot;PHOSPHO-ENOL-PYRUVATE-bond1&quot; atomRefs=&quot;PHOSPHO-ENOL-PYRUVATE-atom10 PHOSPHO-ENOL-PYRUVATE-atom4&quot; order=&quot;1&quot;/&gt;
    &lt;bond id=&quot;PHOSPHO-ENOL-PYRUVATE-bond2&quot; atomRefs=&quot;PHOSPHO-ENOL-PYRUVATE-atom8 PHOSPHO-ENOL-PYRUVATE-atom10&quot; order=&quot;2&quot;/&gt;

    &lt;bond id=&quot;PHOSPHO-ENOL-PYRUVATE-bond3&quot; atomRefs=&quot;PHOSPHO-ENOL-PYRUVATE-atom7 PHOSPHO-ENOL-PYRUVATE-atom9&quot; order=&quot;2&quot;/&gt;
    &lt;bond id=&quot;PHOSPHO-ENOL-PYRUVATE-bond4&quot; atomRefs=&quot;PHOSPHO-ENOL-PYRUVATE-atom6 PHOSPHO-ENOL-PYRUVATE-atom9&quot; order=&quot;1&quot;/&gt;

    &lt;bond id=&quot;PHOSPHO-ENOL-PYRUVATE-bond5&quot; atomRefs=&quot;PHOSPHO-ENOL-PYRUVATE-atom5 PHOSPHO-ENOL-PYRUVATE-atom4&quot; order=&quot;2&quot;/&gt;
    &lt;bond id=&quot;PHOSPHO-ENOL-PYRUVATE-bond6&quot; atomRefs=&quot;PHOSPHO-ENOL-PYRUVATE-atom4 PHOSPHO-ENOL-PYRUVATE-atom1&quot; order=&quot;1&quot;/&gt;

    &lt;bond id=&quot;PHOSPHO-ENOL-PYRUVATE-bond7&quot; atomRefs=&quot;PHOSPHO-ENOL-PYRUVATE-atom3 PHOSPHO-ENOL-PYRUVATE-atom9&quot; order=&quot;1&quot;/&gt;
    &lt;bond id=&quot;PHOSPHO-ENOL-PYRUVATE-bond8&quot; atomRefs=&quot;PHOSPHO-ENOL-PYRUVATE-atom2 PHOSPHO-ENOL-PYRUVATE-atom10&quot; order=&quot;1&quot;/&gt;

    &lt;bond id=&quot;PHOSPHO-ENOL-PYRUVATE-bond9&quot; atomRefs=&quot;PHOSPHO-ENOL-PYRUVATE-atom1 PHOSPHO-ENOL-PYRUVATE-atom9&quot; order=&quot;1&quot;/&gt;
   &lt;/bondArray&gt;
   &lt;formula concise=&quot;C 3 H 5 O 6 P 1&quot; formalCharge=&quot;0&quot;/&gt;

   &lt;float title=&quot;molecularWeight&quot; units=&quot;g/mol&quot;&gt;168.043&lt;/float&gt;
   &lt;string title=&quot;smiles&quot;&gt;C=C(C(=O)O)OP(O)(=O)O&lt;/string&gt;
  &lt;/molecule&gt;

 &lt;/cml&gt;</p1:STRUCTURE-DATA>
        <p1:STRUCTURE-FORMAT rdf:datatype="&xsd;string">CML</p1:STRUCTURE-FORMAT>
    </p1:chemicalStructure>
    


    <!-- Individual: http://BioCyc.org/HUMAN/pathway-biopax?object=GLYCOLYSIS/TCA/GLYOX-BYPASS#chemicalStructure17458 -->

    <p1:chemicalStructure rdf:about="#chemicalStructure17458">
        <p1:STRUCTURE-DATA rdf:datatype="&xsd;string"
            >&lt;cml&gt;
  &lt;molecule id=&quot;WATER&quot; title=&quot;H2O&quot; dictRef=&quot;dictWATER&quot;&gt;
   &lt;atomArray&gt;

    &lt;atom id=&quot;WATER-atom1&quot; elementType=&quot;O&quot; x2=&quot;0.08287&quot; y2=&quot;-0.19337&quot;/&gt;
    &lt;atom id=&quot;WATER-atom2&quot; elementType=&quot;H&quot; x2=&quot;-1.0&quot; y2=&quot;-0.74586&quot;/&gt;

    &lt;atom id=&quot;WATER-atom3&quot; elementType=&quot;H&quot; x2=&quot;0.99448&quot; y2=&quot;-1.0&quot;/&gt;
   &lt;/atomArray&gt;

   &lt;bondArray&gt;
    &lt;bond id=&quot;WATER-bond1&quot; atomRefs=&quot;WATER-atom3 WATER-atom1&quot; order=&quot;1&quot;/&gt;
    &lt;bond id=&quot;WATER-bond2&quot; atomRefs=&quot;WATER-atom2 WATER-atom1&quot; order=&quot;1&quot;/&gt;

   &lt;/bondArray&gt;
   &lt;formula concise=&quot;H 2 O 1&quot; formalCharge=&quot;0&quot;/&gt;
   &lt;float title=&quot;molecularWeight&quot; units=&quot;g/mol&quot;&gt;18.015&lt;/float&gt;

   &lt;string title=&quot;smiles&quot;&gt;[OH2]&lt;/string&gt;
  &lt;/molecule&gt;
 &lt;/cml&gt;</p1:STRUCTURE-DATA>
        <p1:STRUCTURE-FORMAT rdf:datatype="&xsd;string">CML</p1:STRUCTURE-FORMAT>
    </p1:chemicalStructure>
    


    <!-- Individual: http://BioCyc.org/HUMAN/pathway-biopax?object=GLYCOLYSIS/TCA/GLYOX-BYPASS#chemicalStructure17544 -->

    <p1:chemicalStructure rdf:about="#chemicalStructure17544">
        <p1:STRUCTURE-DATA rdf:datatype="&xsd;string"
            >&lt;cml&gt;
  &lt;molecule id=&quot;MAL&quot; title=&quot;malate&quot; dictRef=&quot;dictMAL&quot;&gt;

   &lt;atomArray&gt;
    &lt;atom id=&quot;MAL-atom1&quot; elementType=&quot;C&quot; x2=&quot;-0.58632&quot; y2=&quot;-0.47557&quot;/&gt;

    &lt;atom id=&quot;MAL-atom2&quot; elementType=&quot;O&quot; x2=&quot;0.58306&quot; y2=&quot;0.17264&quot;/&gt;
    &lt;atom id=&quot;MAL-atom3&quot; elementType=&quot;O&quot; x2=&quot;-1.0&quot; y2=&quot;-0.25733&quot;/&gt;

    &lt;atom id=&quot;MAL-atom4&quot; elementType=&quot;C&quot; x2=&quot;0.58306&quot; y2=&quot;-0.29642&quot;/&gt;
    &lt;atom id=&quot;MAL-atom5&quot; elementType=&quot;O&quot; x2=&quot;-0.58632&quot; y2=&quot;-0.94463&quot;/&gt;

    &lt;atom id=&quot;MAL-atom6&quot; elementType=&quot;O&quot; x2=&quot;0.1759&quot; y2=&quot;-1.0&quot;/&gt;
    &lt;atom id=&quot;MAL-atom7&quot; elementType=&quot;O&quot; x2=&quot;0.99674&quot; y2=&quot;-0.5114&quot;/&gt;

    &lt;atom id=&quot;MAL-atom8&quot; elementType=&quot;C&quot; x2=&quot;-0.17915&quot; y2=&quot;-0.23779&quot;/&gt;
    &lt;atom id=&quot;MAL-atom9&quot; elementType=&quot;C&quot; x2=&quot;0.1759&quot; y2=&quot;-0.53094&quot;/&gt;

   &lt;/atomArray&gt;
   &lt;bondArray&gt;
    &lt;bond id=&quot;MAL-bond1&quot; atomRefs=&quot;MAL-atom9 MAL-atom8&quot; order=&quot;1&quot;/&gt;

    &lt;bond id=&quot;MAL-bond2&quot; atomRefs=&quot;MAL-atom7 MAL-atom4&quot; order=&quot;1&quot;/&gt;
    &lt;bond id=&quot;MAL-bond3&quot; atomRefs=&quot;MAL-atom6 MAL-atom9&quot; order=&quot;1&quot;/&gt;

    &lt;bond id=&quot;MAL-bond4&quot; atomRefs=&quot;MAL-atom5 MAL-atom1&quot; order=&quot;2&quot;/&gt;
    &lt;bond id=&quot;MAL-bond5&quot; atomRefs=&quot;MAL-atom4 MAL-atom9&quot; order=&quot;1&quot;/&gt;

    &lt;bond id=&quot;MAL-bond6&quot; atomRefs=&quot;MAL-atom3 MAL-atom1&quot; order=&quot;1&quot;/&gt;
    &lt;bond id=&quot;MAL-bond7&quot; atomRefs=&quot;MAL-atom2 MAL-atom4&quot; order=&quot;2&quot;/&gt;

    &lt;bond id=&quot;MAL-bond8&quot; atomRefs=&quot;MAL-atom1 MAL-atom8&quot; order=&quot;1&quot;/&gt;
   &lt;/bondArray&gt;
   &lt;formula concise=&quot;C 4 H 6 O 5&quot; formalCharge=&quot;0&quot;/&gt;

   &lt;float title=&quot;molecularWeight&quot; units=&quot;g/mol&quot;&gt;134.088&lt;/float&gt;
   &lt;string title=&quot;smiles&quot;&gt;C(O)(=O)CC(O)C(O)=O&lt;/string&gt;
  &lt;/molecule&gt;

 &lt;/cml&gt;</p1:STRUCTURE-DATA>
        <p1:STRUCTURE-FORMAT rdf:datatype="&xsd;string">CML</p1:STRUCTURE-FORMAT>
    </p1:chemicalStructure>
    


    <!-- Individual: http://BioCyc.org/HUMAN/pathway-biopax?object=GLYCOLYSIS/TCA/GLYOX-BYPASS#chemicalStructure17553 -->

    <p1:chemicalStructure rdf:about="#chemicalStructure17553">
        <p1:STRUCTURE-DATA rdf:datatype="&xsd;string"
            >&lt;cml&gt;
  &lt;molecule id=&quot;OXALACETIC_ACID&quot; title=&quot;oxaloacetate&quot; dictRef=&quot;dictOXALACETIC_ACID&quot;&gt;

   &lt;atomArray&gt;
    &lt;atom id=&quot;OXALACETIC_ACID-atom1&quot; elementType=&quot;O&quot; x2=&quot;-0.32209&quot; y2=&quot;0.99663&quot;/&gt;

    &lt;atom id=&quot;OXALACETIC_ACID-atom2&quot; elementType=&quot;O&quot; x2=&quot;-0.54806&quot; y2=&quot;-1.0&quot;/&gt;
    &lt;atom id=&quot;OXALACETIC_ACID-atom3&quot; elementType=&quot;C&quot; x2=&quot;-0.57841&quot; y2=&quot;-0.21079&quot;/&gt;

    &lt;atom id=&quot;OXALACETIC_ACID-atom4&quot; elementType=&quot;O&quot; x2=&quot;0.10624&quot; y2=&quot;0.20067&quot;/&gt;
    &lt;atom id=&quot;OXALACETIC_ACID-atom5&quot; elementType=&quot;C&quot; x2=&quot;-0.35245&quot; y2=&quot;-0.59191&quot;/&gt;

    &lt;atom id=&quot;OXALACETIC_ACID-atom6&quot; elementType=&quot;C&quot; x2=&quot;-0.3457&quot; y2=&quot;0.20067&quot;/&gt;
    &lt;atom id=&quot;OXALACETIC_ACID-atom7&quot; elementType=&quot;O&quot; x2=&quot;0.09949&quot; y2=&quot;-0.59191&quot;/&gt;

    &lt;atom id=&quot;OXALACETIC_ACID-atom8&quot; elementType=&quot;C&quot; x2=&quot;-0.54806&quot; y2=&quot;0.6054&quot;/&gt;
    &lt;atom id=&quot;OXALACETIC_ACID-atom9&quot; elementType=&quot;O&quot; x2=&quot;-1.0&quot; y2=&quot;0.6054&quot;/&gt;

   &lt;/atomArray&gt;
   &lt;bondArray&gt;
    &lt;bond id=&quot;OXALACETIC_ACID-bond1&quot; atomRefs=&quot;OXALACETIC_ACID-atom9 OXALACETIC_ACID-atom8&quot; order=&quot;2&quot;/&gt;

    &lt;bond id=&quot;OXALACETIC_ACID-bond2&quot; atomRefs=&quot;OXALACETIC_ACID-atom8 OXALACETIC_ACID-atom6&quot; order=&quot;1&quot;/&gt;
    &lt;bond id=&quot;OXALACETIC_ACID-bond3&quot; atomRefs=&quot;OXALACETIC_ACID-atom7 OXALACETIC_ACID-atom5&quot; order=&quot;2&quot;/&gt;

    &lt;bond id=&quot;OXALACETIC_ACID-bond4&quot; atomRefs=&quot;OXALACETIC_ACID-atom6 OXALACETIC_ACID-atom3&quot; order=&quot;1&quot;/&gt;
    &lt;bond id=&quot;OXALACETIC_ACID-bond5&quot; atomRefs=&quot;OXALACETIC_ACID-atom5 OXALACETIC_ACID-atom3&quot; order=&quot;1&quot;/&gt;

    &lt;bond id=&quot;OXALACETIC_ACID-bond6&quot; atomRefs=&quot;OXALACETIC_ACID-atom4 OXALACETIC_ACID-atom6&quot; order=&quot;2&quot;/&gt;
    &lt;bond id=&quot;OXALACETIC_ACID-bond7&quot; atomRefs=&quot;OXALACETIC_ACID-atom2 OXALACETIC_ACID-atom5&quot; order=&quot;1&quot;/&gt;

    &lt;bond id=&quot;OXALACETIC_ACID-bond8&quot; atomRefs=&quot;OXALACETIC_ACID-atom1 OXALACETIC_ACID-atom8&quot; order=&quot;1&quot;/&gt;
   &lt;/bondArray&gt;
   &lt;formula concise=&quot;C 4 H 4 O 5&quot; formalCharge=&quot;0&quot;/&gt;

   &lt;float title=&quot;molecularWeight&quot; units=&quot;g/mol&quot;&gt;132.073&lt;/float&gt;
   &lt;string title=&quot;smiles&quot;&gt;C(O)(=O)CC(=O)C(=O)O&lt;/string&gt;
  &lt;/molecule&gt;

 &lt;/cml&gt;</p1:STRUCTURE-DATA>
        <p1:STRUCTURE-FORMAT rdf:datatype="&xsd;string">CML</p1:STRUCTURE-FORMAT>
    </p1:chemicalStructure>
    


    <!-- Individual: http://BioCyc.org/HUMAN/pathway-biopax?object=GLYCOLYSIS/TCA/GLYOX-BYPASS#chemicalStructure17572 -->

    <p1:chemicalStructure rdf:about="#chemicalStructure17572">
        <p1:STRUCTURE-DATA rdf:datatype="&xsd;string"
            >&lt;cml&gt;

  &lt;molecule id=&quot;SUC&quot; title=&quot;succinate&quot; dictRef=&quot;dictSUC&quot;&gt;
   &lt;atomArray&gt;
    &lt;atom id=&quot;SUC-atom1&quot; elementType=&quot;O&quot; x2=&quot;2.8552&quot; y2=&quot;-2.059&quot;/&gt;

    &lt;atom id=&quot;SUC-atom2&quot; elementType=&quot;O&quot; x2=&quot;0.7199&quot; y2=&quot;0.0&quot;/&gt;
    &lt;atom id=&quot;SUC-atom3&quot; elementType=&quot;O&quot; x2=&quot;3.5796&quot; y2=&quot;-0.8337&quot;/&gt;

    &lt;atom id=&quot;SUC-atom4&quot; elementType=&quot;O&quot; x2=&quot;0.0&quot; y2=&quot;-1.232&quot;/&gt;
    &lt;atom id=&quot;SUC-atom5&quot; elementType=&quot;C&quot; x2=&quot;2.1453&quot; y2=&quot;-0.8269&quot;/&gt;

    &lt;atom id=&quot;SUC-atom6&quot; elementType=&quot;C&quot; x2=&quot;1.4287&quot; y2=&quot;-1.2377&quot;/&gt;
    &lt;atom id=&quot;SUC-atom7&quot; elementType=&quot;C&quot; x2=&quot;2.8586&quot; y2=&quot;-1.2376&quot;/&gt;

    &lt;atom id=&quot;SUC-atom8&quot; elementType=&quot;C&quot; x2=&quot;0.7165&quot; y2=&quot;-0.8213&quot;/&gt;
   &lt;/atomArray&gt;

   &lt;bondArray&gt;
    &lt;bond id=&quot;SUC-bond1&quot; atomRefs=&quot;SUC-atom6 SUC-atom8&quot; order=&quot;1&quot;/&gt;
    &lt;bond id=&quot;SUC-bond2&quot; atomRefs=&quot;SUC-atom5 SUC-atom7&quot; order=&quot;1&quot;/&gt;

    &lt;bond id=&quot;SUC-bond3&quot; atomRefs=&quot;SUC-atom5 SUC-atom6&quot; order=&quot;1&quot;/&gt;
    &lt;bond id=&quot;SUC-bond4&quot; atomRefs=&quot;SUC-atom4 SUC-atom8&quot; order=&quot;1&quot;/&gt;

    &lt;bond id=&quot;SUC-bond5&quot; atomRefs=&quot;SUC-atom3 SUC-atom7&quot; order=&quot;1&quot;/&gt;
    &lt;bond id=&quot;SUC-bond6&quot; atomRefs=&quot;SUC-atom2 SUC-atom8&quot; order=&quot;2&quot;/&gt;

    &lt;bond id=&quot;SUC-bond7&quot; atomRefs=&quot;SUC-atom1 SUC-atom7&quot; order=&quot;2&quot;/&gt;
   &lt;/bondArray&gt;
   &lt;formula concise=&quot;C 4 H 6 O 4&quot; formalCharge=&quot;0&quot;/&gt;

   &lt;float title=&quot;molecularWeight&quot; units=&quot;g/mol&quot;&gt;118.089&lt;/float&gt;
   &lt;string title=&quot;smiles&quot;&gt;C(=O)(O)CCC(O)=O&lt;/string&gt;
  &lt;/molecule&gt;

 &lt;/cml&gt;</p1:STRUCTURE-DATA>
        <p1:STRUCTURE-FORMAT rdf:datatype="&xsd;string">CML</p1:STRUCTURE-FORMAT>
    </p1:chemicalStructure>
    


    <!-- Individual: http://BioCyc.org/HUMAN/pathway-biopax?object=GLYCOLYSIS/TCA/GLYOX-BYPASS#chemicalStructure17581 -->

    <p1:chemicalStructure rdf:about="#chemicalStructure17581">
        <p1:STRUCTURE-DATA rdf:datatype="&xsd;string"
            >&lt;cml&gt;
  &lt;molecule id=&quot;FUM&quot; title=&quot;fumarate&quot; dictRef=&quot;dictFUM&quot;&gt;
   &lt;atomArray&gt;

    &lt;atom id=&quot;FUM-atom1&quot; elementType=&quot;O&quot; x2=&quot;-0.86689&quot; y2=&quot;-0.02496&quot;/&gt;
    &lt;atom id=&quot;FUM-atom2&quot; elementType=&quot;C&quot; x2=&quot;-0.68053&quot; y2=&quot;-0.54742&quot;/&gt;

    &lt;atom id=&quot;FUM-atom3&quot; elementType=&quot;O&quot; x2=&quot;0.99667&quot; y2=&quot;0.40765&quot;/&gt;
    &lt;atom id=&quot;FUM-atom4&quot; elementType=&quot;C&quot; x2=&quot;-0.12146&quot; y2=&quot;-0.54742&quot;/&gt;

    &lt;atom id=&quot;FUM-atom5&quot; elementType=&quot;C&quot; x2=&quot;0.71048&quot; y2=&quot;-0.06822&quot;/&gt;
    &lt;atom id=&quot;FUM-atom6&quot; elementType=&quot;O&quot; x2=&quot;0.99667&quot; y2=&quot;-0.54409&quot;/&gt;

    &lt;atom id=&quot;FUM-atom7&quot; elementType=&quot;C&quot; x2=&quot;0.15141&quot; y2=&quot;-0.06822&quot;/&gt;
    &lt;atom id=&quot;FUM-atom8&quot; elementType=&quot;O&quot; x2=&quot;-1.0&quot; y2=&quot;-1.0&quot;/&gt;

   &lt;/atomArray&gt;
   &lt;bondArray&gt;
    &lt;bond id=&quot;FUM-bond1&quot; atomRefs=&quot;FUM-atom8 FUM-atom2&quot; order=&quot;2&quot;/&gt;

    &lt;bond id=&quot;FUM-bond2&quot; atomRefs=&quot;FUM-atom7 FUM-atom4&quot; order=&quot;2&quot;/&gt;
    &lt;bond id=&quot;FUM-bond3&quot; atomRefs=&quot;FUM-atom6 FUM-atom5&quot; order=&quot;1&quot;/&gt;

    &lt;bond id=&quot;FUM-bond4&quot; atomRefs=&quot;FUM-atom5 FUM-atom7&quot; order=&quot;1&quot;/&gt;
    &lt;bond id=&quot;FUM-bond5&quot; atomRefs=&quot;FUM-atom4 FUM-atom2&quot; order=&quot;1&quot;/&gt;

    &lt;bond id=&quot;FUM-bond6&quot; atomRefs=&quot;FUM-atom3 FUM-atom5&quot; order=&quot;2&quot;/&gt;
    &lt;bond id=&quot;FUM-bond7&quot; atomRefs=&quot;FUM-atom1 FUM-atom2&quot; order=&quot;1&quot;/&gt;

   &lt;/bondArray&gt;
   &lt;formula concise=&quot;C 4 H 4 O 4&quot; formalCharge=&quot;0&quot;/&gt;
   &lt;float title=&quot;molecularWeight&quot; units=&quot;g/mol&quot;&gt;116.073&lt;/float&gt;

   &lt;string title=&quot;smiles&quot;&gt;C(O)(=O)C=CC(O)=O&lt;/string&gt;
  &lt;/molecule&gt;
 &lt;/cml&gt;</p1:STRUCTURE-DATA>
        <p1:STRUCTURE-FORMAT rdf:datatype="&xsd;string">CML</p1:STRUCTURE-FORMAT>
    </p1:chemicalStructure>
    


    <!-- Individual: http://BioCyc.org/HUMAN/pathway-biopax?object=GLYCOLYSIS/TCA/GLYOX-BYPASS#chemicalStructure17632 -->

    <p1:chemicalStructure rdf:about="#chemicalStructure17632">
        <p1:STRUCTURE-DATA rdf:datatype="&xsd;string"
            >&lt;cml&gt;
  &lt;molecule id=&quot;threo-d(s)-iso-citrate&quot; title=&quot;isocitrate&quot; dictRef=&quot;dictthreo-d(s)-iso-citrate&quot;&gt;

   &lt;atomArray&gt;
    &lt;atom id=&quot;threo-d(s)-iso-citrate-atom1&quot; elementType=&quot;O&quot; x2=&quot;-0.60531&quot; y2=&quot;-1.0&quot;/&gt;

    &lt;atom id=&quot;threo-d(s)-iso-citrate-atom2&quot; elementType=&quot;O&quot; x2=&quot;-0.63516&quot; y2=&quot;0.99668&quot;/&gt;
    &lt;atom id=&quot;threo-d(s)-iso-citrate-atom3&quot; elementType=&quot;O&quot; x2=&quot;-0.04478&quot; y2=&quot;0.66501&quot;/&gt;

    &lt;atom id=&quot;threo-d(s)-iso-citrate-atom4&quot; elementType=&quot;C&quot; x2=&quot;-0.42952&quot; y2=&quot;0.00498&quot;/&gt;
    &lt;atom id=&quot;threo-d(s)-iso-citrate-atom5&quot; elementType=&quot;C&quot; x2=&quot;-0.43284&quot; y2=&quot;0.66501&quot;/&gt;

    &lt;atom id=&quot;threo-d(s)-iso-citrate-atom6&quot; elementType=&quot;C&quot; x2=&quot;-0.41625&quot; y2=&quot;-0.65837&quot;/&gt;
    &lt;atom id=&quot;threo-d(s)-iso-citrate-atom7&quot; elementType=&quot;C&quot; x2=&quot;-0.05804&quot; y2=&quot;0.00498&quot;/&gt;

    &lt;atom id=&quot;threo-d(s)-iso-citrate-atom8&quot; elementType=&quot;O&quot; x2=&quot;0.25041&quot; y2=&quot;-0.23383&quot;/&gt;
    &lt;atom id=&quot;threo-d(s)-iso-citrate-atom9&quot; elementType=&quot;O&quot; x2=&quot;0.2272&quot; y2=&quot;0.267&quot;/&gt;

    &lt;atom id=&quot;threo-d(s)-iso-citrate-atom10&quot; elementType=&quot;C&quot; x2=&quot;-0.61194&quot; y2=&quot;-0.33002&quot;/&gt;
    &lt;atom id=&quot;threo-d(s)-iso-citrate-atom11&quot; elementType=&quot;O&quot; x2=&quot;-1.0&quot; y2=&quot;-0.33002&quot;/&gt;

    &lt;atom id=&quot;threo-d(s)-iso-citrate-atom12&quot; elementType=&quot;O&quot; x2=&quot;-0.02819&quot; y2=&quot;-0.65837&quot;/&gt;
    &lt;atom id=&quot;threo-d(s)-iso-citrate-atom13&quot; elementType=&quot;C&quot; x2=&quot;-0.62521&quot; y2=&quot;0.3267&quot;/&gt;

   &lt;/atomArray&gt;
   &lt;bondArray&gt;
    &lt;bond id=&quot;threo-d(s)-iso-citrate-bond1&quot; atomRefs=&quot;threo-d(s)-iso-citrate-atom13 threo-d(s)-iso-citrate-atom4&quot; order=&quot;1&quot;/&gt;

    &lt;bond id=&quot;threo-d(s)-iso-citrate-bond2&quot; atomRefs=&quot;threo-d(s)-iso-citrate-atom12 threo-d(s)-iso-citrate-atom6&quot; order=&quot;1&quot;/&gt;
    &lt;bond id=&quot;threo-d(s)-iso-citrate-bond3&quot; atomRefs=&quot;threo-d(s)-iso-citrate-atom11 threo-d(s)-iso-citrate-atom10&quot; order=&quot;1&quot;/&gt;

    &lt;bond id=&quot;threo-d(s)-iso-citrate-bond4&quot; atomRefs=&quot;threo-d(s)-iso-citrate-atom10 threo-d(s)-iso-citrate-atom4&quot; order=&quot;1&quot;/&gt;
    &lt;bond id=&quot;threo-d(s)-iso-citrate-bond5&quot; atomRefs=&quot;threo-d(s)-iso-citrate-atom9 threo-d(s)-iso-citrate-atom7&quot; order=&quot;2&quot;/&gt;

    &lt;bond id=&quot;threo-d(s)-iso-citrate-bond6&quot; atomRefs=&quot;threo-d(s)-iso-citrate-atom8 threo-d(s)-iso-citrate-atom7&quot; order=&quot;1&quot;/&gt;
    &lt;bond id=&quot;threo-d(s)-iso-citrate-bond7&quot; atomRefs=&quot;threo-d(s)-iso-citrate-atom7 threo-d(s)-iso-citrate-atom4&quot; order=&quot;1&quot;/&gt;

    &lt;bond id=&quot;threo-d(s)-iso-citrate-bond8&quot; atomRefs=&quot;threo-d(s)-iso-citrate-atom6 threo-d(s)-iso-citrate-atom10&quot; order=&quot;1&quot;/&gt;
    &lt;bond id=&quot;threo-d(s)-iso-citrate-bond9&quot; atomRefs=&quot;threo-d(s)-iso-citrate-atom5 threo-d(s)-iso-citrate-atom13&quot; order=&quot;1&quot;/&gt;

    &lt;bond id=&quot;threo-d(s)-iso-citrate-bond10&quot; atomRefs=&quot;threo-d(s)-iso-citrate-atom3 threo-d(s)-iso-citrate-atom5&quot; order=&quot;1&quot;/&gt;
    &lt;bond id=&quot;threo-d(s)-iso-citrate-bond11&quot; atomRefs=&quot;threo-d(s)-iso-citrate-atom2 threo-d(s)-iso-citrate-atom5&quot; order=&quot;2&quot;/&gt;

    &lt;bond id=&quot;threo-d(s)-iso-citrate-bond12&quot; atomRefs=&quot;threo-d(s)-iso-citrate-atom1 threo-d(s)-iso-citrate-atom6&quot; order=&quot;2&quot;/&gt;
   &lt;/bondArray&gt;
   &lt;formula concise=&quot;C 6 H 8 O 7&quot; formalCharge=&quot;0&quot;/&gt;

   &lt;float title=&quot;molecularWeight&quot; units=&quot;g/mol&quot;&gt;192.125&lt;/float&gt;
   &lt;string title=&quot;smiles&quot;&gt;C(=O)(O)CC(C(=O)O)C(O)C(O)=O&lt;/string&gt;
   &lt;string title=&quot;systematicName&quot;&gt;pentaric acid, 3-carboxy-2,3-dideoxy-&lt;/string&gt;

  &lt;/molecule&gt;
 &lt;/cml&gt;</p1:STRUCTURE-DATA>
        <p1:STRUCTURE-FORMAT rdf:datatype="&xsd;string">CML</p1:STRUCTURE-FORMAT>
    </p1:chemicalStructure>
    


    <!-- Individual: http://BioCyc.org/HUMAN/pathway-biopax?object=GLYCOLYSIS/TCA/GLYOX-BYPASS#chemicalStructure17637 -->

    <p1:chemicalStructure rdf:about="#chemicalStructure17637">
        <p1:STRUCTURE-DATA rdf:datatype="&xsd;string"
            >&lt;cml&gt;

  &lt;molecule id=&quot;NADP&quot; title=&quot;NADP+&quot; dictRef=&quot;dictNADP&quot;&gt;
   &lt;atomArray&gt;
    &lt;atom id=&quot;NADP-atom1&quot; elementType=&quot;O&quot; x2=&quot;5.313&quot; y2=&quot;-3.3049&quot;/&gt;

    &lt;atom id=&quot;NADP-atom2&quot; elementType=&quot;O&quot; x2=&quot;7.2891&quot; y2=&quot;-1.3253&quot;/&gt;
    &lt;atom id=&quot;NADP-atom3&quot; elementType=&quot;O&quot; x2=&quot;5.3105&quot; y2=&quot;-1.6639&quot;/&gt;

    &lt;atom id=&quot;NADP-atom4&quot; elementType=&quot;C&quot; x2=&quot;9.9778&quot; y2=&quot;-4.7867&quot;/&gt;
    &lt;atom id=&quot;NADP-atom5&quot; elementType=&quot;C&quot; x2=&quot;6.7454&quot; y2=&quot;-3.0291&quot;/&gt;

    &lt;atom id=&quot;NADP-atom6&quot; elementType=&quot;N&quot; x2=&quot;9.4969&quot; y2=&quot;-5.4609&quot;/&gt;
    &lt;atom id=&quot;NADP-atom7&quot; elementType=&quot;N&quot; x2=&quot;7.9875&quot; y2=&quot;-3.9567&quot;/&gt;

    &lt;atom id=&quot;NADP-atom8&quot; elementType=&quot;O&quot; x2=&quot;6.1335&quot; y2=&quot;-2.4826&quot;/&gt;
    &lt;atom id=&quot;NADP-atom9&quot; elementType=&quot;O&quot; x2=&quot;8.1839&quot; y2=&quot;-3.2502&quot;/&gt;

    &lt;atom id=&quot;NADP-atom10&quot; elementType=&quot;C&quot; x2=&quot;7.2769&quot; y2=&quot;-4.3761&quot;/&gt;
    &lt;atom id=&quot;NADP-atom11&quot; elementType=&quot;C&quot; x2=&quot;7.9875&quot; y2=&quot;-5.6161&quot;/&gt;

    &lt;atom id=&quot;NADP-atom12&quot; elementType=&quot;C&quot; x2=&quot;8.7072&quot; y2=&quot;-5.2058&quot;/&gt;
    &lt;atom id=&quot;NADP-atom13&quot; elementType=&quot;C&quot; x2=&quot;8.7072&quot; y2=&quot;-4.3761&quot;/&gt;

    &lt;atom id=&quot;NADP-atom14&quot; elementType=&quot;C&quot; x2=&quot;7.5247&quot; y2=&quot;-2.7725&quot;/&gt;
    &lt;atom id=&quot;NADP-atom15&quot; elementType=&quot;C&quot; x2=&quot;7.7737&quot; y2=&quot;-1.9874&quot;/&gt;

    &lt;atom id=&quot;NADP-atom16&quot; elementType=&quot;C&quot; x2=&quot;8.5987&quot; y2=&quot;-1.9874&quot;/&gt;
    &lt;atom id=&quot;NADP-atom17&quot; elementType=&quot;C&quot; x2=&quot;8.8524&quot; y2=&quot;-2.7725&quot;/&gt;

    &lt;atom id=&quot;NADP-atom18&quot; elementType=&quot;N&quot; x2=&quot;7.2769&quot; y2=&quot;-5.2058&quot;/&gt;
    &lt;atom id=&quot;NADP-atom19&quot; elementType=&quot;N&quot; x2=&quot;9.4949&quot; y2=&quot;-4.1282&quot;/&gt;

    &lt;atom id=&quot;NADP-atom20&quot; elementType=&quot;P&quot; x2=&quot;5.3121&quot; y2=&quot;-2.4844&quot;/&gt;
    &lt;atom id=&quot;NADP-atom21&quot; elementType=&quot;N&quot; x2=&quot;7.9852&quot; y2=&quot;-6.4411&quot;/&gt;

    &lt;atom id=&quot;NADP-atom22&quot; elementType=&quot;O&quot; x2=&quot;4.4916&quot; y2=&quot;-2.4844&quot;/&gt;
    &lt;atom id=&quot;NADP-atom23&quot; elementType=&quot;O&quot; x2=&quot;3.6666&quot; y2=&quot;-3.3112&quot;/&gt;

    &lt;atom id=&quot;NADP-atom24&quot; elementType=&quot;O&quot; x2=&quot;3.6641&quot; y2=&quot;-1.6612&quot;/&gt;
    &lt;atom id=&quot;NADP-atom25&quot; elementType=&quot;P&quot; x2=&quot;3.6657&quot; y2=&quot;-2.4862&quot;/&gt;

    &lt;atom id=&quot;NADP-atom26&quot; elementType=&quot;O&quot; x2=&quot;9.0842&quot; y2=&quot;-1.3204&quot;/&gt;
    &lt;atom id=&quot;NADP-atom27&quot; elementType=&quot;P&quot; x2=&quot;9.9092&quot; y2=&quot;-1.3204&quot;/&gt;

    &lt;atom id=&quot;NADP-atom28&quot; elementType=&quot;O&quot; x2=&quot;9.9092&quot; y2=&quot;-2.1454&quot;/&gt;
    &lt;atom id=&quot;NADP-atom29&quot; elementType=&quot;O&quot; x2=&quot;10.7342&quot; y2=&quot;-1.3204&quot;/&gt;

    &lt;atom id=&quot;NADP-atom30&quot; elementType=&quot;O&quot; x2=&quot;9.9092&quot; y2=&quot;-0.4954&quot;/&gt;
    &lt;atom id=&quot;NADP-atom31&quot; elementType=&quot;C&quot; x2=&quot;1.4118&quot; y2=&quot;-2.4811&quot;/&gt;

    &lt;atom id=&quot;NADP-atom32&quot; elementType=&quot;C&quot; x2=&quot;0.0769&quot; y2=&quot;-2.4811&quot;/&gt;
    &lt;atom id=&quot;NADP-atom33&quot; elementType=&quot;C&quot; x2=&quot;0.3318&quot; y2=&quot;-1.6965&quot;/&gt;

    &lt;atom id=&quot;NADP-atom34&quot; elementType=&quot;C&quot; x2=&quot;1.1568&quot; y2=&quot;-1.6965&quot;/&gt;
    &lt;atom id=&quot;NADP-atom35&quot; elementType=&quot;O&quot; x2=&quot;0.7443&quot; y2=&quot;-2.966&quot;/&gt;

    &lt;atom id=&quot;NADP-atom36&quot; elementType=&quot;O&quot; x2=&quot;-0.1531&quot; y2=&quot;-1.0291&quot;/&gt;
    &lt;atom id=&quot;NADP-atom37&quot; elementType=&quot;O&quot; x2=&quot;1.6418&quot; y2=&quot;-1.0291&quot;/&gt;

    &lt;atom id=&quot;NADP-atom38&quot; elementType=&quot;C&quot; x2=&quot;-0.7077&quot; y2=&quot;-3.561&quot;/&gt;
    &lt;atom id=&quot;NADP-atom39&quot; elementType=&quot;C&quot; x2=&quot;-1.4222&quot; y2=&quot;-3.9735&quot;/&gt;

    &lt;atom id=&quot;NADP-atom40&quot; elementType=&quot;C&quot; x2=&quot;-2.1367&quot; y2=&quot;-3.561&quot;/&gt;
    &lt;atom id=&quot;NADP-atom41&quot; elementType=&quot;C&quot; x2=&quot;-2.1367&quot; y2=&quot;-2.736&quot;/&gt;

    &lt;atom id=&quot;NADP-atom42&quot; elementType=&quot;C&quot; x2=&quot;-1.4222&quot; y2=&quot;-2.3235&quot;/&gt;
    &lt;atom id=&quot;NADP-atom43&quot; elementType=&quot;C&quot; x2=&quot;-2.8511&quot; y2=&quot;-2.3235&quot;/&gt;

    &lt;atom id=&quot;NADP-atom44&quot; elementType=&quot;O&quot; x2=&quot;-2.8511&quot; y2=&quot;-1.4985&quot;/&gt;
    &lt;atom id=&quot;NADP-atom45&quot; elementType=&quot;N&quot; x2=&quot;-3.5656&quot; y2=&quot;-2.736&quot;/&gt;

    &lt;atom id=&quot;NADP-atom46&quot; elementType=&quot;N&quot; x2=&quot;-0.7077&quot; y2=&quot;-2.736&quot; formalCharge=&quot;1&quot;/&gt;

    &lt;atom id=&quot;NADP-atom47&quot; elementType=&quot;C&quot; x2=&quot;2.1248&quot; y2=&quot;-2.8961&quot;/&gt;
    &lt;atom id=&quot;NADP-atom48&quot; elementType=&quot;O&quot; x2=&quot;2.8407&quot; y2=&quot;-2.4862&quot;/&gt;

   &lt;/atomArray&gt;
   &lt;bondArray&gt;
    &lt;bond id=&quot;NADP-bond1&quot; atomRefs=&quot;NADP-atom47 NADP-atom48&quot; order=&quot;1&quot;/&gt;

    &lt;bond id=&quot;NADP-bond2&quot; atomRefs=&quot;NADP-atom31 NADP-atom47&quot; order=&quot;1&quot;/&gt;
    &lt;bond id=&quot;NADP-bond3&quot; atomRefs=&quot;NADP-atom43 NADP-atom45&quot; order=&quot;1&quot;/&gt;

    &lt;bond id=&quot;NADP-bond4&quot; atomRefs=&quot;NADP-atom43 NADP-atom44&quot; order=&quot;2&quot;/&gt;
    &lt;bond id=&quot;NADP-bond5&quot; atomRefs=&quot;NADP-atom41 NADP-atom43&quot; order=&quot;1&quot;/&gt;

    &lt;bond id=&quot;NADP-bond6&quot; atomRefs=&quot;NADP-atom42 NADP-atom41&quot; order=&quot;A&quot;/&gt;
    &lt;bond id=&quot;NADP-bond7&quot; atomRefs=&quot;NADP-atom41 NADP-atom40&quot; order=&quot;A&quot;/&gt;

    &lt;bond id=&quot;NADP-bond8&quot; atomRefs=&quot;NADP-atom40 NADP-atom39&quot; order=&quot;A&quot;/&gt;
    &lt;bond id=&quot;NADP-bond9&quot; atomRefs=&quot;NADP-atom39 NADP-atom38&quot; order=&quot;A&quot;/&gt;

    &lt;bond id=&quot;NADP-bond10&quot; atomRefs=&quot;NADP-atom38 NADP-atom46&quot; order=&quot;A&quot;/&gt;
    &lt;bond id=&quot;NADP-bond11&quot; atomRefs=&quot;NADP-atom46 NADP-atom42&quot; order=&quot;A&quot;/&gt;

    &lt;bond id=&quot;NADP-bond12&quot; atomRefs=&quot;NADP-atom34 NADP-atom37&quot; order=&quot;1&quot;/&gt;
    &lt;bond id=&quot;NADP-bond13&quot; atomRefs=&quot;NADP-atom33 NADP-atom36&quot; order=&quot;1&quot;/&gt;

    &lt;bond id=&quot;NADP-bond14&quot; atomRefs=&quot;NADP-atom32 NADP-atom46&quot; order=&quot;1&quot;/&gt;
    &lt;bond id=&quot;NADP-bond15&quot; atomRefs=&quot;NADP-atom33 NADP-atom34&quot; order=&quot;1&quot;/&gt;

    &lt;bond id=&quot;NADP-bond16&quot; atomRefs=&quot;NADP-atom32 NADP-atom33&quot; order=&quot;1&quot;/&gt;
    &lt;bond id=&quot;NADP-bond17&quot; atomRefs=&quot;NADP-atom35 NADP-atom32&quot; order=&quot;1&quot;/&gt;

    &lt;bond id=&quot;NADP-bond18&quot; atomRefs=&quot;NADP-atom35 NADP-atom31&quot; order=&quot;1&quot;/&gt;
    &lt;bond id=&quot;NADP-bond19&quot; atomRefs=&quot;NADP-atom34 NADP-atom31&quot; order=&quot;1&quot;/&gt;

    &lt;bond id=&quot;NADP-bond20&quot; atomRefs=&quot;NADP-atom27 NADP-atom28&quot; order=&quot;2&quot;/&gt;
    &lt;bond id=&quot;NADP-bond21&quot; atomRefs=&quot;NADP-atom27 NADP-atom30&quot; order=&quot;1&quot;/&gt;

    &lt;bond id=&quot;NADP-bond22&quot; atomRefs=&quot;NADP-atom27 NADP-atom29&quot; order=&quot;1&quot;/&gt;
    &lt;bond id=&quot;NADP-bond23&quot; atomRefs=&quot;NADP-atom26 NADP-atom27&quot; order=&quot;1&quot;/&gt;

    &lt;bond id=&quot;NADP-bond24&quot; atomRefs=&quot;NADP-atom48 NADP-atom25&quot; order=&quot;1&quot;/&gt;
    &lt;bond id=&quot;NADP-bond25&quot; atomRefs=&quot;NADP-atom24 NADP-atom25&quot; order=&quot;1&quot;/&gt;

    &lt;bond id=&quot;NADP-bond26&quot; atomRefs=&quot;NADP-atom23 NADP-atom25&quot; order=&quot;2&quot;/&gt;
    &lt;bond id=&quot;NADP-bond27&quot; atomRefs=&quot;NADP-atom22 NADP-atom25&quot; order=&quot;1&quot;/&gt;

    &lt;bond id=&quot;NADP-bond28&quot; atomRefs=&quot;NADP-atom16 NADP-atom26&quot; order=&quot;1&quot;/&gt;
    &lt;bond id=&quot;NADP-bond29&quot; atomRefs=&quot;NADP-atom21 NADP-atom11&quot; order=&quot;1&quot;/&gt;

    &lt;bond id=&quot;NADP-bond30&quot; atomRefs=&quot;NADP-atom1 NADP-atom20&quot; order=&quot;2&quot;/&gt;
    &lt;bond id=&quot;NADP-bond31&quot; atomRefs=&quot;NADP-atom15 NADP-atom2&quot; order=&quot;1&quot;/&gt;

    &lt;bond id=&quot;NADP-bond32&quot; atomRefs=&quot;NADP-atom3 NADP-atom20&quot; order=&quot;1&quot;/&gt;
    &lt;bond id=&quot;NADP-bond33&quot; atomRefs=&quot;NADP-atom6 NADP-atom4&quot; order=&quot;A&quot;/&gt;

    &lt;bond id=&quot;NADP-bond34&quot; atomRefs=&quot;NADP-atom4 NADP-atom19&quot; order=&quot;A&quot;/&gt;
    &lt;bond id=&quot;NADP-bond35&quot; atomRefs=&quot;NADP-atom5 NADP-atom8&quot; order=&quot;1&quot;/&gt;

    &lt;bond id=&quot;NADP-bond36&quot; atomRefs=&quot;NADP-atom14 NADP-atom5&quot; order=&quot;1&quot;/&gt;
    &lt;bond id=&quot;NADP-bond37&quot; atomRefs=&quot;NADP-atom12 NADP-atom6&quot; order=&quot;A&quot;/&gt;

    &lt;bond id=&quot;NADP-bond38&quot; atomRefs=&quot;NADP-atom10 NADP-atom7&quot; order=&quot;A&quot;/&gt;
    &lt;bond id=&quot;NADP-bond39&quot; atomRefs=&quot;NADP-atom7 NADP-atom13&quot; order=&quot;A&quot;/&gt;

    &lt;bond id=&quot;NADP-bond40&quot; atomRefs=&quot;NADP-atom8 NADP-atom20&quot; order=&quot;1&quot;/&gt;
    &lt;bond id=&quot;NADP-bond41&quot; atomRefs=&quot;NADP-atom9 NADP-atom14&quot; order=&quot;1&quot;/&gt;

    &lt;bond id=&quot;NADP-bond42&quot; atomRefs=&quot;NADP-atom9 NADP-atom17&quot; order=&quot;1&quot;/&gt;
    &lt;bond id=&quot;NADP-bond43&quot; atomRefs=&quot;NADP-atom22 NADP-atom20&quot; order=&quot;1&quot;/&gt;

    &lt;bond id=&quot;NADP-bond44&quot; atomRefs=&quot;NADP-atom18 NADP-atom10&quot; order=&quot;A&quot;/&gt;
    &lt;bond id=&quot;NADP-bond45&quot; atomRefs=&quot;NADP-atom12 NADP-atom11&quot; order=&quot;A&quot;/&gt;

    &lt;bond id=&quot;NADP-bond46&quot; atomRefs=&quot;NADP-atom11 NADP-atom18&quot; order=&quot;A&quot;/&gt;
    &lt;bond id=&quot;NADP-bond47&quot; atomRefs=&quot;NADP-atom13 NADP-atom12&quot; order=&quot;A&quot;/&gt;

    &lt;bond id=&quot;NADP-bond48&quot; atomRefs=&quot;NADP-atom19 NADP-atom13&quot; order=&quot;A&quot;/&gt;
    &lt;bond id=&quot;NADP-bond49&quot; atomRefs=&quot;NADP-atom14 NADP-atom15&quot; order=&quot;1&quot;/&gt;

    &lt;bond id=&quot;NADP-bond50&quot; atomRefs=&quot;NADP-atom15 NADP-atom16&quot; order=&quot;1&quot;/&gt;
    &lt;bond id=&quot;NADP-bond51&quot; atomRefs=&quot;NADP-atom16 NADP-atom17&quot; order=&quot;1&quot;/&gt;

    &lt;bond id=&quot;NADP-bond52&quot; atomRefs=&quot;NADP-atom17 NADP-atom19&quot; order=&quot;1&quot;/&gt;
   &lt;/bondArray&gt;
   &lt;formula concise=&quot;C 21 H 29 N 7 O 17 P 3&quot; formalCharge=&quot;0&quot;/&gt;

   &lt;float title=&quot;molecularWeight&quot; units=&quot;g/mol&quot;&gt;744.418&lt;/float&gt;
   &lt;string title=&quot;smiles&quot;&gt;C(C1(OC(C(C(O)1)OP(O)(=O)O)n2(c3(c(nc2)c(N)ncn3))))OP(O)(=O)OP(=O)(O)OCC4(OC(C(O)C(O)4)[n+1]5(cc(C(N)=O)ccc5))&lt;/string&gt;
  &lt;/molecule&gt;

 &lt;/cml&gt;</p1:STRUCTURE-DATA>
        <p1:STRUCTURE-FORMAT rdf:datatype="&xsd;string">CML</p1:STRUCTURE-FORMAT>
    </p1:chemicalStructure>
    


    <!-- Individual: http://BioCyc.org/HUMAN/pathway-biopax?object=GLYCOLYSIS/TCA/GLYOX-BYPASS#chemicalStructure17642 -->

    <p1:chemicalStructure rdf:about="#chemicalStructure17642">
        <p1:STRUCTURE-DATA rdf:datatype="&xsd;string"
            >&lt;cml&gt;
  &lt;molecule id=&quot;NADPH&quot; title=&quot;NADPH&quot; dictRef=&quot;dictNADPH&quot;&gt;

   &lt;atomArray&gt;
    &lt;atom id=&quot;NADPH-atom1&quot; elementType=&quot;O&quot; x2=&quot;5.313&quot; y2=&quot;-3.3049&quot;/&gt;

    &lt;atom id=&quot;NADPH-atom2&quot; elementType=&quot;O&quot; x2=&quot;7.2891&quot; y2=&quot;-1.3253&quot;/&gt;
    &lt;atom id=&quot;NADPH-atom3&quot; elementType=&quot;O&quot; x2=&quot;5.3105&quot; y2=&quot;-1.6639&quot;/&gt;

    &lt;atom id=&quot;NADPH-atom4&quot; elementType=&quot;C&quot; x2=&quot;9.9778&quot; y2=&quot;-4.7867&quot;/&gt;
    &lt;atom id=&quot;NADPH-atom5&quot; elementType=&quot;C&quot; x2=&quot;6.7454&quot; y2=&quot;-3.0291&quot;/&gt;

    &lt;atom id=&quot;NADPH-atom6&quot; elementType=&quot;N&quot; x2=&quot;9.4969&quot; y2=&quot;-5.4609&quot;/&gt;
    &lt;atom id=&quot;NADPH-atom7&quot; elementType=&quot;N&quot; x2=&quot;7.9875&quot; y2=&quot;-3.9567&quot;/&gt;

    &lt;atom id=&quot;NADPH-atom8&quot; elementType=&quot;O&quot; x2=&quot;6.1335&quot; y2=&quot;-2.4826&quot;/&gt;
    &lt;atom id=&quot;NADPH-atom9&quot; elementType=&quot;O&quot; x2=&quot;8.1839&quot; y2=&quot;-3.2502&quot;/&gt;

    &lt;atom id=&quot;NADPH-atom10&quot; elementType=&quot;C&quot; x2=&quot;7.2769&quot; y2=&quot;-4.3761&quot;/&gt;
    &lt;atom id=&quot;NADPH-atom11&quot; elementType=&quot;C&quot; x2=&quot;7.9875&quot; y2=&quot;-5.6161&quot;/&gt;

    &lt;atom id=&quot;NADPH-atom12&quot; elementType=&quot;C&quot; x2=&quot;8.7072&quot; y2=&quot;-5.2058&quot;/&gt;
    &lt;atom id=&quot;NADPH-atom13&quot; elementType=&quot;C&quot; x2=&quot;8.7072&quot; y2=&quot;-4.3761&quot;/&gt;

    &lt;atom id=&quot;NADPH-atom14&quot; elementType=&quot;C&quot; x2=&quot;7.5247&quot; y2=&quot;-2.7725&quot;/&gt;
    &lt;atom id=&quot;NADPH-atom15&quot; elementType=&quot;C&quot; x2=&quot;7.7737&quot; y2=&quot;-1.9874&quot;/&gt;

    &lt;atom id=&quot;NADPH-atom16&quot; elementType=&quot;C&quot; x2=&quot;8.5987&quot; y2=&quot;-1.9874&quot;/&gt;
    &lt;atom id=&quot;NADPH-atom17&quot; elementType=&quot;C&quot; x2=&quot;8.8524&quot; y2=&quot;-2.7725&quot;/&gt;

    &lt;atom id=&quot;NADPH-atom18&quot; elementType=&quot;N&quot; x2=&quot;7.2769&quot; y2=&quot;-5.2058&quot;/&gt;
    &lt;atom id=&quot;NADPH-atom19&quot; elementType=&quot;N&quot; x2=&quot;9.4949&quot; y2=&quot;-4.1282&quot;/&gt;

    &lt;atom id=&quot;NADPH-atom20&quot; elementType=&quot;P&quot; x2=&quot;5.3121&quot; y2=&quot;-2.4844&quot;/&gt;
    &lt;atom id=&quot;NADPH-atom21&quot; elementType=&quot;N&quot; x2=&quot;7.9852&quot; y2=&quot;-6.4411&quot;/&gt;

    &lt;atom id=&quot;NADPH-atom22&quot; elementType=&quot;O&quot; x2=&quot;4.4916&quot; y2=&quot;-2.4844&quot;/&gt;
    &lt;atom id=&quot;NADPH-atom23&quot; elementType=&quot;O&quot; x2=&quot;3.6666&quot; y2=&quot;-3.3112&quot;/&gt;

    &lt;atom id=&quot;NADPH-atom24&quot; elementType=&quot;O&quot; x2=&quot;3.6641&quot; y2=&quot;-1.6612&quot;/&gt;
    &lt;atom id=&quot;NADPH-atom25&quot; elementType=&quot;P&quot; x2=&quot;3.6657&quot; y2=&quot;-2.4862&quot;/&gt;

    &lt;atom id=&quot;NADPH-atom26&quot; elementType=&quot;O&quot; x2=&quot;9.0842&quot; y2=&quot;-1.3204&quot;/&gt;
    &lt;atom id=&quot;NADPH-atom27&quot; elementType=&quot;P&quot; x2=&quot;9.9092&quot; y2=&quot;-1.3204&quot;/&gt;

    &lt;atom id=&quot;NADPH-atom28&quot; elementType=&quot;O&quot; x2=&quot;9.9092&quot; y2=&quot;-2.1454&quot;/&gt;
    &lt;atom id=&quot;NADPH-atom29&quot; elementType=&quot;O&quot; x2=&quot;10.7342&quot; y2=&quot;-1.3204&quot;/&gt;

    &lt;atom id=&quot;NADPH-atom30&quot; elementType=&quot;O&quot; x2=&quot;9.9092&quot; y2=&quot;-0.4954&quot;/&gt;
    &lt;atom id=&quot;NADPH-atom31&quot; elementType=&quot;C&quot; x2=&quot;1.4118&quot; y2=&quot;-2.4811&quot;/&gt;

    &lt;atom id=&quot;NADPH-atom32&quot; elementType=&quot;C&quot; x2=&quot;0.0769&quot; y2=&quot;-2.4811&quot;/&gt;
    &lt;atom id=&quot;NADPH-atom33&quot; elementType=&quot;C&quot; x2=&quot;0.3318&quot; y2=&quot;-1.6965&quot;/&gt;

    &lt;atom id=&quot;NADPH-atom34&quot; elementType=&quot;C&quot; x2=&quot;1.1568&quot; y2=&quot;-1.6965&quot;/&gt;
    &lt;atom id=&quot;NADPH-atom35&quot; elementType=&quot;O&quot; x2=&quot;0.7443&quot; y2=&quot;-2.966&quot;/&gt;

    &lt;atom id=&quot;NADPH-atom36&quot; elementType=&quot;O&quot; x2=&quot;-0.1531&quot; y2=&quot;-1.0291&quot;/&gt;
    &lt;atom id=&quot;NADPH-atom37&quot; elementType=&quot;O&quot; x2=&quot;1.6418&quot; y2=&quot;-1.0291&quot;/&gt;

    &lt;atom id=&quot;NADPH-atom38&quot; elementType=&quot;C&quot; x2=&quot;-0.7077&quot; y2=&quot;-3.561&quot;/&gt;
    &lt;atom id=&quot;NADPH-atom39&quot; elementType=&quot;C&quot; x2=&quot;-1.4222&quot; y2=&quot;-3.9735&quot;/&gt;

    &lt;atom id=&quot;NADPH-atom40&quot; elementType=&quot;C&quot; x2=&quot;-2.1367&quot; y2=&quot;-3.561&quot;/&gt;
    &lt;atom id=&quot;NADPH-atom41&quot; elementType=&quot;C&quot; x2=&quot;-2.1367&quot; y2=&quot;-2.736&quot;/&gt;

    &lt;atom id=&quot;NADPH-atom42&quot; elementType=&quot;C&quot; x2=&quot;-1.4222&quot; y2=&quot;-2.3235&quot;/&gt;
    &lt;atom id=&quot;NADPH-atom43&quot; elementType=&quot;C&quot; x2=&quot;-2.8511&quot; y2=&quot;-2.3235&quot;/&gt;

    &lt;atom id=&quot;NADPH-atom44&quot; elementType=&quot;O&quot; x2=&quot;-2.8511&quot; y2=&quot;-1.4985&quot;/&gt;
    &lt;atom id=&quot;NADPH-atom45&quot; elementType=&quot;N&quot; x2=&quot;-3.5656&quot; y2=&quot;-2.736&quot;/&gt;

    &lt;atom id=&quot;NADPH-atom46&quot; elementType=&quot;N&quot; x2=&quot;-0.7077&quot; y2=&quot;-2.736&quot;/&gt;
    &lt;atom id=&quot;NADPH-atom47&quot; elementType=&quot;C&quot; x2=&quot;2.1248&quot; y2=&quot;-2.8961&quot;/&gt;

    &lt;atom id=&quot;NADPH-atom48&quot; elementType=&quot;O&quot; x2=&quot;2.8407&quot; y2=&quot;-2.4862&quot;/&gt;
   &lt;/atomArray&gt;

   &lt;bondArray&gt;
    &lt;bond id=&quot;NADPH-bond1&quot; atomRefs=&quot;NADPH-atom47 NADPH-atom48&quot; order=&quot;1&quot;/&gt;
    &lt;bond id=&quot;NADPH-bond2&quot; atomRefs=&quot;NADPH-atom31 NADPH-atom47&quot; order=&quot;1&quot;/&gt;

    &lt;bond id=&quot;NADPH-bond3&quot; atomRefs=&quot;NADPH-atom43 NADPH-atom45&quot; order=&quot;1&quot;/&gt;
    &lt;bond id=&quot;NADPH-bond4&quot; atomRefs=&quot;NADPH-atom43 NADPH-atom44&quot; order=&quot;2&quot;/&gt;

    &lt;bond id=&quot;NADPH-bond5&quot; atomRefs=&quot;NADPH-atom41 NADPH-atom43&quot; order=&quot;1&quot;/&gt;
    &lt;bond id=&quot;NADPH-bond6&quot; atomRefs=&quot;NADPH-atom41 NADPH-atom42&quot; order=&quot;2&quot;/&gt;

    &lt;bond id=&quot;NADPH-bond7&quot; atomRefs=&quot;NADPH-atom40 NADPH-atom41&quot; order=&quot;1&quot;/&gt;
    &lt;bond id=&quot;NADPH-bond8&quot; atomRefs=&quot;NADPH-atom39 NADPH-atom40&quot; order=&quot;1&quot;/&gt;

    &lt;bond id=&quot;NADPH-bond9&quot; atomRefs=&quot;NADPH-atom38 NADPH-atom39&quot; order=&quot;2&quot;/&gt;
    &lt;bond id=&quot;NADPH-bond10&quot; atomRefs=&quot;NADPH-atom38 NADPH-atom46&quot; order=&quot;1&quot;/&gt;

    &lt;bond id=&quot;NADPH-bond11&quot; atomRefs=&quot;NADPH-atom42 NADPH-atom46&quot; order=&quot;1&quot;/&gt;
    &lt;bond id=&quot;NADPH-bond12&quot; atomRefs=&quot;NADPH-atom34 NADPH-atom37&quot; order=&quot;1&quot;/&gt;

    &lt;bond id=&quot;NADPH-bond13&quot; atomRefs=&quot;NADPH-atom33 NADPH-atom36&quot; order=&quot;1&quot;/&gt;
    &lt;bond id=&quot;NADPH-bond14&quot; atomRefs=&quot;NADPH-atom32 NADPH-atom46&quot; order=&quot;1&quot;/&gt;

    &lt;bond id=&quot;NADPH-bond15&quot; atomRefs=&quot;NADPH-atom33 NADPH-atom34&quot; order=&quot;1&quot;/&gt;
    &lt;bond id=&quot;NADPH-bond16&quot; atomRefs=&quot;NADPH-atom32 NADPH-atom33&quot; order=&quot;1&quot;/&gt;

    &lt;bond id=&quot;NADPH-bond17&quot; atomRefs=&quot;NADPH-atom35 NADPH-atom32&quot; order=&quot;1&quot;/&gt;
    &lt;bond id=&quot;NADPH-bond18&quot; atomRefs=&quot;NADPH-atom35 NADPH-atom31&quot; order=&quot;1&quot;/&gt;

    &lt;bond id=&quot;NADPH-bond19&quot; atomRefs=&quot;NADPH-atom34 NADPH-atom31&quot; order=&quot;1&quot;/&gt;
    &lt;bond id=&quot;NADPH-bond20&quot; atomRefs=&quot;NADPH-atom27 NADPH-atom28&quot; order=&quot;2&quot;/&gt;

    &lt;bond id=&quot;NADPH-bond21&quot; atomRefs=&quot;NADPH-atom27 NADPH-atom30&quot; order=&quot;1&quot;/&gt;
    &lt;bond id=&quot;NADPH-bond22&quot; atomRefs=&quot;NADPH-atom27 NADPH-atom29&quot; order=&quot;1&quot;/&gt;

    &lt;bond id=&quot;NADPH-bond23&quot; atomRefs=&quot;NADPH-atom26 NADPH-atom27&quot; order=&quot;1&quot;/&gt;
    &lt;bond id=&quot;NADPH-bond24&quot; atomRefs=&quot;NADPH-atom48 NADPH-atom25&quot; order=&quot;1&quot;/&gt;

    &lt;bond id=&quot;NADPH-bond25&quot; atomRefs=&quot;NADPH-atom24 NADPH-atom25&quot; order=&quot;1&quot;/&gt;
    &lt;bond id=&quot;NADPH-bond26&quot; atomRefs=&quot;NADPH-atom23 NADPH-atom25&quot; order=&quot;2&quot;/&gt;

    &lt;bond id=&quot;NADPH-bond27&quot; atomRefs=&quot;NADPH-atom22 NADPH-atom25&quot; order=&quot;1&quot;/&gt;
    &lt;bond id=&quot;NADPH-bond28&quot; atomRefs=&quot;NADPH-atom16 NADPH-atom26&quot; order=&quot;1&quot;/&gt;

    &lt;bond id=&quot;NADPH-bond29&quot; atomRefs=&quot;NADPH-atom21 NADPH-atom11&quot; order=&quot;1&quot;/&gt;
    &lt;bond id=&quot;NADPH-bond30&quot; atomRefs=&quot;NADPH-atom1 NADPH-atom20&quot; order=&quot;2&quot;/&gt;

    &lt;bond id=&quot;NADPH-bond31&quot; atomRefs=&quot;NADPH-atom15 NADPH-atom2&quot; order=&quot;1&quot;/&gt;
    &lt;bond id=&quot;NADPH-bond32&quot; atomRefs=&quot;NADPH-atom3 NADPH-atom20&quot; order=&quot;1&quot;/&gt;

    &lt;bond id=&quot;NADPH-bond33&quot; atomRefs=&quot;NADPH-atom6 NADPH-atom4&quot; order=&quot;A&quot;/&gt;
    &lt;bond id=&quot;NADPH-bond34&quot; atomRefs=&quot;NADPH-atom4 NADPH-atom19&quot; order=&quot;A&quot;/&gt;

    &lt;bond id=&quot;NADPH-bond35&quot; atomRefs=&quot;NADPH-atom5 NADPH-atom8&quot; order=&quot;1&quot;/&gt;
    &lt;bond id=&quot;NADPH-bond36&quot; atomRefs=&quot;NADPH-atom14 NADPH-atom5&quot; order=&quot;1&quot;/&gt;

    &lt;bond id=&quot;NADPH-bond37&quot; atomRefs=&quot;NADPH-atom12 NADPH-atom6&quot; order=&quot;A&quot;/&gt;
    &lt;bond id=&quot;NADPH-bond38&quot; atomRefs=&quot;NADPH-atom10 NADPH-atom7&quot; order=&quot;A&quot;/&gt;

    &lt;bond id=&quot;NADPH-bond39&quot; atomRefs=&quot;NADPH-atom7 NADPH-atom13&quot; order=&quot;A&quot;/&gt;
    &lt;bond id=&quot;NADPH-bond40&quot; atomRefs=&quot;NADPH-atom8 NADPH-atom20&quot; order=&quot;1&quot;/&gt;

    &lt;bond id=&quot;NADPH-bond41&quot; atomRefs=&quot;NADPH-atom9 NADPH-atom14&quot; order=&quot;1&quot;/&gt;
    &lt;bond id=&quot;NADPH-bond42&quot; atomRefs=&quot;NADPH-atom9 NADPH-atom17&quot; order=&quot;1&quot;/&gt;

    &lt;bond id=&quot;NADPH-bond43&quot; atomRefs=&quot;NADPH-atom22 NADPH-atom20&quot; order=&quot;1&quot;/&gt;
    &lt;bond id=&quot;NADPH-bond44&quot; atomRefs=&quot;NADPH-atom18 NADPH-atom10&quot; order=&quot;A&quot;/&gt;

    &lt;bond id=&quot;NADPH-bond45&quot; atomRefs=&quot;NADPH-atom12 NADPH-atom11&quot; order=&quot;A&quot;/&gt;
    &lt;bond id=&quot;NADPH-bond46&quot; atomRefs=&quot;NADPH-atom11 NADPH-atom18&quot; order=&quot;A&quot;/&gt;

    &lt;bond id=&quot;NADPH-bond47&quot; atomRefs=&quot;NADPH-atom13 NADPH-atom12&quot; order=&quot;A&quot;/&gt;
    &lt;bond id=&quot;NADPH-bond48&quot; atomRefs=&quot;NADPH-atom19 NADPH-atom13&quot; order=&quot;A&quot;/&gt;

    &lt;bond id=&quot;NADPH-bond49&quot; atomRefs=&quot;NADPH-atom14 NADPH-atom15&quot; order=&quot;1&quot;/&gt;
    &lt;bond id=&quot;NADPH-bond50&quot; atomRefs=&quot;NADPH-atom15 NADPH-atom16&quot; order=&quot;1&quot;/&gt;

    &lt;bond id=&quot;NADPH-bond51&quot; atomRefs=&quot;NADPH-atom16 NADPH-atom17&quot; order=&quot;1&quot;/&gt;
    &lt;bond id=&quot;NADPH-bond52&quot; atomRefs=&quot;NADPH-atom17 NADPH-atom19&quot; order=&quot;1&quot;/&gt;

   &lt;/bondArray&gt;
   &lt;formula concise=&quot;C 21 H 30 N 7 O 17 P 3&quot; formalCharge=&quot;0&quot;/&gt;
   &lt;float title=&quot;molecularWeight&quot; units=&quot;g/mol&quot;&gt;745.426&lt;/float&gt;

   &lt;string title=&quot;smiles&quot;&gt;C(C1(OC(C(C(O)1)OP(O)(=O)O)n2(c3(c(nc2)c(N)ncn3))))OP(O)(=O)OP(=O)(O)OCC4(OC(C(O)C(O)4)N5(C=C(C(N)=O)CC=C5))&lt;/string&gt;
  &lt;/molecule&gt;
 &lt;/cml&gt;</p1:STRUCTURE-DATA>
        <p1:STRUCTURE-FORMAT rdf:datatype="&xsd;string">CML</p1:STRUCTURE-FORMAT>
    </p1:chemicalStructure>
    


    <!-- Individual: http://BioCyc.org/HUMAN/pathway-biopax?object=GLYCOLYSIS/TCA/GLYOX-BYPASS#chemicalStructure17648 -->

    <p1:chemicalStructure rdf:about="#chemicalStructure17648">
        <p1:STRUCTURE-DATA rdf:datatype="&xsd;string"
            >&lt;cml&gt;

  &lt;molecule id=&quot;2-KETOGLUTARATE&quot; title=&quot;alpha-ketoglutarate&quot; dictRef=&quot;dict2-KETOGLUTARATE&quot;&gt;
   &lt;atomArray&gt;
    &lt;atom id=&quot;2-KETOGLUTARATE-atom1&quot; elementType=&quot;C&quot; x2=&quot;-0.33887&quot; y2=&quot;-0.61794&quot;/&gt;

    &lt;atom id=&quot;2-KETOGLUTARATE-atom2&quot; elementType=&quot;O&quot; x2=&quot;0.99668&quot; y2=&quot;-0.61462&quot;/&gt;
    &lt;atom id=&quot;2-KETOGLUTARATE-atom3&quot; elementType=&quot;C&quot; x2=&quot;0.66777&quot; y2=&quot;-0.42193&quot;/&gt;

    &lt;atom id=&quot;2-KETOGLUTARATE-atom4&quot; elementType=&quot;O&quot; x2=&quot;0.33223&quot; y2=&quot;-1.0&quot;/&gt;
    &lt;atom id=&quot;2-KETOGLUTARATE-atom5&quot; elementType=&quot;O&quot; x2=&quot;0.66777&quot; y2=&quot;-0.03987&quot;/&gt;

    &lt;atom id=&quot;2-KETOGLUTARATE-atom6&quot; elementType=&quot;C&quot; x2=&quot;0.33223&quot; y2=&quot;-0.61794&quot;/&gt;
    &lt;atom id=&quot;2-KETOGLUTARATE-atom7&quot; elementType=&quot;O&quot; x2=&quot;-1.0&quot; y2=&quot;-0.61462&quot;/&gt;

    &lt;atom id=&quot;2-KETOGLUTARATE-atom8&quot; elementType=&quot;C&quot; x2=&quot;-0.00332&quot; y2=&quot;-0.42193&quot;/&gt;
    &lt;atom id=&quot;2-KETOGLUTARATE-atom9&quot; elementType=&quot;C&quot; x2=&quot;-0.6711&quot; y2=&quot;-0.42193&quot;/&gt;

    &lt;atom id=&quot;2-KETOGLUTARATE-atom10&quot; elementType=&quot;O&quot; x2=&quot;-0.6711&quot; y2=&quot;-0.03987&quot;/&gt;
   &lt;/atomArray&gt;

   &lt;bondArray&gt;
    &lt;bond id=&quot;2-KETOGLUTARATE-bond1&quot; atomRefs=&quot;2-KETOGLUTARATE-atom10 2-KETOGLUTARATE-atom9&quot; order=&quot;2&quot;/&gt;
    &lt;bond id=&quot;2-KETOGLUTARATE-bond2&quot; atomRefs=&quot;2-KETOGLUTARATE-atom9 2-KETOGLUTARATE-atom1&quot; order=&quot;1&quot;/&gt;

    &lt;bond id=&quot;2-KETOGLUTARATE-bond3&quot; atomRefs=&quot;2-KETOGLUTARATE-atom8 2-KETOGLUTARATE-atom6&quot; order=&quot;1&quot;/&gt;
    &lt;bond id=&quot;2-KETOGLUTARATE-bond4&quot; atomRefs=&quot;2-KETOGLUTARATE-atom7 2-KETOGLUTARATE-atom9&quot; order=&quot;1&quot;/&gt;

    &lt;bond id=&quot;2-KETOGLUTARATE-bond5&quot; atomRefs=&quot;2-KETOGLUTARATE-atom6 2-KETOGLUTARATE-atom3&quot; order=&quot;1&quot;/&gt;
    &lt;bond id=&quot;2-KETOGLUTARATE-bond6&quot; atomRefs=&quot;2-KETOGLUTARATE-atom5 2-KETOGLUTARATE-atom3&quot; order=&quot;2&quot;/&gt;

    &lt;bond id=&quot;2-KETOGLUTARATE-bond7&quot; atomRefs=&quot;2-KETOGLUTARATE-atom4 2-KETOGLUTARATE-atom6&quot; order=&quot;2&quot;/&gt;
    &lt;bond id=&quot;2-KETOGLUTARATE-bond8&quot; atomRefs=&quot;2-KETOGLUTARATE-atom2 2-KETOGLUTARATE-atom3&quot; order=&quot;1&quot;/&gt;

    &lt;bond id=&quot;2-KETOGLUTARATE-bond9&quot; atomRefs=&quot;2-KETOGLUTARATE-atom1 2-KETOGLUTARATE-atom8&quot; order=&quot;1&quot;/&gt;
   &lt;/bondArray&gt;
   &lt;formula concise=&quot;C 5 H 6 O 5&quot; formalCharge=&quot;0&quot;/&gt;

   &lt;float title=&quot;molecularWeight&quot; units=&quot;g/mol&quot;&gt;146.099&lt;/float&gt;
   &lt;string title=&quot;smiles&quot;&gt;C(O)(=O)C(=O)CCC(=O)O&lt;/string&gt;
  &lt;/molecule&gt;

 &lt;/cml&gt;</p1:STRUCTURE-DATA>
        <p1:STRUCTURE-FORMAT rdf:datatype="&xsd;string">CML</p1:STRUCTURE-FORMAT>
    </p1:chemicalStructure>
    


    <!-- Individual: http://BioCyc.org/HUMAN/pathway-biopax?object=GLYCOLYSIS/TCA/GLYOX-BYPASS#chemicalStructure17684 -->

    <p1:chemicalStructure rdf:about="#chemicalStructure17684">
        <p1:STRUCTURE-DATA rdf:datatype="&xsd;string"
            >&lt;cml&gt;
  &lt;molecule id=&quot;SUC-COA&quot; title=&quot;succinyl-CoA&quot; dictRef=&quot;dictSUC-COA&quot;&gt;

   &lt;atomArray&gt;
    &lt;atom id=&quot;SUC-COA-atom1&quot; elementType=&quot;C&quot; x2=&quot;0.88294&quot; y2=&quot;-0.23077&quot;/&gt;

    &lt;atom id=&quot;SUC-COA-atom2&quot; elementType=&quot;N&quot; x2=&quot;-1.0&quot; y2=&quot;-0.14381&quot;/&gt;
    &lt;atom id=&quot;SUC-COA-atom3&quot; elementType=&quot;C&quot; x2=&quot;0.8194&quot; y2=&quot;-0.35452&quot;/&gt;

    &lt;atom id=&quot;SUC-COA-atom4&quot; elementType=&quot;C&quot; x2=&quot;-0.60535&quot; y2=&quot;0.11371&quot;/&gt;
    &lt;atom id=&quot;SUC-COA-atom5&quot; elementType=&quot;N&quot; x2=&quot;0.60535&quot; y2=&quot;0.05017&quot;/&gt;

    &lt;atom id=&quot;SUC-COA-atom6&quot; elementType=&quot;O&quot; x2=&quot;-0.86622&quot; y2=&quot;0.11371&quot;/&gt;
    &lt;atom id=&quot;SUC-COA-atom7&quot; elementType=&quot;P&quot; x2=&quot;0.8194&quot; y2=&quot;-0.82274&quot;/&gt;

    &lt;atom id=&quot;SUC-COA-atom8&quot; elementType=&quot;C&quot; x2=&quot;-0.86622&quot; y2=&quot;-0.06355&quot;/&gt;
    &lt;atom id=&quot;SUC-COA-atom9&quot; elementType=&quot;O&quot; x2=&quot;0.8194&quot; y2=&quot;-0.46154&quot;/&gt;

    &lt;atom id=&quot;SUC-COA-atom10&quot; elementType=&quot;C&quot; x2=&quot;0.98662&quot; y2=&quot;0.21405&quot;/&gt;
    &lt;atom id=&quot;SUC-COA-atom11&quot; elementType=&quot;O&quot; x2=&quot;0.8194&quot; y2=&quot;-1.0&quot;/&gt;

    &lt;atom id=&quot;SUC-COA-atom12&quot; elementType=&quot;N&quot; x2=&quot;0.45151&quot; y2=&quot;0.29097&quot;/&gt;
    &lt;atom id=&quot;SUC-COA-atom13&quot; elementType=&quot;C&quot; x2=&quot;0.22408&quot; y2=&quot;-0.57525&quot;/&gt;

    &lt;atom id=&quot;SUC-COA-atom14&quot; elementType=&quot;O&quot; x2=&quot;0.71572&quot; y2=&quot;-0.14047&quot;/&gt;
    &lt;atom id=&quot;SUC-COA-atom15&quot; elementType=&quot;O&quot; x2=&quot;-0.66221&quot; y2=&quot;-0.41472&quot;/&gt;

    &lt;atom id=&quot;SUC-COA-atom16&quot; elementType=&quot;N&quot; x2=&quot;-0.52843&quot; y2=&quot;-0.6689&quot;/&gt;
    &lt;atom id=&quot;SUC-COA-atom17&quot; elementType=&quot;O&quot; x2=&quot;-0.31773&quot; y2=&quot;-0.04013&quot;/&gt;

    &lt;atom id=&quot;SUC-COA-atom18&quot; elementType=&quot;C&quot; x2=&quot;0.08696&quot; y2=&quot;-0.67559&quot;/&gt;
    &lt;atom id=&quot;SUC-COA-atom19&quot; elementType=&quot;O&quot; x2=&quot;0.48829&quot; y2=&quot;-0.39799&quot;/&gt;

    &lt;atom id=&quot;SUC-COA-atom20&quot; elementType=&quot;C&quot; x2=&quot;0.48829&quot; y2=&quot;-0.57525&quot;/&gt;
    &lt;atom id=&quot;SUC-COA-atom21&quot; elementType=&quot;O&quot; x2=&quot;0.21405&quot; y2=&quot;0.13712&quot;/&gt;

    &lt;atom id=&quot;SUC-COA-atom22&quot; elementType=&quot;C&quot; x2=&quot;-0.66221&quot; y2=&quot;-0.59197&quot;/&gt;
    &lt;atom id=&quot;SUC-COA-atom23&quot; elementType=&quot;H&quot; x2=&quot;0.8194&quot; y2=&quot;-0.24749&quot;/&gt;

    &lt;atom id=&quot;SUC-COA-atom24&quot; elementType=&quot;C&quot; x2=&quot;0.58863&quot; y2=&quot;0.37793&quot;/&gt;
    &lt;atom id=&quot;SUC-COA-atom25&quot; elementType=&quot;O&quot; x2=&quot;0.21405&quot; y2=&quot;-0.21739&quot;/&gt;

    &lt;atom id=&quot;SUC-COA-atom26&quot; elementType=&quot;C&quot; x2=&quot;-0.60535&quot; y2=&quot;-0.06355&quot;/&gt;
    &lt;atom id=&quot;SUC-COA-atom27&quot; elementType=&quot;N&quot; x2=&quot;0.88294&quot; y2=&quot;0.05686&quot;/&gt;

    &lt;atom id=&quot;SUC-COA-atom28&quot; elementType=&quot;C&quot; x2=&quot;-0.60535&quot; y2=&quot;-0.2408&quot;/&gt;
    &lt;atom id=&quot;SUC-COA-atom29&quot; elementType=&quot;O&quot; x2=&quot;0.8194&quot; y2=&quot;-0.62542&quot;/&gt;

    &lt;atom id=&quot;SUC-COA-atom30&quot; elementType=&quot;O&quot; x2=&quot;-0.11371&quot; y2=&quot;0.13712&quot;/&gt;
    &lt;atom id=&quot;SUC-COA-atom31&quot; elementType=&quot;H&quot; x2=&quot;0.61873&quot; y2=&quot;-0.24749&quot;/&gt;

    &lt;atom id=&quot;SUC-COA-atom32&quot; elementType=&quot;C&quot; x2=&quot;-0.47492&quot; y2=&quot;-0.14381&quot;/&gt;
    &lt;atom id=&quot;SUC-COA-atom33&quot; elementType=&quot;O&quot; x2=&quot;0.04013&quot; y2=&quot;-0.04013&quot;/&gt;

    &lt;atom id=&quot;SUC-COA-atom34&quot; elementType=&quot;O&quot; x2=&quot;-0.11371&quot; y2=&quot;-0.21739&quot;/&gt;
    &lt;atom id=&quot;SUC-COA-atom35&quot; elementType=&quot;O&quot; x2=&quot;0.99666&quot; y2=&quot;-0.82274&quot;/&gt;

    &lt;atom id=&quot;SUC-COA-atom36&quot; elementType=&quot;S&quot; x2=&quot;-0.06355&quot; y2=&quot;-0.56522&quot;/&gt;
    &lt;atom id=&quot;SUC-COA-atom37&quot; elementType=&quot;C&quot; x2=&quot;-0.20401&quot; y2=&quot;-0.6689&quot;/&gt;

    &lt;atom id=&quot;SUC-COA-atom38&quot; elementType=&quot;O&quot; x2=&quot;0.64548&quot; y2=&quot;-0.65552&quot;/&gt;
    &lt;atom id=&quot;SUC-COA-atom39&quot; elementType=&quot;C&quot; x2=&quot;0.7291&quot; y2=&quot;0.29766&quot;/&gt;

    &lt;atom id=&quot;SUC-COA-atom40&quot; elementType=&quot;C&quot; x2=&quot;-0.35452&quot; y2=&quot;-0.57525&quot;/&gt;
    &lt;atom id=&quot;SUC-COA-atom41&quot; elementType=&quot;O&quot; x2=&quot;0.08696&quot; y2=&quot;-0.85284&quot;/&gt;

    &lt;atom id=&quot;SUC-COA-atom42&quot; elementType=&quot;C&quot; x2=&quot;0.35786&quot; y2=&quot;-0.66555&quot;/&gt;
    &lt;atom id=&quot;SUC-COA-atom43&quot; elementType=&quot;O&quot; x2=&quot;0.38462&quot; y2=&quot;-0.04013&quot;/&gt;

    &lt;atom id=&quot;SUC-COA-atom44&quot; elementType=&quot;C&quot; x2=&quot;-0.86957&quot; y2=&quot;-0.67559&quot;/&gt;
    &lt;atom id=&quot;SUC-COA-atom45&quot; elementType=&quot;N&quot; x2=&quot;0.87291&quot; y2=&quot;0.3612&quot;/&gt;

    &lt;atom id=&quot;SUC-COA-atom46&quot; elementType=&quot;H&quot; x2=&quot;0.55184&quot; y2=&quot;-0.33779&quot;/&gt;
    &lt;atom id=&quot;SUC-COA-atom47&quot; elementType=&quot;P&quot; x2=&quot;0.21405&quot; y2=&quot;-0.04013&quot;/&gt;

    &lt;atom id=&quot;SUC-COA-atom48&quot; elementType=&quot;C&quot; x2=&quot;0.7291&quot; y2=&quot;0.14047&quot;/&gt;
    &lt;atom id=&quot;SUC-COA-atom49&quot; elementType=&quot;O&quot; x2=&quot;-0.74916&quot; y2=&quot;-0.32107&quot;/&gt;

    &lt;atom id=&quot;SUC-COA-atom50&quot; elementType=&quot;P&quot; x2=&quot;-0.11371&quot; y2=&quot;-0.04013&quot;/&gt;
    &lt;atom id=&quot;SUC-COA-atom51&quot; elementType=&quot;C&quot; x2=&quot;0.45151&quot; y2=&quot;0.13378&quot;/&gt;

    &lt;atom id=&quot;SUC-COA-atom52&quot; elementType=&quot;C&quot; x2=&quot;-1.0&quot; y2=&quot;-0.59197&quot;/&gt;
    &lt;atom id=&quot;SUC-COA-atom53&quot; elementType=&quot;C&quot; x2=&quot;-0.74916&quot; y2=&quot;-0.14381&quot;/&gt;

    &lt;atom id=&quot;SUC-COA-atom54&quot; elementType=&quot;C&quot; x2=&quot;0.55184&quot; y2=&quot;-0.04013&quot;/&gt;
    &lt;atom id=&quot;SUC-COA-atom55&quot; elementType=&quot;C&quot; x2=&quot;0.55184&quot; y2=&quot;-0.23077&quot;/&gt;

    &lt;atom id=&quot;SUC-COA-atom56&quot; elementType=&quot;O&quot; x2=&quot;0.64214&quot; y2=&quot;-0.82274&quot;/&gt;
    &lt;atom id=&quot;SUC-COA-atom57&quot; elementType=&quot;C&quot; x2=&quot;0.61873&quot; y2=&quot;-0.35452&quot;/&gt;

    &lt;atom id=&quot;SUC-COA-atom58&quot; elementType=&quot;N&quot; x2=&quot;0.58863&quot; y2=&quot;0.55518&quot;/&gt;
    &lt;atom id=&quot;SUC-COA-atom59&quot; elementType=&quot;H&quot; x2=&quot;0.88294&quot; y2=&quot;-0.33779&quot;/&gt;

   &lt;/atomArray&gt;
   &lt;bondArray&gt;
    &lt;bond id=&quot;SUC-COA-bond1&quot; atomRefs=&quot;SUC-COA-atom59 SUC-COA-atom1&quot; order=&quot;1&quot;/&gt;

    &lt;bond id=&quot;SUC-COA-bond2&quot; atomRefs=&quot;SUC-COA-atom58 SUC-COA-atom24&quot; order=&quot;1&quot;/&gt;
    &lt;bond id=&quot;SUC-COA-bond3&quot; atomRefs=&quot;SUC-COA-atom57 SUC-COA-atom29&quot; order=&quot;1&quot;/&gt;

    &lt;bond id=&quot;SUC-COA-bond4&quot; atomRefs=&quot;SUC-COA-atom57 SUC-COA-atom3&quot; order=&quot;1&quot;/&gt;
    &lt;bond id=&quot;SUC-COA-bond5&quot; atomRefs=&quot;SUC-COA-atom56 SUC-COA-atom7&quot; order=&quot;2&quot;/&gt;

    &lt;bond id=&quot;SUC-COA-bond6&quot; atomRefs=&quot;SUC-COA-atom55 SUC-COA-atom14&quot; order=&quot;1&quot;/&gt;
    &lt;bond id=&quot;SUC-COA-bond7&quot; atomRefs=&quot;SUC-COA-atom55 SUC-COA-atom57&quot; order=&quot;1&quot;/&gt;

    &lt;bond id=&quot;SUC-COA-bond8&quot; atomRefs=&quot;SUC-COA-atom54 SUC-COA-atom55&quot; order=&quot;1&quot;/&gt;
    &lt;bond id=&quot;SUC-COA-bond9&quot; atomRefs=&quot;SUC-COA-atom53 SUC-COA-atom26&quot; order=&quot;1&quot;/&gt;

    &lt;bond id=&quot;SUC-COA-bond10&quot; atomRefs=&quot;SUC-COA-atom52 SUC-COA-atom2&quot; order=&quot;1&quot;/&gt;
    &lt;bond id=&quot;SUC-COA-bond11&quot; atomRefs=&quot;SUC-COA-atom51 SUC-COA-atom5&quot; order=&quot;A&quot;/&gt;

    &lt;bond id=&quot;SUC-COA-bond12&quot; atomRefs=&quot;SUC-COA-atom50 SUC-COA-atom33&quot; order=&quot;1&quot;/&gt;
    &lt;bond id=&quot;SUC-COA-bond13&quot; atomRefs=&quot;SUC-COA-atom49 SUC-COA-atom53&quot; order=&quot;1&quot;/&gt;

    &lt;bond id=&quot;SUC-COA-bond14&quot; atomRefs=&quot;SUC-COA-atom27 SUC-COA-atom48&quot; order=&quot;A&quot;/&gt;
    &lt;bond id=&quot;SUC-COA-bond15&quot; atomRefs=&quot;SUC-COA-atom47 SUC-COA-atom43&quot; order=&quot;1&quot;/&gt;

    &lt;bond id=&quot;SUC-COA-bond16&quot; atomRefs=&quot;SUC-COA-atom46 SUC-COA-atom55&quot; order=&quot;1&quot;/&gt;
    &lt;bond id=&quot;SUC-COA-bond17&quot; atomRefs=&quot;SUC-COA-atom45 SUC-COA-atom10&quot; order=&quot;A&quot;/&gt;

    &lt;bond id=&quot;SUC-COA-bond18&quot; atomRefs=&quot;SUC-COA-atom39 SUC-COA-atom45&quot; order=&quot;A&quot;/&gt;
    &lt;bond id=&quot;SUC-COA-bond19&quot; atomRefs=&quot;SUC-COA-atom44 SUC-COA-atom52&quot; order=&quot;1&quot;/&gt;

    &lt;bond id=&quot;SUC-COA-bond20&quot; atomRefs=&quot;SUC-COA-atom43 SUC-COA-atom54&quot; order=&quot;1&quot;/&gt;
    &lt;bond id=&quot;SUC-COA-bond21&quot; atomRefs=&quot;SUC-COA-atom42 SUC-COA-atom13&quot; order=&quot;1&quot;/&gt;

    &lt;bond id=&quot;SUC-COA-bond22&quot; atomRefs=&quot;SUC-COA-atom41 SUC-COA-atom18&quot; order=&quot;2&quot;/&gt;
    &lt;bond id=&quot;SUC-COA-bond23&quot; atomRefs=&quot;SUC-COA-atom40 SUC-COA-atom16&quot; order=&quot;1&quot;/&gt;

    &lt;bond id=&quot;SUC-COA-bond24&quot; atomRefs=&quot;SUC-COA-atom48 SUC-COA-atom39&quot; order=&quot;A&quot;/&gt;
    &lt;bond id=&quot;SUC-COA-bond25&quot; atomRefs=&quot;SUC-COA-atom38 SUC-COA-atom20&quot; order=&quot;1&quot;/&gt;

    &lt;bond id=&quot;SUC-COA-bond26&quot; atomRefs=&quot;SUC-COA-atom37 SUC-COA-atom40&quot; order=&quot;1&quot;/&gt;
    &lt;bond id=&quot;SUC-COA-bond27&quot; atomRefs=&quot;SUC-COA-atom36 SUC-COA-atom37&quot; order=&quot;1&quot;/&gt;

    &lt;bond id=&quot;SUC-COA-bond28&quot; atomRefs=&quot;SUC-COA-atom35 SUC-COA-atom7&quot; order=&quot;1&quot;/&gt;
    &lt;bond id=&quot;SUC-COA-bond29&quot; atomRefs=&quot;SUC-COA-atom34 SUC-COA-atom50&quot; order=&quot;1&quot;/&gt;

    &lt;bond id=&quot;SUC-COA-bond30&quot; atomRefs=&quot;SUC-COA-atom33 SUC-COA-atom47&quot; order=&quot;1&quot;/&gt;
    &lt;bond id=&quot;SUC-COA-bond31&quot; atomRefs=&quot;SUC-COA-atom32 SUC-COA-atom17&quot; order=&quot;1&quot;/&gt;

    &lt;bond id=&quot;SUC-COA-bond32&quot; atomRefs=&quot;SUC-COA-atom31 SUC-COA-atom57&quot; order=&quot;1&quot;/&gt;
    &lt;bond id=&quot;SUC-COA-bond33&quot; atomRefs=&quot;SUC-COA-atom30 SUC-COA-atom50&quot; order=&quot;2&quot;/&gt;

    &lt;bond id=&quot;SUC-COA-bond34&quot; atomRefs=&quot;SUC-COA-atom28 SUC-COA-atom26&quot; order=&quot;1&quot;/&gt;
    &lt;bond id=&quot;SUC-COA-bond35&quot; atomRefs=&quot;SUC-COA-atom26 SUC-COA-atom32&quot; order=&quot;1&quot;/&gt;

    &lt;bond id=&quot;SUC-COA-bond36&quot; atomRefs=&quot;SUC-COA-atom25 SUC-COA-atom47&quot; order=&quot;1&quot;/&gt;
    &lt;bond id=&quot;SUC-COA-bond37&quot; atomRefs=&quot;SUC-COA-atom39 SUC-COA-atom24&quot; order=&quot;A&quot;/&gt;

    &lt;bond id=&quot;SUC-COA-bond38&quot; atomRefs=&quot;SUC-COA-atom24 SUC-COA-atom12&quot; order=&quot;A&quot;/&gt;
    &lt;bond id=&quot;SUC-COA-bond39&quot; atomRefs=&quot;SUC-COA-atom23 SUC-COA-atom3&quot; order=&quot;1&quot;/&gt;

    &lt;bond id=&quot;SUC-COA-bond40&quot; atomRefs=&quot;SUC-COA-atom22 SUC-COA-atom44&quot; order=&quot;1&quot;/&gt;
    &lt;bond id=&quot;SUC-COA-bond41&quot; atomRefs=&quot;SUC-COA-atom21 SUC-COA-atom47&quot; order=&quot;2&quot;/&gt;

    &lt;bond id=&quot;SUC-COA-bond42&quot; atomRefs=&quot;SUC-COA-atom20 SUC-COA-atom42&quot; order=&quot;1&quot;/&gt;
    &lt;bond id=&quot;SUC-COA-bond43&quot; atomRefs=&quot;SUC-COA-atom19 SUC-COA-atom20&quot; order=&quot;2&quot;/&gt;

    &lt;bond id=&quot;SUC-COA-bond44&quot; atomRefs=&quot;SUC-COA-atom18 SUC-COA-atom36&quot; order=&quot;1&quot;/&gt;
    &lt;bond id=&quot;SUC-COA-bond45&quot; atomRefs=&quot;SUC-COA-atom17 SUC-COA-atom50&quot; order=&quot;1&quot;/&gt;

    &lt;bond id=&quot;SUC-COA-bond46&quot; atomRefs=&quot;SUC-COA-atom16 SUC-COA-atom22&quot; order=&quot;1&quot;/&gt;
    &lt;bond id=&quot;SUC-COA-bond47&quot; atomRefs=&quot;SUC-COA-atom15 SUC-COA-atom22&quot; order=&quot;2&quot;/&gt;

    &lt;bond id=&quot;SUC-COA-bond48&quot; atomRefs=&quot;SUC-COA-atom14 SUC-COA-atom1&quot; order=&quot;1&quot;/&gt;
    &lt;bond id=&quot;SUC-COA-bond49&quot; atomRefs=&quot;SUC-COA-atom13 SUC-COA-atom18&quot; order=&quot;1&quot;/&gt;

    &lt;bond id=&quot;SUC-COA-bond50&quot; atomRefs=&quot;SUC-COA-atom12 SUC-COA-atom51&quot; order=&quot;A&quot;/&gt;
    &lt;bond id=&quot;SUC-COA-bond51&quot; atomRefs=&quot;SUC-COA-atom11 SUC-COA-atom7&quot; order=&quot;1&quot;/&gt;

    &lt;bond id=&quot;SUC-COA-bond52&quot; atomRefs=&quot;SUC-COA-atom10 SUC-COA-atom27&quot; order=&quot;A&quot;/&gt;
    &lt;bond id=&quot;SUC-COA-bond53&quot; atomRefs=&quot;SUC-COA-atom9 SUC-COA-atom3&quot; order=&quot;1&quot;/&gt;

    &lt;bond id=&quot;SUC-COA-bond54&quot; atomRefs=&quot;SUC-COA-atom8 SUC-COA-atom53&quot; order=&quot;1&quot;/&gt;
    &lt;bond id=&quot;SUC-COA-bond55&quot; atomRefs=&quot;SUC-COA-atom7 SUC-COA-atom29&quot; order=&quot;1&quot;/&gt;

    &lt;bond id=&quot;SUC-COA-bond56&quot; atomRefs=&quot;SUC-COA-atom6 SUC-COA-atom8&quot; order=&quot;2&quot;/&gt;
    &lt;bond id=&quot;SUC-COA-bond57&quot; atomRefs=&quot;SUC-COA-atom5 SUC-COA-atom48&quot; order=&quot;A&quot;/&gt;

    &lt;bond id=&quot;SUC-COA-bond58&quot; atomRefs=&quot;SUC-COA-atom4 SUC-COA-atom26&quot; order=&quot;1&quot;/&gt;
    &lt;bond id=&quot;SUC-COA-bond59&quot; atomRefs=&quot;SUC-COA-atom2 SUC-COA-atom8&quot; order=&quot;1&quot;/&gt;

    &lt;bond id=&quot;SUC-COA-bond60&quot; atomRefs=&quot;SUC-COA-atom1 SUC-COA-atom27&quot; order=&quot;1&quot;/&gt;
    &lt;bond id=&quot;SUC-COA-bond61&quot; atomRefs=&quot;SUC-COA-atom1 SUC-COA-atom3&quot; order=&quot;1&quot;/&gt;

   &lt;/bondArray&gt;
   &lt;formula concise=&quot;C 25 H 40 N 7 O 19 P 3 S 1&quot; formalCharge=&quot;0&quot;/&gt;
   &lt;float title=&quot;molecularWeight&quot; units=&quot;g/mol&quot;&gt;867.608&lt;/float&gt;

   &lt;string title=&quot;smiles&quot;&gt;[CH]3(n1(c2(c(nc1)c(N)ncn2)))(O[CH]([CH]([CH](O)3)OP(O)(=O)O)COP(=O)(O)OP(=O)(O)OCC(C)(C)C(O)C(=O)NCCC(=O)NCCSC(=O)CCC(O)=O)&lt;/string&gt;
   &lt;string title=&quot;systematicName&quot;&gt;Coenzyme A, S-(hydrogen butanedioate)&lt;/string&gt;
  &lt;/molecule&gt;
 &lt;/cml&gt;</p1:STRUCTURE-DATA>
        <p1:STRUCTURE-FORMAT rdf:datatype="&xsd;string">CML</p1:STRUCTURE-FORMAT>
    </p1:chemicalStructure>
    


    <!-- Individual: http://BioCyc.org/HUMAN/pathway-biopax?object=GLYCOLYSIS/TCA/GLYOX-BYPASS#chemicalStructure17745 -->

    <p1:chemicalStructure rdf:about="#chemicalStructure17745">
        <p1:STRUCTURE-DATA rdf:datatype="&xsd;string"
            >&lt;cml&gt;

  &lt;molecule id=&quot;CIT&quot; title=&quot;citrate&quot; dictRef=&quot;dictCIT&quot;&gt;
   &lt;atomArray&gt;
    &lt;atom id=&quot;CIT-atom1&quot; elementType=&quot;O&quot; x2=&quot;-0.62098&quot; y2=&quot;0.17428&quot;/&gt;

    &lt;atom id=&quot;CIT-atom2&quot; elementType=&quot;O&quot; x2=&quot;0.6176&quot; y2=&quot;0.20135&quot;/&gt;
    &lt;atom id=&quot;CIT-atom3&quot; elementType=&quot;O&quot; x2=&quot;-1.0&quot; y2=&quot;-0.20474&quot;/&gt;

    &lt;atom id=&quot;CIT-atom4&quot; elementType=&quot;C&quot; x2=&quot;-0.022&quot; y2=&quot;-0.45516&quot;/&gt;
    &lt;atom id=&quot;CIT-atom5&quot; elementType=&quot;C&quot; x2=&quot;-0.62098&quot; y2=&quot;-0.20474&quot;/&gt;

    &lt;atom id=&quot;CIT-atom6&quot; elementType=&quot;C&quot; x2=&quot;-0.022&quot; y2=&quot;-0.7665&quot;/&gt;
    &lt;atom id=&quot;CIT-atom7&quot; elementType=&quot;C&quot; x2=&quot;-0.47885&quot; y2=&quot;-0.45516&quot;/&gt;

    &lt;atom id=&quot;CIT-atom8&quot; elementType=&quot;O&quot; x2=&quot;-0.022&quot; y2=&quot;-0.07614&quot;/&gt;
    &lt;atom id=&quot;CIT-atom9&quot; elementType=&quot;O&quot; x2=&quot;0.27919&quot; y2=&quot;-1.0&quot;/&gt;

    &lt;atom id=&quot;CIT-atom10&quot; elementType=&quot;C&quot; x2=&quot;0.36379&quot; y2=&quot;-0.45516&quot;/&gt;
    &lt;atom id=&quot;CIT-atom11&quot; elementType=&quot;O&quot; x2=&quot;0.99662&quot; y2=&quot;-0.17766&quot;/&gt;

    &lt;atom id=&quot;CIT-atom12&quot; elementType=&quot;O&quot; x2=&quot;-0.3198&quot; y2=&quot;-1.0&quot;/&gt;
    &lt;atom id=&quot;CIT-atom13&quot; elementType=&quot;C&quot; x2=&quot;0.6176&quot; y2=&quot;-0.17766&quot;/&gt;

   &lt;/atomArray&gt;
   &lt;bondArray&gt;
    &lt;bond id=&quot;CIT-bond1&quot; atomRefs=&quot;CIT-atom13 CIT-atom10&quot; order=&quot;1&quot;/&gt;

    &lt;bond id=&quot;CIT-bond2&quot; atomRefs=&quot;CIT-atom12 CIT-atom6&quot; order=&quot;1&quot;/&gt;
    &lt;bond id=&quot;CIT-bond3&quot; atomRefs=&quot;CIT-atom11 CIT-atom13&quot; order=&quot;1&quot;/&gt;

    &lt;bond id=&quot;CIT-bond4&quot; atomRefs=&quot;CIT-atom10 CIT-atom4&quot; order=&quot;1&quot;/&gt;
    &lt;bond id=&quot;CIT-bond5&quot; atomRefs=&quot;CIT-atom9 CIT-atom6&quot; order=&quot;2&quot;/&gt;

    &lt;bond id=&quot;CIT-bond6&quot; atomRefs=&quot;CIT-atom8 CIT-atom4&quot; order=&quot;1&quot;/&gt;
    &lt;bond id=&quot;CIT-bond7&quot; atomRefs=&quot;CIT-atom7 CIT-atom4&quot; order=&quot;1&quot;/&gt;

    &lt;bond id=&quot;CIT-bond8&quot; atomRefs=&quot;CIT-atom6 CIT-atom4&quot; order=&quot;1&quot;/&gt;
    &lt;bond id=&quot;CIT-bond9&quot; atomRefs=&quot;CIT-atom5 CIT-atom7&quot; order=&quot;1&quot;/&gt;

    &lt;bond id=&quot;CIT-bond10&quot; atomRefs=&quot;CIT-atom3 CIT-atom5&quot; order=&quot;1&quot;/&gt;
    &lt;bond id=&quot;CIT-bond11&quot; atomRefs=&quot;CIT-atom2 CIT-atom13&quot; order=&quot;2&quot;/&gt;

    &lt;bond id=&quot;CIT-bond12&quot; atomRefs=&quot;CIT-atom1 CIT-atom5&quot; order=&quot;2&quot;/&gt;
   &lt;/bondArray&gt;
   &lt;formula concise=&quot;C 6 H 8 O 7&quot; formalCharge=&quot;0&quot;/&gt;

   &lt;float title=&quot;molecularWeight&quot; units=&quot;g/mol&quot;&gt;192.125&lt;/float&gt;
   &lt;string title=&quot;smiles&quot;&gt;C(=O)(O)CC(C(O)=O)(O)CC(O)=O&lt;/string&gt;
  &lt;/molecule&gt;

 &lt;/cml&gt;</p1:STRUCTURE-DATA>
        <p1:STRUCTURE-FORMAT rdf:datatype="&xsd;string">CML</p1:STRUCTURE-FORMAT>
    </p1:chemicalStructure>
    


    <!-- Individual: http://BioCyc.org/HUMAN/pathway-biopax?object=GLYCOLYSIS/TCA/GLYOX-BYPASS#chemicalStructure17750 -->

    <p1:chemicalStructure rdf:about="#chemicalStructure17750">
        <p1:STRUCTURE-DATA rdf:datatype="&xsd;string"
            >&lt;cml&gt;
  &lt;molecule id=&quot;CIS-ACONITATE&quot; title=&quot;cis-aconitate&quot; dictRef=&quot;dictCIS-ACONITATE&quot;&gt;

   &lt;atomArray&gt;
    &lt;atom id=&quot;CIS-ACONITATE-atom1&quot; elementType=&quot;O&quot; x2=&quot;0.65686&quot; y2=&quot;-0.41176&quot;/&gt;

    &lt;atom id=&quot;CIS-ACONITATE-atom2&quot; elementType=&quot;O&quot; x2=&quot;-0.66013&quot; y2=&quot;-0.41176&quot;/&gt;
    &lt;atom id=&quot;CIS-ACONITATE-atom3&quot; elementType=&quot;C&quot; x2=&quot;-0.00327&quot; y2=&quot;-0.80392&quot;/&gt;

    &lt;atom id=&quot;CIS-ACONITATE-atom4&quot; elementType=&quot;C&quot; x2=&quot;-0.66013&quot; y2=&quot;-0.80392&quot;/&gt;
    &lt;atom id=&quot;CIS-ACONITATE-atom5&quot; elementType=&quot;C&quot; x2=&quot;0.65686&quot; y2=&quot;-0.80392&quot;/&gt;

    &lt;atom id=&quot;CIS-ACONITATE-atom6&quot; elementType=&quot;C&quot; x2=&quot;0.3268&quot; y2=&quot;-0.99346&quot;/&gt;
    &lt;atom id=&quot;CIS-ACONITATE-atom7&quot; elementType=&quot;O&quot; x2=&quot;0.32026&quot; y2=&quot;-0.1732&quot;/&gt;

    &lt;atom id=&quot;CIS-ACONITATE-atom8&quot; elementType=&quot;O&quot; x2=&quot;-0.29739&quot; y2=&quot;-0.12745&quot;/&gt;
    &lt;atom id=&quot;CIS-ACONITATE-atom9&quot; elementType=&quot;C&quot; x2=&quot;-0.00327&quot; y2=&quot;-0.39216&quot;/&gt;

    &lt;atom id=&quot;CIS-ACONITATE-atom10&quot; elementType=&quot;O&quot; x2=&quot;-1.0&quot; y2=&quot;-1.0&quot;/&gt;
    &lt;atom id=&quot;CIS-ACONITATE-atom11&quot; elementType=&quot;O&quot; x2=&quot;0.99673&quot; y2=&quot;-1.0&quot;/&gt;

    &lt;atom id=&quot;CIS-ACONITATE-atom12&quot; elementType=&quot;C&quot; x2=&quot;-0.33333&quot; y2=&quot;-0.99346&quot;/&gt;
   &lt;/atomArray&gt;

   &lt;bondArray&gt;
    &lt;bond id=&quot;CIS-ACONITATE-bond1&quot; atomRefs=&quot;CIS-ACONITATE-atom12 CIS-ACONITATE-atom3&quot; order=&quot;1&quot;/&gt;
    &lt;bond id=&quot;CIS-ACONITATE-bond2&quot; atomRefs=&quot;CIS-ACONITATE-atom11 CIS-ACONITATE-atom5&quot; order=&quot;1&quot;/&gt;

    &lt;bond id=&quot;CIS-ACONITATE-bond3&quot; atomRefs=&quot;CIS-ACONITATE-atom10 CIS-ACONITATE-atom4&quot; order=&quot;1&quot;/&gt;
    &lt;bond id=&quot;CIS-ACONITATE-bond4&quot; atomRefs=&quot;CIS-ACONITATE-atom9 CIS-ACONITATE-atom3&quot; order=&quot;1&quot;/&gt;

    &lt;bond id=&quot;CIS-ACONITATE-bond5&quot; atomRefs=&quot;CIS-ACONITATE-atom8 CIS-ACONITATE-atom9&quot; order=&quot;2&quot;/&gt;
    &lt;bond id=&quot;CIS-ACONITATE-bond6&quot; atomRefs=&quot;CIS-ACONITATE-atom7 CIS-ACONITATE-atom9&quot; order=&quot;1&quot;/&gt;

    &lt;bond id=&quot;CIS-ACONITATE-bond7&quot; atomRefs=&quot;CIS-ACONITATE-atom6 CIS-ACONITATE-atom3&quot; order=&quot;2&quot;/&gt;
    &lt;bond id=&quot;CIS-ACONITATE-bond8&quot; atomRefs=&quot;CIS-ACONITATE-atom5 CIS-ACONITATE-atom6&quot; order=&quot;1&quot;/&gt;

    &lt;bond id=&quot;CIS-ACONITATE-bond9&quot; atomRefs=&quot;CIS-ACONITATE-atom4 CIS-ACONITATE-atom12&quot; order=&quot;1&quot;/&gt;
    &lt;bond id=&quot;CIS-ACONITATE-bond10&quot; atomRefs=&quot;CIS-ACONITATE-atom2 CIS-ACONITATE-atom4&quot; order=&quot;2&quot;/&gt;

    &lt;bond id=&quot;CIS-ACONITATE-bond11&quot; atomRefs=&quot;CIS-ACONITATE-atom1 CIS-ACONITATE-atom5&quot; order=&quot;2&quot;/&gt;
   &lt;/bondArray&gt;
   &lt;formula concise=&quot;C 6 H 6 O 6&quot; formalCharge=&quot;0&quot;/&gt;

   &lt;float title=&quot;molecularWeight&quot; units=&quot;g/mol&quot;&gt;174.11&lt;/float&gt;
   &lt;string title=&quot;smiles&quot;&gt;C(=O)(O)CC(C(=O)O)=CC(O)=O&lt;/string&gt;
  &lt;/molecule&gt;

 &lt;/cml&gt;</p1:STRUCTURE-DATA>
        <p1:STRUCTURE-FORMAT rdf:datatype="&xsd;string">CML</p1:STRUCTURE-FORMAT>
    </p1:chemicalStructure>
    


    <!-- Individual: http://BioCyc.org/HUMAN/pathway-biopax?object=GLYCOLYSIS/TCA/GLYOX-BYPASS#chemicalStructure17810 -->

    <p1:chemicalStructure rdf:about="#chemicalStructure17810">
        <p1:STRUCTURE-DATA rdf:datatype="&xsd;string"
            >&lt;cml&gt;

  &lt;molecule id=&quot;GLYOX&quot; title=&quot;glyoxylate&quot; dictRef=&quot;dictGLYOX&quot;&gt;
   &lt;atomArray&gt;
    &lt;atom id=&quot;GLYOX-atom1&quot; elementType=&quot;C&quot; x2=&quot;-0.49175&quot; y2=&quot;-0.13861&quot;/&gt;

    &lt;atom id=&quot;GLYOX-atom2&quot; elementType=&quot;H&quot; x2=&quot;0.9934&quot; y2=&quot;0.72607&quot;/&gt;
    &lt;atom id=&quot;GLYOX-atom3&quot; elementType=&quot;C&quot; x2=&quot;0.49835&quot; y2=&quot;-0.13861&quot;/&gt;

    &lt;atom id=&quot;GLYOX-atom4&quot; elementType=&quot;O&quot; x2=&quot;-0.9835&quot; y2=&quot;0.72937&quot;/&gt;
    &lt;atom id=&quot;GLYOX-atom5&quot; elementType=&quot;O&quot; x2=&quot;0.9967&quot; y2=&quot;-1.0&quot;/&gt;

    &lt;atom id=&quot;GLYOX-atom6&quot; elementType=&quot;O&quot; x2=&quot;-1.0&quot; y2=&quot;-0.9967&quot;/&gt;
   &lt;/atomArray&gt;

   &lt;bondArray&gt;
    &lt;bond id=&quot;GLYOX-bond1&quot; atomRefs=&quot;GLYOX-atom6 GLYOX-atom1&quot; order=&quot;1&quot;/&gt;
    &lt;bond id=&quot;GLYOX-bond2&quot; atomRefs=&quot;GLYOX-atom5 GLYOX-atom3&quot; order=&quot;2&quot;/&gt;

    &lt;bond id=&quot;GLYOX-bond3&quot; atomRefs=&quot;GLYOX-atom4 GLYOX-atom1&quot; order=&quot;2&quot;/&gt;
    &lt;bond id=&quot;GLYOX-bond4&quot; atomRefs=&quot;GLYOX-atom3 GLYOX-atom1&quot; order=&quot;1&quot;/&gt;

    &lt;bond id=&quot;GLYOX-bond5&quot; atomRefs=&quot;GLYOX-atom2 GLYOX-atom3&quot; order=&quot;1&quot;/&gt;
   &lt;/bondArray&gt;
   &lt;formula concise=&quot;C 2 H 2 O 3&quot; formalCharge=&quot;0&quot;/&gt;

   &lt;float title=&quot;molecularWeight&quot; units=&quot;g/mol&quot;&gt;74.036&lt;/float&gt;
   &lt;string title=&quot;smiles&quot;&gt;C(=O)(O)[CH]=O&lt;/string&gt;
  &lt;/molecule&gt;

 &lt;/cml&gt;</p1:STRUCTURE-DATA>
        <p1:STRUCTURE-FORMAT rdf:datatype="&xsd;string">CML</p1:STRUCTURE-FORMAT>
    </p1:chemicalStructure>
    


    <!-- Individual: http://BioCyc.org/HUMAN/pathway-biopax?object=GLYCOLYSIS/TCA/GLYOX-BYPASS#complex17462 -->

    <p1:complex rdf:about="#complex17462">
        <p1:ORGANISM rdf:resource="#bioSource17096"/>
        <p1:COMPONENTS rdf:resource="#phys-ent-participant17475"/>
        <p1:XREF rdf:resource="#unificationXref17463"/>
        <p1:NAME rdf:datatype="&xsd;string">enolase</p1:NAME>
    </p1:complex>
    


    <!-- Individual: http://BioCyc.org/HUMAN/pathway-biopax?object=GLYCOLYSIS/TCA/GLYOX-BYPASS#complex17498 -->

    <p1:complex rdf:about="#complex17498">
        <p1:ORGANISM rdf:resource="#bioSource17096"/>
        <p1:COMPONENTS rdf:resource="#phys-ent-participant17506"/>
        <p1:XREF rdf:resource="#unificationXref17499"/>
        <p1:NAME rdf:datatype="&xsd;string">enolase</p1:NAME>
    </p1:complex>
    


    <!-- Individual: http://BioCyc.org/HUMAN/pathway-biopax?object=GLYCOLYSIS/TCA/GLYOX-BYPASS#complex17585 -->

    <p1:complex rdf:about="#complex17585">
        <p1:ORGANISM rdf:resource="#bioSource17096"/>
        <p1:COMPONENTS rdf:resource="#phys-ent-participant17617"/>
        <p1:COMPONENTS rdf:resource="#phys-ent-participant17604"/>
        <p1:COMPONENTS rdf:resource="#phys-ent-participant17611"/>
        <p1:COMPONENTS rdf:resource="#phys-ent-participant17593"/>
        <p1:XREF rdf:resource="#unificationXref17586"/>
        <p1:NAME rdf:datatype="&xsd;string"
            >succinate dehydrogenase</p1:NAME>
    </p1:complex>
    


    <!-- Individual: http://BioCyc.org/HUMAN/pathway-biopax?object=GLYCOLYSIS/TCA/GLYOX-BYPASS#complex17688 -->

    <p1:complex rdf:about="#complex17688">
        <p1:ORGANISM rdf:resource="#bioSource17096"/>
        <p1:COMPONENTS rdf:resource="#phys-ent-participant17702"/>
        <p1:COMPONENTS rdf:resource="#phys-ent-participant17695"/>
        <p1:COMPONENTS rdf:resource="#phys-ent-participant17713"/>
        <p1:XREF rdf:resource="#unificationXref17689"/>
        <p1:NAME rdf:datatype="&xsd;string"
            >2-oxoglutarate dehydrogenase</p1:NAME>
        <p1:SYNONYMS rdf:datatype="&xsd;string"
            >2-ketoglutarate dehydrogenase</p1:SYNONYMS>
        <p1:SYNONYMS rdf:datatype="&xsd;string"
            >&amp;alpha;-ketoglutarate dehydrogenase</p1:SYNONYMS>
        <p1:COMMENT rdf:datatype="&xsd;string"
            >This complex was formed by hand, in analogy to other organisms, tying together the E1, E2, and E3 components
for this key reaction of the TCA cycle.  The literature referred to from the subunits did not clearly indicate the
exact subunit structure, so this will need to be reworked somewhat later.</p1:COMMENT>
    </p1:complex>
    


    <!-- Individual: http://BioCyc.org/HUMAN/pathway-biopax?object=GLYCOLYSIS/TCA/GLYOX-BYPASS#dataSource17044 -->

    <p1:dataSource rdf:about="#dataSource17044">
        <p1:NAME rdf:datatype="&xsd;string">HumanCyc</p1:NAME>
    </p1:dataSource>
    


    <!-- Individual: http://BioCyc.org/HUMAN/pathway-biopax?object=GLYCOLYSIS/TCA/GLYOX-BYPASS#openControlledVocabulary7152 -->

    <p1:openControlledVocabulary rdf:about="#openControlledVocabulary7152">
        <p1:XREF rdf:resource="#unificationXref17048"/>
        <p1:TERM rdf:datatype="&xsd;string">CCO-CYTOPLASM</p1:TERM>
    </p1:openControlledVocabulary>
    


    <!-- Individual: http://BioCyc.org/HUMAN/pathway-biopax?object=GLYCOLYSIS/TCA/GLYOX-BYPASS#openControlledVocabulary7167 -->

    <p1:openControlledVocabulary rdf:about="#openControlledVocabulary7167">
        <p1:XREF rdf:resource="#unificationXref17098"/>
        <p1:TERM rdf:datatype="&xsd;string"
            >cellular_component unknown</p1:TERM>
    </p1:openControlledVocabulary>
    


    <!-- Individual: http://BioCyc.org/HUMAN/pathway-biopax?object=GLYCOLYSIS/TCA/GLYOX-BYPASS#pathway17042 -->

    <p1:pathway rdf:about="#pathway17042">
        <p1:DATA-SOURCE rdf:resource="#dataSource17044"/>
        <p1:PATHWAY-COMPONENTS rdf:resource="#pathwayStep17786"/>
        <p1:PATHWAY-COMPONENTS rdf:resource="#pathwayStep17234"/>
        <p1:PATHWAY-COMPONENTS rdf:resource="#pathwayStep17803"/>
        <p1:PATHWAY-COMPONENTS rdf:resource="#pathwayStep17045"/>
        <p1:PATHWAY-COMPONENTS rdf:resource="#pathwayStep17738"/>
        <p1:PATHWAY-COMPONENTS rdf:resource="#pathwayStep17812"/>
        <p1:PATHWAY-COMPONENTS rdf:resource="#pathwayStep17532"/>
        <p1:PATHWAY-COMPONENTS rdf:resource="#pathwayStep17764"/>
        <p1:PATHWAY-COMPONENTS rdf:resource="#pathwayStep17815"/>
        <p1:PATHWAY-COMPONENTS rdf:resource="#pathwayStep17624"/>
        <p1:PATHWAY-COMPONENTS rdf:resource="#pathwayStep17561"/>
        <p1:PATHWAY-COMPONENTS rdf:resource="#pathwayStep17180"/>
        <p1:PATHWAY-COMPONENTS rdf:resource="#pathwayStep17381"/>
        <p1:PATHWAY-COMPONENTS rdf:resource="#pathwayStep17715"/>
        <p1:PATHWAY-COMPONENTS rdf:resource="#pathwayStep17677"/>
        <p1:PATHWAY-COMPONENTS rdf:resource="#pathwayStep17446"/>
        <p1:PATHWAY-COMPONENTS rdf:resource="#pathwayStep17100"/>
        <p1:PATHWAY-COMPONENTS rdf:resource="#pathwayStep17508"/>
        <p1:PATHWAY-COMPONENTS rdf:resource="#pathwayStep17259"/>
        <p1:PATHWAY-COMPONENTS rdf:resource="#pathwayStep17344"/>
        <p1:PATHWAY-COMPONENTS rdf:resource="#pathwayStep17127"/>
        <p1:PATHWAY-COMPONENTS rdf:resource="#pathwayStep17725"/>
        <p1:XREF rdf:resource="#unificationXref17043"/>
        <p1:NAME rdf:datatype="&xsd;string"
            >superpathway of glycolysis, pyruvate dehydrogenase, TCA, and glyoxylate bypass</p1:NAME>
    </p1:pathway>
    


    <!-- Individual: http://BioCyc.org/HUMAN/pathway-biopax?object=GLYCOLYSIS/TCA/GLYOX-BYPASS#pathwayStep17045 -->

    <p1:pathwayStep rdf:about="#pathwayStep17045">
        <p1:NEXT-STEP rdf:resource="#pathwayStep17764"/>
        <p1:STEP-INTERACTIONS rdf:resource="#catalysis17087"/>
        <p1:STEP-INTERACTIONS rdf:resource="#biochemicalReaction17046"/>
    </p1:pathwayStep>
    


    <!-- Individual: http://BioCyc.org/HUMAN/pathway-biopax?object=GLYCOLYSIS/TCA/GLYOX-BYPASS#pathwayStep17100 -->

    <p1:pathwayStep rdf:about="#pathwayStep17100">
        <p1:NEXT-STEP rdf:resource="#pathwayStep17127"/>
        <p1:STEP-INTERACTIONS rdf:resource="#catalysis17114"/>
        <p1:STEP-INTERACTIONS rdf:resource="#biochemicalReaction17101"/>
    </p1:pathwayStep>
    


    <!-- Individual: http://BioCyc.org/HUMAN/pathway-biopax?object=GLYCOLYSIS/TCA/GLYOX-BYPASS#pathwayStep17127 -->

    <p1:pathwayStep rdf:about="#pathwayStep17127">
        <p1:NEXT-STEP rdf:resource="#pathwayStep17180"/>
        <p1:STEP-INTERACTIONS rdf:resource="#biochemicalReaction17128"/>
        <p1:STEP-INTERACTIONS rdf:resource="#catalysis17161"/>
        <p1:STEP-INTERACTIONS rdf:resource="#catalysis17173"/>
        <p1:STEP-INTERACTIONS rdf:resource="#catalysis17149"/>
    </p1:pathwayStep>
    


    <!-- Individual: http://BioCyc.org/HUMAN/pathway-biopax?object=GLYCOLYSIS/TCA/GLYOX-BYPASS#pathwayStep17180 -->

    <p1:pathwayStep rdf:about="#pathwayStep17180">
        <p1:NEXT-STEP rdf:resource="#pathwayStep17234"/>
        <p1:NEXT-STEP rdf:resource="#pathwayStep17259"/>
        <p1:STEP-INTERACTIONS rdf:resource="#biochemicalReaction17181"/>
        <p1:STEP-INTERACTIONS rdf:resource="#catalysis17214"/>
        <p1:STEP-INTERACTIONS rdf:resource="#catalysis17219"/>
        <p1:STEP-INTERACTIONS rdf:resource="#catalysis17195"/>
        <p1:STEP-INTERACTIONS rdf:resource="#catalysis17203"/>
    </p1:pathwayStep>
    


    <!-- Individual: http://BioCyc.org/HUMAN/pathway-biopax?object=GLYCOLYSIS/TCA/GLYOX-BYPASS#pathwayStep17234 -->

    <p1:pathwayStep rdf:about="#pathwayStep17234">
        <p1:NEXT-STEP rdf:resource="#pathwayStep17259"/>
        <p1:STEP-INTERACTIONS rdf:resource="#catalysis17242"/>
        <p1:STEP-INTERACTIONS rdf:resource="#catalysis17237"/>
        <p1:STEP-INTERACTIONS rdf:resource="#catalysis17247"/>
        <p1:STEP-INTERACTIONS rdf:resource="#biochemicalReaction17235"/>
    </p1:pathwayStep>
    


    <!-- Individual: http://BioCyc.org/HUMAN/pathway-biopax?object=GLYCOLYSIS/TCA/GLYOX-BYPASS#pathwayStep17259 -->

    <p1:pathwayStep rdf:about="#pathwayStep17259">
        <p1:NEXT-STEP rdf:resource="#pathwayStep17344"/>
        <p1:STEP-INTERACTIONS rdf:resource="#catalysis17328"/>
        <p1:STEP-INTERACTIONS rdf:resource="#catalysis17309"/>
        <p1:STEP-INTERACTIONS rdf:resource="#catalysis17333"/>
        <p1:STEP-INTERACTIONS rdf:resource="#catalysis17304"/>
        <p1:STEP-INTERACTIONS rdf:resource="#catalysis17279"/>
        <p1:STEP-INTERACTIONS rdf:resource="#catalysis17274"/>
        <p1:STEP-INTERACTIONS rdf:resource="#biochemicalReaction17260"/>
        <p1:STEP-INTERACTIONS rdf:resource="#catalysis17338"/>
        <p1:STEP-INTERACTIONS rdf:resource="#catalysis17289"/>
        <p1:STEP-INTERACTIONS rdf:resource="#catalysis17299"/>
        <p1:STEP-INTERACTIONS rdf:resource="#catalysis17294"/>
        <p1:STEP-INTERACTIONS rdf:resource="#catalysis17284"/>
    </p1:pathwayStep>
    


    <!-- Individual: http://BioCyc.org/HUMAN/pathway-biopax?object=GLYCOLYSIS/TCA/GLYOX-BYPASS#pathwayStep17344 -->

    <p1:pathwayStep rdf:about="#pathwayStep17344">
        <p1:NEXT-STEP rdf:resource="#pathwayStep17381"/>
        <p1:STEP-INTERACTIONS rdf:resource="#biochemicalReaction17345"/>
        <p1:STEP-INTERACTIONS rdf:resource="#catalysis17369"/>
        <p1:STEP-INTERACTIONS rdf:resource="#catalysis17364"/>
        <p1:STEP-INTERACTIONS rdf:resource="#catalysis17353"/>
    </p1:pathwayStep>
    


    <!-- Individual: http://BioCyc.org/HUMAN/pathway-biopax?object=GLYCOLYSIS/TCA/GLYOX-BYPASS#pathwayStep17381 -->

    <p1:pathwayStep rdf:about="#pathwayStep17381">
        <p1:NEXT-STEP rdf:resource="#pathwayStep17446"/>
        <p1:STEP-INTERACTIONS rdf:resource="#catalysis17419"/>
        <p1:STEP-INTERACTIONS rdf:resource="#catalysis17441"/>
        <p1:STEP-INTERACTIONS rdf:resource="#catalysis17426"/>
        <p1:STEP-INTERACTIONS rdf:resource="#catalysis17400"/>
        <p1:STEP-INTERACTIONS rdf:resource="#biochemicalReaction17382"/>
        <p1:STEP-INTERACTIONS rdf:resource="#catalysis17431"/>
        <p1:STEP-INTERACTIONS rdf:resource="#catalysis17395"/>
        <p1:STEP-INTERACTIONS rdf:resource="#catalysis17436"/>
        <p1:STEP-INTERACTIONS rdf:resource="#catalysis17390"/>
        <p1:STEP-INTERACTIONS rdf:resource="#catalysis17410"/>
    </p1:pathwayStep>
    


    <!-- Individual: http://BioCyc.org/HUMAN/pathway-biopax?object=GLYCOLYSIS/TCA/GLYOX-BYPASS#pathwayStep17446 -->

    <p1:pathwayStep rdf:about="#pathwayStep17446">
        <p1:NEXT-STEP rdf:resource="#pathwayStep17508"/>
        <p1:STEP-INTERACTIONS rdf:resource="#catalysis17460"/>
        <p1:STEP-INTERACTIONS rdf:resource="#biochemicalReaction17447"/>
        <p1:STEP-INTERACTIONS rdf:resource="#catalysis17491"/>
        <p1:STEP-INTERACTIONS rdf:resource="#catalysis17477"/>
        <p1:STEP-INTERACTIONS rdf:resource="#catalysis17496"/>
    </p1:pathwayStep>
    


    <!-- Individual: http://BioCyc.org/HUMAN/pathway-biopax?object=GLYCOLYSIS/TCA/GLYOX-BYPASS#pathwayStep17508 -->

    <p1:pathwayStep rdf:about="#pathwayStep17508">
        <p1:NEXT-STEP rdf:resource="#pathwayStep17045"/>
        <p1:STEP-INTERACTIONS rdf:resource="#catalysis17524"/>
        <p1:STEP-INTERACTIONS rdf:resource="#biochemicalReaction17509"/>
        <p1:STEP-INTERACTIONS rdf:resource="#catalysis17511"/>
    </p1:pathwayStep>
    


    <!-- Individual: http://BioCyc.org/HUMAN/pathway-biopax?object=GLYCOLYSIS/TCA/GLYOX-BYPASS#pathwayStep17532 -->

    <p1:pathwayStep rdf:about="#pathwayStep17532">
        <p1:NEXT-STEP rdf:resource="#pathwayStep17764"/>
        <p1:STEP-INTERACTIONS rdf:resource="#biochemicalReaction17533"/>
        <p1:STEP-INTERACTIONS rdf:resource="#catalysis17555"/>
    </p1:pathwayStep>
    


    <!-- Individual: http://BioCyc.org/HUMAN/pathway-biopax?object=GLYCOLYSIS/TCA/GLYOX-BYPASS#pathwayStep17561 -->

    <p1:pathwayStep rdf:about="#pathwayStep17561">
        <p1:NEXT-STEP rdf:resource="#pathwayStep17725"/>
        <p1:STEP-INTERACTIONS rdf:resource="#catalysis17583"/>
        <p1:STEP-INTERACTIONS rdf:resource="#biochemicalReaction17562"/>
        <p1:STEP-INTERACTIONS rdf:resource="#catalysis17619"/>
    </p1:pathwayStep>
    


    <!-- Individual: http://BioCyc.org/HUMAN/pathway-biopax?object=GLYCOLYSIS/TCA/GLYOX-BYPASS#pathwayStep17624 -->

    <p1:pathwayStep rdf:about="#pathwayStep17624">
        <p1:NEXT-STEP rdf:resource="#pathwayStep17677"/>
        <p1:STEP-INTERACTIONS rdf:resource="#catalysis17655"/>
        <p1:STEP-INTERACTIONS rdf:resource="#catalysis17650"/>
        <p1:STEP-INTERACTIONS rdf:resource="#biochemicalReaction17625"/>
        <p1:STEP-INTERACTIONS rdf:resource="#catalysis17666"/>
    </p1:pathwayStep>
    


    <!-- Individual: http://BioCyc.org/HUMAN/pathway-biopax?object=GLYCOLYSIS/TCA/GLYOX-BYPASS#pathwayStep17677 -->

    <p1:pathwayStep rdf:about="#pathwayStep17677">
        <p1:NEXT-STEP rdf:resource="#pathwayStep17715"/>
        <p1:STEP-INTERACTIONS rdf:resource="#biochemicalReaction17678"/>
        <p1:STEP-INTERACTIONS rdf:resource="#catalysis17686"/>
    </p1:pathwayStep>
    


    <!-- Individual: http://BioCyc.org/HUMAN/pathway-biopax?object=GLYCOLYSIS/TCA/GLYOX-BYPASS#pathwayStep17715 -->

    <p1:pathwayStep rdf:about="#pathwayStep17715">
        <p1:NEXT-STEP rdf:resource="#pathwayStep17561"/>
        <p1:STEP-INTERACTIONS rdf:resource="#catalysis17718"/>
        <p1:STEP-INTERACTIONS rdf:resource="#biochemicalReaction17716"/>
    </p1:pathwayStep>
    


    <!-- Individual: http://BioCyc.org/HUMAN/pathway-biopax?object=GLYCOLYSIS/TCA/GLYOX-BYPASS#pathwayStep17725 -->

    <p1:pathwayStep rdf:about="#pathwayStep17725">
        <p1:NEXT-STEP rdf:resource="#pathwayStep17532"/>
        <p1:NEXT-STEP rdf:resource="#pathwayStep17815"/>
        <p1:STEP-INTERACTIONS rdf:resource="#biochemicalReaction17726"/>
        <p1:STEP-INTERACTIONS rdf:resource="#catalysis17728"/>
    </p1:pathwayStep>
    


    <!-- Individual: http://BioCyc.org/HUMAN/pathway-biopax?object=GLYCOLYSIS/TCA/GLYOX-BYPASS#pathwayStep17738 -->

    <p1:pathwayStep rdf:about="#pathwayStep17738">
        <p1:NEXT-STEP rdf:resource="#pathwayStep17786"/>
        <p1:STEP-INTERACTIONS rdf:resource="#biochemicalReaction17739"/>
        <p1:STEP-INTERACTIONS rdf:resource="#catalysis17752"/>
    </p1:pathwayStep>
    


    <!-- Individual: http://BioCyc.org/HUMAN/pathway-biopax?object=GLYCOLYSIS/TCA/GLYOX-BYPASS#pathwayStep17764 -->

    <p1:pathwayStep rdf:about="#pathwayStep17764">
        <p1:NEXT-STEP rdf:resource="#pathwayStep17738"/>
        <p1:STEP-INTERACTIONS rdf:resource="#catalysis17767"/>
        <p1:STEP-INTERACTIONS rdf:resource="#catalysis17772"/>
        <p1:STEP-INTERACTIONS rdf:resource="#catalysis17778"/>
        <p1:STEP-INTERACTIONS rdf:resource="#biochemicalReaction17765"/>
    </p1:pathwayStep>
    


    <!-- Individual: http://BioCyc.org/HUMAN/pathway-biopax?object=GLYCOLYSIS/TCA/GLYOX-BYPASS#pathwayStep17786 -->

    <p1:pathwayStep rdf:about="#pathwayStep17786">
        <p1:NEXT-STEP rdf:resource="#pathwayStep17803"/>
        <p1:NEXT-STEP rdf:resource="#pathwayStep17624"/>
        <p1:STEP-INTERACTIONS rdf:resource="#catalysis17789"/>
        <p1:STEP-INTERACTIONS rdf:resource="#biochemicalReaction17787"/>
        <p1:STEP-INTERACTIONS rdf:resource="#catalysis17801"/>
    </p1:pathwayStep>
    


    <!-- Individual: http://BioCyc.org/HUMAN/pathway-biopax?object=GLYCOLYSIS/TCA/GLYOX-BYPASS#pathwayStep17803 -->

    <p1:pathwayStep rdf:about="#pathwayStep17803">
        <p1:NEXT-STEP rdf:resource="#pathwayStep17812"/>
        <p1:STEP-INTERACTIONS rdf:resource="#biochemicalReaction17804"/>
    </p1:pathwayStep>
    


    <!-- Individual: http://BioCyc.org/HUMAN/pathway-biopax?object=GLYCOLYSIS/TCA/GLYOX-BYPASS#pathwayStep17812 -->

    <p1:pathwayStep rdf:about="#pathwayStep17812">
        <p1:NEXT-STEP rdf:resource="#pathwayStep17815"/>
        <p1:STEP-INTERACTIONS rdf:resource="#biochemicalReaction17813"/>
    </p1:pathwayStep>
    


    <!-- Individual: http://BioCyc.org/HUMAN/pathway-biopax?object=GLYCOLYSIS/TCA/GLYOX-BYPASS#pathwayStep17815 -->

    <p1:pathwayStep rdf:about="#pathwayStep17815">
        <p1:NEXT-STEP rdf:resource="#pathwayStep17764"/>
        <p1:STEP-INTERACTIONS rdf:resource="#catalysis17831"/>
        <p1:STEP-INTERACTIONS rdf:resource="#catalysis17818"/>
        <p1:STEP-INTERACTIONS rdf:resource="#biochemicalReaction17816"/>
        <p1:STEP-INTERACTIONS rdf:resource="#catalysis17826"/>
    </p1:pathwayStep>
    


    <!-- Individual: http://BioCyc.org/HUMAN/pathway-biopax?object=GLYCOLYSIS/TCA/GLYOX-BYPASS#phys-ent-participant17056 -->

    <p1:physicalEntityParticipant rdf:about="#phys-ent-participant17056">
        <p1:CELLULAR-LOCATION rdf:resource="#openControlledVocabulary7152"/>
        <p1:PHYSICAL-ENTITY rdf:resource="#smallMolecule17049"/>
        <p1:STOICHIOMETRIC-COEFFICIENT rdf:datatype="&xsd;double">1</p1:STOICHIOMETRIC-COEFFICIENT>
    </p1:physicalEntityParticipant>
    


    <!-- Individual: http://BioCyc.org/HUMAN/pathway-biopax?object=GLYCOLYSIS/TCA/GLYOX-BYPASS#phys-ent-participant17062 -->

    <p1:physicalEntityParticipant rdf:about="#phys-ent-participant17062">
        <p1:CELLULAR-LOCATION rdf:resource="#openControlledVocabulary7152"/>
        <p1:PHYSICAL-ENTITY rdf:resource="#smallMolecule17057"/>
        <p1:STOICHIOMETRIC-COEFFICIENT rdf:datatype="&xsd;double">1</p1:STOICHIOMETRIC-COEFFICIENT>
    </p1:physicalEntityParticipant>
    


    <!-- Individual: http://BioCyc.org/HUMAN/pathway-biopax?object=GLYCOLYSIS/TCA/GLYOX-BYPASS#phys-ent-participant17068 -->

    <p1:physicalEntityParticipant rdf:about="#phys-ent-participant17068">
        <p1:CELLULAR-LOCATION rdf:resource="#openControlledVocabulary7152"/>
        <p1:PHYSICAL-ENTITY rdf:resource="#smallMolecule17063"/>
        <p1:STOICHIOMETRIC-COEFFICIENT rdf:datatype="&xsd;double">1</p1:STOICHIOMETRIC-COEFFICIENT>
    </p1:physicalEntityParticipant>
    


    <!-- Individual: http://BioCyc.org/HUMAN/pathway-biopax?object=GLYCOLYSIS/TCA/GLYOX-BYPASS#phys-ent-participant17075 -->

    <p1:physicalEntityParticipant rdf:about="#phys-ent-participant17075">
        <p1:CELLULAR-LOCATION rdf:resource="#openControlledVocabulary7152"/>
        <p1:PHYSICAL-ENTITY rdf:resource="#smallMolecule17069"/>
        <p1:STOICHIOMETRIC-COEFFICIENT rdf:datatype="&xsd;double">1</p1:STOICHIOMETRIC-COEFFICIENT>
    </p1:physicalEntityParticipant>
    


    <!-- Individual: http://BioCyc.org/HUMAN/pathway-biopax?object=GLYCOLYSIS/TCA/GLYOX-BYPASS#phys-ent-participant17080 -->

    <p1:physicalEntityParticipant rdf:about="#phys-ent-participant17080">
        <p1:CELLULAR-LOCATION rdf:resource="#openControlledVocabulary7152"/>
        <p1:PHYSICAL-ENTITY rdf:resource="#smallMolecule7325"/>
        <p1:STOICHIOMETRIC-COEFFICIENT rdf:datatype="&xsd;double">1</p1:STOICHIOMETRIC-COEFFICIENT>
    </p1:physicalEntityParticipant>
    


    <!-- Individual: http://BioCyc.org/HUMAN/pathway-biopax?object=GLYCOLYSIS/TCA/GLYOX-BYPASS#phys-ent-participant17086 -->

    <p1:physicalEntityParticipant rdf:about="#phys-ent-participant17086">
        <p1:CELLULAR-LOCATION rdf:resource="#openControlledVocabulary7152"/>
        <p1:PHYSICAL-ENTITY rdf:resource="#smallMolecule17081"/>
        <p1:STOICHIOMETRIC-COEFFICIENT rdf:datatype="&xsd;double">1</p1:STOICHIOMETRIC-COEFFICIENT>
    </p1:physicalEntityParticipant>
    


    <!-- Individual: http://BioCyc.org/HUMAN/pathway-biopax?object=GLYCOLYSIS/TCA/GLYOX-BYPASS#phys-ent-participant17099 -->

    <p1:physicalEntityParticipant rdf:about="#phys-ent-participant17099">
        <p1:CELLULAR-LOCATION rdf:resource="#openControlledVocabulary7167"/>
        <p1:PHYSICAL-ENTITY rdf:resource="#protein17089"/>
        <p1:STOICHIOMETRIC-COEFFICIENT rdf:datatype="&xsd;double">1</p1:STOICHIOMETRIC-COEFFICIENT>
    </p1:physicalEntityParticipant>
    


    <!-- Individual: http://BioCyc.org/HUMAN/pathway-biopax?object=GLYCOLYSIS/TCA/GLYOX-BYPASS#phys-ent-participant17107 -->

    <p1:physicalEntityParticipant rdf:about="#phys-ent-participant17107">
        <p1:CELLULAR-LOCATION rdf:resource="#openControlledVocabulary7152"/>
        <p1:PHYSICAL-ENTITY rdf:resource="#smallMolecule17103"/>
        <p1:STOICHIOMETRIC-COEFFICIENT rdf:datatype="&xsd;double">1</p1:STOICHIOMETRIC-COEFFICIENT>
    </p1:physicalEntityParticipant>
    


    <!-- Individual: http://BioCyc.org/HUMAN/pathway-biopax?object=GLYCOLYSIS/TCA/GLYOX-BYPASS#phys-ent-participant17113 -->

    <p1:physicalEntityParticipant rdf:about="#phys-ent-participant17113">
        <p1:CELLULAR-LOCATION rdf:resource="#openControlledVocabulary7152"/>
        <p1:PHYSICAL-ENTITY rdf:resource="#smallMolecule17108"/>
        <p1:STOICHIOMETRIC-COEFFICIENT rdf:datatype="&xsd;double">1</p1:STOICHIOMETRIC-COEFFICIENT>
    </p1:physicalEntityParticipant>
    


    <!-- Individual: http://BioCyc.org/HUMAN/pathway-biopax?object=GLYCOLYSIS/TCA/GLYOX-BYPASS#phys-ent-participant17126 -->

    <p1:physicalEntityParticipant rdf:about="#phys-ent-participant17126">
        <p1:CELLULAR-LOCATION rdf:resource="#openControlledVocabulary7167"/>
        <p1:PHYSICAL-ENTITY rdf:resource="#protein17116"/>
        <p1:STOICHIOMETRIC-COEFFICIENT rdf:datatype="&xsd;double">1</p1:STOICHIOMETRIC-COEFFICIENT>
    </p1:physicalEntityParticipant>
    


    <!-- Individual: http://BioCyc.org/HUMAN/pathway-biopax?object=GLYCOLYSIS/TCA/GLYOX-BYPASS#phys-ent-participant17135 -->

    <p1:physicalEntityParticipant rdf:about="#phys-ent-participant17135">
        <p1:CELLULAR-LOCATION rdf:resource="#openControlledVocabulary7152"/>
        <p1:PHYSICAL-ENTITY rdf:resource="#smallMolecule17130"/>
        <p1:STOICHIOMETRIC-COEFFICIENT rdf:datatype="&xsd;double">1</p1:STOICHIOMETRIC-COEFFICIENT>
    </p1:physicalEntityParticipant>
    


    <!-- Individual: http://BioCyc.org/HUMAN/pathway-biopax?object=GLYCOLYSIS/TCA/GLYOX-BYPASS#phys-ent-participant17142 -->

    <p1:physicalEntityParticipant rdf:about="#phys-ent-participant17142">
        <p1:CELLULAR-LOCATION rdf:resource="#openControlledVocabulary7152"/>
        <p1:PHYSICAL-ENTITY rdf:resource="#smallMolecule17136"/>
        <p1:STOICHIOMETRIC-COEFFICIENT rdf:datatype="&xsd;double">1</p1:STOICHIOMETRIC-COEFFICIENT>
    </p1:physicalEntityParticipant>
    


    <!-- Individual: http://BioCyc.org/HUMAN/pathway-biopax?object=GLYCOLYSIS/TCA/GLYOX-BYPASS#phys-ent-participant17148 -->

    <p1:physicalEntityParticipant rdf:about="#phys-ent-participant17148">
        <p1:CELLULAR-LOCATION rdf:resource="#openControlledVocabulary7152"/>
        <p1:PHYSICAL-ENTITY rdf:resource="#smallMolecule17143"/>
        <p1:STOICHIOMETRIC-COEFFICIENT rdf:datatype="&xsd;double">1</p1:STOICHIOMETRIC-COEFFICIENT>
    </p1:physicalEntityParticipant>
    


    <!-- Individual: http://BioCyc.org/HUMAN/pathway-biopax?object=GLYCOLYSIS/TCA/GLYOX-BYPASS#phys-ent-participant17160 -->

    <p1:physicalEntityParticipant rdf:about="#phys-ent-participant17160">
        <p1:CELLULAR-LOCATION rdf:resource="#openControlledVocabulary7167"/>
        <p1:PHYSICAL-ENTITY rdf:resource="#protein17151"/>
        <p1:STOICHIOMETRIC-COEFFICIENT rdf:datatype="&xsd;double">1</p1:STOICHIOMETRIC-COEFFICIENT>
    </p1:physicalEntityParticipant>
    


    <!-- Individual: http://BioCyc.org/HUMAN/pathway-biopax?object=GLYCOLYSIS/TCA/GLYOX-BYPASS#phys-ent-participant17172 -->

    <p1:physicalEntityParticipant rdf:about="#phys-ent-participant17172">
        <p1:CELLULAR-LOCATION rdf:resource="#openControlledVocabulary7167"/>
        <p1:PHYSICAL-ENTITY rdf:resource="#protein17163"/>
        <p1:STOICHIOMETRIC-COEFFICIENT rdf:datatype="&xsd;double">1</p1:STOICHIOMETRIC-COEFFICIENT>
    </p1:physicalEntityParticipant>
    


    <!-- Individual: http://BioCyc.org/HUMAN/pathway-biopax?object=GLYCOLYSIS/TCA/GLYOX-BYPASS#phys-ent-participant17179 -->

    <p1:physicalEntityParticipant rdf:about="#phys-ent-participant17179">
        <p1:CELLULAR-LOCATION rdf:resource="#openControlledVocabulary7167"/>
        <p1:PHYSICAL-ENTITY rdf:resource="#protein17175"/>
        <p1:STOICHIOMETRIC-COEFFICIENT rdf:datatype="&xsd;double">1</p1:STOICHIOMETRIC-COEFFICIENT>
    </p1:physicalEntityParticipant>
    


    <!-- Individual: http://BioCyc.org/HUMAN/pathway-biopax?object=GLYCOLYSIS/TCA/GLYOX-BYPASS#phys-ent-participant17188 -->

    <p1:physicalEntityParticipant rdf:about="#phys-ent-participant17188">
        <p1:CELLULAR-LOCATION rdf:resource="#openControlledVocabulary7152"/>
        <p1:PHYSICAL-ENTITY rdf:resource="#smallMolecule17183"/>
        <p1:STOICHIOMETRIC-COEFFICIENT rdf:datatype="&xsd;double">1</p1:STOICHIOMETRIC-COEFFICIENT>
    </p1:physicalEntityParticipant>
    


    <!-- Individual: http://BioCyc.org/HUMAN/pathway-biopax?object=GLYCOLYSIS/TCA/GLYOX-BYPASS#phys-ent-participant17194 -->

    <p1:physicalEntityParticipant rdf:about="#phys-ent-participant17194">
        <p1:CELLULAR-LOCATION rdf:resource="#openControlledVocabulary7152"/>
        <p1:PHYSICAL-ENTITY rdf:resource="#smallMolecule17189"/>
        <p1:STOICHIOMETRIC-COEFFICIENT rdf:datatype="&xsd;double">1</p1:STOICHIOMETRIC-COEFFICIENT>
    </p1:physicalEntityParticipant>
    


    <!-- Individual: http://BioCyc.org/HUMAN/pathway-biopax?object=GLYCOLYSIS/TCA/GLYOX-BYPASS#phys-ent-participant17202 -->

    <p1:physicalEntityParticipant rdf:about="#phys-ent-participant17202">
        <p1:CELLULAR-LOCATION rdf:resource="#openControlledVocabulary7167"/>
        <p1:PHYSICAL-ENTITY rdf:resource="#protein17197"/>
        <p1:STOICHIOMETRIC-COEFFICIENT rdf:datatype="&xsd;double">1</p1:STOICHIOMETRIC-COEFFICIENT>
    </p1:physicalEntityParticipant>
    


    <!-- Individual: http://BioCyc.org/HUMAN/pathway-biopax?object=GLYCOLYSIS/TCA/GLYOX-BYPASS#phys-ent-participant17213 -->

    <p1:physicalEntityParticipant rdf:about="#phys-ent-participant17213">
        <p1:CELLULAR-LOCATION rdf:resource="#openControlledVocabulary7167"/>
        <p1:PHYSICAL-ENTITY rdf:resource="#protein17205"/>
        <p1:STOICHIOMETRIC-COEFFICIENT rdf:datatype="&xsd;double">1</p1:STOICHIOMETRIC-COEFFICIENT>
    </p1:physicalEntityParticipant>
    


    <!-- Individual: http://BioCyc.org/HUMAN/pathway-biopax?object=GLYCOLYSIS/TCA/GLYOX-BYPASS#phys-ent-participant17218 -->

    <p1:physicalEntityParticipant rdf:about="#phys-ent-participant17218">
        <p1:CELLULAR-LOCATION rdf:resource="#openControlledVocabulary7167"/>
        <p1:PHYSICAL-ENTITY rdf:resource="#protein17216"/>
        <p1:STOICHIOMETRIC-COEFFICIENT rdf:datatype="&xsd;double">1</p1:STOICHIOMETRIC-COEFFICIENT>
    </p1:physicalEntityParticipant>
    


    <!-- Individual: http://BioCyc.org/HUMAN/pathway-biopax?object=GLYCOLYSIS/TCA/GLYOX-BYPASS#phys-ent-participant17233 -->

    <p1:physicalEntityParticipant rdf:about="#phys-ent-participant17233">
        <p1:CELLULAR-LOCATION rdf:resource="#openControlledVocabulary7167"/>
        <p1:PHYSICAL-ENTITY rdf:resource="#protein17221"/>
        <p1:STOICHIOMETRIC-COEFFICIENT rdf:datatype="&xsd;double">1</p1:STOICHIOMETRIC-COEFFICIENT>
    </p1:physicalEntityParticipant>
    


    <!-- Individual: http://BioCyc.org/HUMAN/pathway-biopax?object=GLYCOLYSIS/TCA/GLYOX-BYPASS#phys-ent-participant17241 -->

    <p1:physicalEntityParticipant rdf:about="#phys-ent-participant17241">
        <p1:CELLULAR-LOCATION rdf:resource="#openControlledVocabulary7167"/>
        <p1:PHYSICAL-ENTITY rdf:resource="#protein17239"/>
        <p1:STOICHIOMETRIC-COEFFICIENT rdf:datatype="&xsd;double">1</p1:STOICHIOMETRIC-COEFFICIENT>
    </p1:physicalEntityParticipant>
    


    <!-- Individual: http://BioCyc.org/HUMAN/pathway-biopax?object=GLYCOLYSIS/TCA/GLYOX-BYPASS#phys-ent-participant17246 -->

    <p1:physicalEntityParticipant rdf:about="#phys-ent-participant17246">
        <p1:CELLULAR-LOCATION rdf:resource="#openControlledVocabulary7167"/>
        <p1:PHYSICAL-ENTITY rdf:resource="#protein17244"/>
        <p1:STOICHIOMETRIC-COEFFICIENT rdf:datatype="&xsd;double">1</p1:STOICHIOMETRIC-COEFFICIENT>
    </p1:physicalEntityParticipant>
    


    <!-- Individual: http://BioCyc.org/HUMAN/pathway-biopax?object=GLYCOLYSIS/TCA/GLYOX-BYPASS#phys-ent-participant17258 -->

    <p1:physicalEntityParticipant rdf:about="#phys-ent-participant17258">
        <p1:CELLULAR-LOCATION rdf:resource="#openControlledVocabulary7167"/>
        <p1:PHYSICAL-ENTITY rdf:resource="#protein17249"/>
        <p1:STOICHIOMETRIC-COEFFICIENT rdf:datatype="&xsd;double">1</p1:STOICHIOMETRIC-COEFFICIENT>
    </p1:physicalEntityParticipant>
    


    <!-- Individual: http://BioCyc.org/HUMAN/pathway-biopax?object=GLYCOLYSIS/TCA/GLYOX-BYPASS#phys-ent-participant17267 -->

    <p1:physicalEntityParticipant rdf:about="#phys-ent-participant17267">
        <p1:CELLULAR-LOCATION rdf:resource="#openControlledVocabulary7152"/>
        <p1:PHYSICAL-ENTITY rdf:resource="#smallMolecule17262"/>
        <p1:STOICHIOMETRIC-COEFFICIENT rdf:datatype="&xsd;double">1</p1:STOICHIOMETRIC-COEFFICIENT>
    </p1:physicalEntityParticipant>
    


    <!-- Individual: http://BioCyc.org/HUMAN/pathway-biopax?object=GLYCOLYSIS/TCA/GLYOX-BYPASS#phys-ent-participant17273 -->

    <p1:physicalEntityParticipant rdf:about="#phys-ent-participant17273">
        <p1:CELLULAR-LOCATION rdf:resource="#openControlledVocabulary7152"/>
        <p1:PHYSICAL-ENTITY rdf:resource="#smallMolecule17268"/>
        <p1:STOICHIOMETRIC-COEFFICIENT rdf:datatype="&xsd;double">1</p1:STOICHIOMETRIC-COEFFICIENT>
    </p1:physicalEntityParticipant>
    


    <!-- Individual: http://BioCyc.org/HUMAN/pathway-biopax?object=GLYCOLYSIS/TCA/GLYOX-BYPASS#phys-ent-participant17278 -->

    <p1:physicalEntityParticipant rdf:about="#phys-ent-participant17278">
        <p1:CELLULAR-LOCATION rdf:resource="#openControlledVocabulary7167"/>
        <p1:PHYSICAL-ENTITY rdf:resource="#protein17276"/>
        <p1:STOICHIOMETRIC-COEFFICIENT rdf:datatype="&xsd;double">1</p1:STOICHIOMETRIC-COEFFICIENT>
    </p1:physicalEntityParticipant>
    


    <!-- Individual: http://BioCyc.org/HUMAN/pathway-biopax?object=GLYCOLYSIS/TCA/GLYOX-BYPASS#phys-ent-participant17283 -->

    <p1:physicalEntityParticipant rdf:about="#phys-ent-participant17283">
        <p1:CELLULAR-LOCATION rdf:resource="#openControlledVocabulary7167"/>
        <p1:PHYSICAL-ENTITY rdf:resource="#protein17281"/>
        <p1:STOICHIOMETRIC-COEFFICIENT rdf:datatype="&xsd;double">1</p1:STOICHIOMETRIC-COEFFICIENT>
    </p1:physicalEntityParticipant>
    


    <!-- Individual: http://BioCyc.org/HUMAN/pathway-biopax?object=GLYCOLYSIS/TCA/GLYOX-BYPASS#phys-ent-participant17288 -->

    <p1:physicalEntityParticipant rdf:about="#phys-ent-participant17288">
        <p1:CELLULAR-LOCATION rdf:resource="#openControlledVocabulary7167"/>
        <p1:PHYSICAL-ENTITY rdf:resource="#protein17286"/>
        <p1:STOICHIOMETRIC-COEFFICIENT rdf:datatype="&xsd;double">1</p1:STOICHIOMETRIC-COEFFICIENT>
    </p1:physicalEntityParticipant>
    


    <!-- Individual: http://BioCyc.org/HUMAN/pathway-biopax?object=GLYCOLYSIS/TCA/GLYOX-BYPASS#phys-ent-participant17293 -->

    <p1:physicalEntityParticipant rdf:about="#phys-ent-participant17293">
        <p1:CELLULAR-LOCATION rdf:resource="#openControlledVocabulary7167"/>
        <p1:PHYSICAL-ENTITY rdf:resource="#protein17291"/>
        <p1:STOICHIOMETRIC-COEFFICIENT rdf:datatype="&xsd;double">1</p1:STOICHIOMETRIC-COEFFICIENT>
    </p1:physicalEntityParticipant>
    


    <!-- Individual: http://BioCyc.org/HUMAN/pathway-biopax?object=GLYCOLYSIS/TCA/GLYOX-BYPASS#phys-ent-participant17298 -->

    <p1:physicalEntityParticipant rdf:about="#phys-ent-participant17298">
        <p1:CELLULAR-LOCATION rdf:resource="#openControlledVocabulary7167"/>
        <p1:PHYSICAL-ENTITY rdf:resource="#protein17296"/>
        <p1:STOICHIOMETRIC-COEFFICIENT rdf:datatype="&xsd;double">1</p1:STOICHIOMETRIC-COEFFICIENT>
    </p1:physicalEntityParticipant>
    


    <!-- Individual: http://BioCyc.org/HUMAN/pathway-biopax?object=GLYCOLYSIS/TCA/GLYOX-BYPASS#phys-ent-participant17303 -->

    <p1:physicalEntityParticipant rdf:about="#phys-ent-participant17303">
        <p1:CELLULAR-LOCATION rdf:resource="#openControlledVocabulary7167"/>
        <p1:PHYSICAL-ENTITY rdf:resource="#protein17301"/>
        <p1:STOICHIOMETRIC-COEFFICIENT rdf:datatype="&xsd;double">1</p1:STOICHIOMETRIC-COEFFICIENT>
    </p1:physicalEntityParticipant>
    


    <!-- Individual: http://BioCyc.org/HUMAN/pathway-biopax?object=GLYCOLYSIS/TCA/GLYOX-BYPASS#phys-ent-participant17308 -->

    <p1:physicalEntityParticipant rdf:about="#phys-ent-participant17308">
        <p1:CELLULAR-LOCATION rdf:resource="#openControlledVocabulary7167"/>
        <p1:PHYSICAL-ENTITY rdf:resource="#protein17306"/>
        <p1:STOICHIOMETRIC-COEFFICIENT rdf:datatype="&xsd;double">1</p1:STOICHIOMETRIC-COEFFICIENT>
    </p1:physicalEntityParticipant>
    


    <!-- Individual: http://BioCyc.org/HUMAN/pathway-biopax?object=GLYCOLYSIS/TCA/GLYOX-BYPASS#phys-ent-participant17327 -->

    <p1:physicalEntityParticipant rdf:about="#phys-ent-participant17327">
        <p1:CELLULAR-LOCATION rdf:resource="#openControlledVocabulary7167"/>
        <p1:PHYSICAL-ENTITY rdf:resource="#protein17311"/>
        <p1:STOICHIOMETRIC-COEFFICIENT rdf:datatype="&xsd;double">1</p1:STOICHIOMETRIC-COEFFICIENT>
    </p1:physicalEntityParticipant>
    


    <!-- Individual: http://BioCyc.org/HUMAN/pathway-biopax?object=GLYCOLYSIS/TCA/GLYOX-BYPASS#phys-ent-participant17332 -->

    <p1:physicalEntityParticipant rdf:about="#phys-ent-participant17332">
        <p1:CELLULAR-LOCATION rdf:resource="#openControlledVocabulary7167"/>
        <p1:PHYSICAL-ENTITY rdf:resource="#protein17330"/>
        <p1:STOICHIOMETRIC-COEFFICIENT rdf:datatype="&xsd;double">1</p1:STOICHIOMETRIC-COEFFICIENT>
    </p1:physicalEntityParticipant>
    


    <!-- Individual: http://BioCyc.org/HUMAN/pathway-biopax?object=GLYCOLYSIS/TCA/GLYOX-BYPASS#phys-ent-participant17337 -->

    <p1:physicalEntityParticipant rdf:about="#phys-ent-participant17337">
        <p1:CELLULAR-LOCATION rdf:resource="#openControlledVocabulary7167"/>
        <p1:PHYSICAL-ENTITY rdf:resource="#protein17335"/>
        <p1:STOICHIOMETRIC-COEFFICIENT rdf:datatype="&xsd;double">1</p1:STOICHIOMETRIC-COEFFICIENT>
    </p1:physicalEntityParticipant>
    


    <!-- Individual: http://BioCyc.org/HUMAN/pathway-biopax?object=GLYCOLYSIS/TCA/GLYOX-BYPASS#phys-ent-participant17343 -->

    <p1:physicalEntityParticipant rdf:about="#phys-ent-participant17343">
        <p1:CELLULAR-LOCATION rdf:resource="#openControlledVocabulary7167"/>
        <p1:PHYSICAL-ENTITY rdf:resource="#protein17340"/>
        <p1:STOICHIOMETRIC-COEFFICIENT rdf:datatype="&xsd;double">1</p1:STOICHIOMETRIC-COEFFICIENT>
    </p1:physicalEntityParticipant>
    


    <!-- Individual: http://BioCyc.org/HUMAN/pathway-biopax?object=GLYCOLYSIS/TCA/GLYOX-BYPASS#phys-ent-participant17352 -->

    <p1:physicalEntityParticipant rdf:about="#phys-ent-participant17352">
        <p1:CELLULAR-LOCATION rdf:resource="#openControlledVocabulary7152"/>
        <p1:PHYSICAL-ENTITY rdf:resource="#smallMolecule17347"/>
        <p1:STOICHIOMETRIC-COEFFICIENT rdf:datatype="&xsd;double">1</p1:STOICHIOMETRIC-COEFFICIENT>
    </p1:physicalEntityParticipant>
    


    <!-- Individual: http://BioCyc.org/HUMAN/pathway-biopax?object=GLYCOLYSIS/TCA/GLYOX-BYPASS#phys-ent-participant17363 -->

    <p1:physicalEntityParticipant rdf:about="#phys-ent-participant17363">
        <p1:CELLULAR-LOCATION rdf:resource="#openControlledVocabulary7167"/>
        <p1:PHYSICAL-ENTITY rdf:resource="#protein17355"/>
        <p1:STOICHIOMETRIC-COEFFICIENT rdf:datatype="&xsd;double">1</p1:STOICHIOMETRIC-COEFFICIENT>
    </p1:physicalEntityParticipant>
    


    <!-- Individual: http://BioCyc.org/HUMAN/pathway-biopax?object=GLYCOLYSIS/TCA/GLYOX-BYPASS#phys-ent-participant17368 -->

    <p1:physicalEntityParticipant rdf:about="#phys-ent-participant17368">
        <p1:CELLULAR-LOCATION rdf:resource="#openControlledVocabulary7167"/>
        <p1:PHYSICAL-ENTITY rdf:resource="#protein17366"/>
        <p1:STOICHIOMETRIC-COEFFICIENT rdf:datatype="&xsd;double">1</p1:STOICHIOMETRIC-COEFFICIENT>
    </p1:physicalEntityParticipant>
    


    <!-- Individual: http://BioCyc.org/HUMAN/pathway-biopax?object=GLYCOLYSIS/TCA/GLYOX-BYPASS#phys-ent-participant17380 -->

    <p1:physicalEntityParticipant rdf:about="#phys-ent-participant17380">
        <p1:CELLULAR-LOCATION rdf:resource="#openControlledVocabulary7167"/>
        <p1:PHYSICAL-ENTITY rdf:resource="#protein17371"/>
        <p1:STOICHIOMETRIC-COEFFICIENT rdf:datatype="&xsd;double">1</p1:STOICHIOMETRIC-COEFFICIENT>
    </p1:physicalEntityParticipant>
    


    <!-- Individual: http://BioCyc.org/HUMAN/pathway-biopax?object=GLYCOLYSIS/TCA/GLYOX-BYPASS#phys-ent-participant17389 -->

    <p1:physicalEntityParticipant rdf:about="#phys-ent-participant17389">
        <p1:CELLULAR-LOCATION rdf:resource="#openControlledVocabulary7152"/>
        <p1:PHYSICAL-ENTITY rdf:resource="#smallMolecule17384"/>
        <p1:STOICHIOMETRIC-COEFFICIENT rdf:datatype="&xsd;double">1</p1:STOICHIOMETRIC-COEFFICIENT>
    </p1:physicalEntityParticipant>
    


    <!-- Individual: http://BioCyc.org/HUMAN/pathway-biopax?object=GLYCOLYSIS/TCA/GLYOX-BYPASS#phys-ent-participant17394 -->

    <p1:physicalEntityParticipant rdf:about="#phys-ent-participant17394">
        <p1:CELLULAR-LOCATION rdf:resource="#openControlledVocabulary7167"/>
        <p1:PHYSICAL-ENTITY rdf:resource="#protein17392"/>
        <p1:STOICHIOMETRIC-COEFFICIENT rdf:datatype="&xsd;double">1</p1:STOICHIOMETRIC-COEFFICIENT>
    </p1:physicalEntityParticipant>
    


    <!-- Individual: http://BioCyc.org/HUMAN/pathway-biopax?object=GLYCOLYSIS/TCA/GLYOX-BYPASS#phys-ent-participant17399 -->

    <p1:physicalEntityParticipant rdf:about="#phys-ent-participant17399">
        <p1:CELLULAR-LOCATION rdf:resource="#openControlledVocabulary7167"/>
        <p1:PHYSICAL-ENTITY rdf:resource="#protein17397"/>
        <p1:STOICHIOMETRIC-COEFFICIENT rdf:datatype="&xsd;double">1</p1:STOICHIOMETRIC-COEFFICIENT>
    </p1:physicalEntityParticipant>
    


    <!-- Individual: http://BioCyc.org/HUMAN/pathway-biopax?object=GLYCOLYSIS/TCA/GLYOX-BYPASS#phys-ent-participant17409 -->

    <p1:physicalEntityParticipant rdf:about="#phys-ent-participant17409">
        <p1:CELLULAR-LOCATION rdf:resource="#openControlledVocabulary7167"/>
        <p1:PHYSICAL-ENTITY rdf:resource="#protein17402"/>
        <p1:STOICHIOMETRIC-COEFFICIENT rdf:datatype="&xsd;double">1</p1:STOICHIOMETRIC-COEFFICIENT>
    </p1:physicalEntityParticipant>
    


    <!-- Individual: http://BioCyc.org/HUMAN/pathway-biopax?object=GLYCOLYSIS/TCA/GLYOX-BYPASS#phys-ent-participant17418 -->

    <p1:physicalEntityParticipant rdf:about="#phys-ent-participant17418">
        <p1:CELLULAR-LOCATION rdf:resource="#openControlledVocabulary7167"/>
        <p1:PHYSICAL-ENTITY rdf:resource="#protein17412"/>
        <p1:STOICHIOMETRIC-COEFFICIENT rdf:datatype="&xsd;double">1</p1:STOICHIOMETRIC-COEFFICIENT>
    </p1:physicalEntityParticipant>
    


    <!-- Individual: http://BioCyc.org/HUMAN/pathway-biopax?object=GLYCOLYSIS/TCA/GLYOX-BYPASS#phys-ent-participant17425 -->

    <p1:physicalEntityParticipant rdf:about="#phys-ent-participant17425">
        <p1:CELLULAR-LOCATION rdf:resource="#openControlledVocabulary7167"/>
        <p1:PHYSICAL-ENTITY rdf:resource="#protein17421"/>
        <p1:STOICHIOMETRIC-COEFFICIENT rdf:datatype="&xsd;double">1</p1:STOICHIOMETRIC-COEFFICIENT>
    </p1:physicalEntityParticipant>
    


    <!-- Individual: http://BioCyc.org/HUMAN/pathway-biopax?object=GLYCOLYSIS/TCA/GLYOX-BYPASS#phys-ent-participant17430 -->

    <p1:physicalEntityParticipant rdf:about="#phys-ent-participant17430">
        <p1:CELLULAR-LOCATION rdf:resource="#openControlledVocabulary7167"/>
        <p1:PHYSICAL-ENTITY rdf:resource="#protein17428"/>
        <p1:STOICHIOMETRIC-COEFFICIENT rdf:datatype="&xsd;double">1</p1:STOICHIOMETRIC-COEFFICIENT>
    </p1:physicalEntityParticipant>
    


    <!-- Individual: http://BioCyc.org/HUMAN/pathway-biopax?object=GLYCOLYSIS/TCA/GLYOX-BYPASS#phys-ent-participant17435 -->

    <p1:physicalEntityParticipant rdf:about="#phys-ent-participant17435">
        <p1:CELLULAR-LOCATION rdf:resource="#openControlledVocabulary7167"/>
        <p1:PHYSICAL-ENTITY rdf:resource="#protein17433"/>
        <p1:STOICHIOMETRIC-COEFFICIENT rdf:datatype="&xsd;double">1</p1:STOICHIOMETRIC-COEFFICIENT>
    </p1:physicalEntityParticipant>
    


    <!-- Individual: http://BioCyc.org/HUMAN/pathway-biopax?object=GLYCOLYSIS/TCA/GLYOX-BYPASS#phys-ent-participant17440 -->

    <p1:physicalEntityParticipant rdf:about="#phys-ent-participant17440">
        <p1:CELLULAR-LOCATION rdf:resource="#openControlledVocabulary7167"/>
        <p1:PHYSICAL-ENTITY rdf:resource="#protein17438"/>
        <p1:STOICHIOMETRIC-COEFFICIENT rdf:datatype="&xsd;double">1</p1:STOICHIOMETRIC-COEFFICIENT>
    </p1:physicalEntityParticipant>
    


    <!-- Individual: http://BioCyc.org/HUMAN/pathway-biopax?object=GLYCOLYSIS/TCA/GLYOX-BYPASS#phys-ent-participant17445 -->

    <p1:physicalEntityParticipant rdf:about="#phys-ent-participant17445">
        <p1:CELLULAR-LOCATION rdf:resource="#openControlledVocabulary7167"/>
        <p1:PHYSICAL-ENTITY rdf:resource="#protein17443"/>
        <p1:STOICHIOMETRIC-COEFFICIENT rdf:datatype="&xsd;double">1</p1:STOICHIOMETRIC-COEFFICIENT>
    </p1:physicalEntityParticipant>
    


    <!-- Individual: http://BioCyc.org/HUMAN/pathway-biopax?object=GLYCOLYSIS/TCA/GLYOX-BYPASS#phys-ent-participant17454 -->

    <p1:physicalEntityParticipant rdf:about="#phys-ent-participant17454">
        <p1:CELLULAR-LOCATION rdf:resource="#openControlledVocabulary7152"/>
        <p1:PHYSICAL-ENTITY rdf:resource="#smallMolecule17449"/>
        <p1:STOICHIOMETRIC-COEFFICIENT rdf:datatype="&xsd;double">1</p1:STOICHIOMETRIC-COEFFICIENT>
    </p1:physicalEntityParticipant>
    


    <!-- Individual: http://BioCyc.org/HUMAN/pathway-biopax?object=GLYCOLYSIS/TCA/GLYOX-BYPASS#phys-ent-participant17459 -->

    <p1:physicalEntityParticipant rdf:about="#phys-ent-participant17459">
        <p1:CELLULAR-LOCATION rdf:resource="#openControlledVocabulary7152"/>
        <p1:PHYSICAL-ENTITY rdf:resource="#smallMolecule7301"/>
        <p1:STOICHIOMETRIC-COEFFICIENT rdf:datatype="&xsd;double">1</p1:STOICHIOMETRIC-COEFFICIENT>
    </p1:physicalEntityParticipant>
    


    <!-- Individual: http://BioCyc.org/HUMAN/pathway-biopax?object=GLYCOLYSIS/TCA/GLYOX-BYPASS#phys-ent-participant17475 -->

    <p1:physicalEntityParticipant rdf:about="#phys-ent-participant17475">
        <p1:CELLULAR-LOCATION rdf:resource="#openControlledVocabulary7167"/>
        <p1:PHYSICAL-ENTITY rdf:resource="#protein17464"/>
        <p1:STOICHIOMETRIC-COEFFICIENT rdf:datatype="&xsd;double">2</p1:STOICHIOMETRIC-COEFFICIENT>
    </p1:physicalEntityParticipant>
    


    <!-- Individual: http://BioCyc.org/HUMAN/pathway-biopax?object=GLYCOLYSIS/TCA/GLYOX-BYPASS#phys-ent-participant17476 -->

    <p1:physicalEntityParticipant rdf:about="#phys-ent-participant17476">
        <p1:CELLULAR-LOCATION rdf:resource="#openControlledVocabulary7167"/>
        <p1:PHYSICAL-ENTITY rdf:resource="#complex17462"/>
        <p1:STOICHIOMETRIC-COEFFICIENT rdf:datatype="&xsd;double">1</p1:STOICHIOMETRIC-COEFFICIENT>
    </p1:physicalEntityParticipant>
    


    <!-- Individual: http://BioCyc.org/HUMAN/pathway-biopax?object=GLYCOLYSIS/TCA/GLYOX-BYPASS#phys-ent-participant17490 -->

    <p1:physicalEntityParticipant rdf:about="#phys-ent-participant17490">
        <p1:CELLULAR-LOCATION rdf:resource="#openControlledVocabulary7167"/>
        <p1:PHYSICAL-ENTITY rdf:resource="#protein17479"/>
        <p1:STOICHIOMETRIC-COEFFICIENT rdf:datatype="&xsd;double">1</p1:STOICHIOMETRIC-COEFFICIENT>
    </p1:physicalEntityParticipant>
    


    <!-- Individual: http://BioCyc.org/HUMAN/pathway-biopax?object=GLYCOLYSIS/TCA/GLYOX-BYPASS#phys-ent-participant17495 -->

    <p1:physicalEntityParticipant rdf:about="#phys-ent-participant17495">
        <p1:CELLULAR-LOCATION rdf:resource="#openControlledVocabulary7167"/>
        <p1:PHYSICAL-ENTITY rdf:resource="#protein17493"/>
        <p1:STOICHIOMETRIC-COEFFICIENT rdf:datatype="&xsd;double">1</p1:STOICHIOMETRIC-COEFFICIENT>
    </p1:physicalEntityParticipant>
    


    <!-- Individual: http://BioCyc.org/HUMAN/pathway-biopax?object=GLYCOLYSIS/TCA/GLYOX-BYPASS#phys-ent-participant17506 -->

    <p1:physicalEntityParticipant rdf:about="#phys-ent-participant17506">
        <p1:CELLULAR-LOCATION rdf:resource="#openControlledVocabulary7167"/>
        <p1:PHYSICAL-ENTITY rdf:resource="#protein17500"/>
        <p1:STOICHIOMETRIC-COEFFICIENT rdf:datatype="&xsd;double">2</p1:STOICHIOMETRIC-COEFFICIENT>
    </p1:physicalEntityParticipant>
    


    <!-- Individual: http://BioCyc.org/HUMAN/pathway-biopax?object=GLYCOLYSIS/TCA/GLYOX-BYPASS#phys-ent-participant17507 -->

    <p1:physicalEntityParticipant rdf:about="#phys-ent-participant17507">
        <p1:CELLULAR-LOCATION rdf:resource="#openControlledVocabulary7167"/>
        <p1:PHYSICAL-ENTITY rdf:resource="#complex17498"/>
        <p1:STOICHIOMETRIC-COEFFICIENT rdf:datatype="&xsd;double">1</p1:STOICHIOMETRIC-COEFFICIENT>
    </p1:physicalEntityParticipant>
    


    <!-- Individual: http://BioCyc.org/HUMAN/pathway-biopax?object=GLYCOLYSIS/TCA/GLYOX-BYPASS#phys-ent-participant17523 -->

    <p1:physicalEntityParticipant rdf:about="#phys-ent-participant17523">
        <p1:CELLULAR-LOCATION rdf:resource="#openControlledVocabulary7167"/>
        <p1:PHYSICAL-ENTITY rdf:resource="#protein17513"/>
        <p1:STOICHIOMETRIC-COEFFICIENT rdf:datatype="&xsd;double">1</p1:STOICHIOMETRIC-COEFFICIENT>
    </p1:physicalEntityParticipant>
    


    <!-- Individual: http://BioCyc.org/HUMAN/pathway-biopax?object=GLYCOLYSIS/TCA/GLYOX-BYPASS#phys-ent-participant17531 -->

    <p1:physicalEntityParticipant rdf:about="#phys-ent-participant17531">
        <p1:CELLULAR-LOCATION rdf:resource="#openControlledVocabulary7167"/>
        <p1:PHYSICAL-ENTITY rdf:resource="#protein17526"/>
        <p1:STOICHIOMETRIC-COEFFICIENT rdf:datatype="&xsd;double">1</p1:STOICHIOMETRIC-COEFFICIENT>
    </p1:physicalEntityParticipant>
    


    <!-- Individual: http://BioCyc.org/HUMAN/pathway-biopax?object=GLYCOLYSIS/TCA/GLYOX-BYPASS#phys-ent-participant17537 -->

    <p1:physicalEntityParticipant rdf:about="#phys-ent-participant17537">
        <p1:CELLULAR-LOCATION rdf:resource="#openControlledVocabulary7152"/>
        <p1:PHYSICAL-ENTITY rdf:resource="#smallMolecule17535"/>
        <p1:STOICHIOMETRIC-COEFFICIENT rdf:datatype="&xsd;double">1</p1:STOICHIOMETRIC-COEFFICIENT>
    </p1:physicalEntityParticipant>
    


    <!-- Individual: http://BioCyc.org/HUMAN/pathway-biopax?object=GLYCOLYSIS/TCA/GLYOX-BYPASS#phys-ent-participant17545 -->

    <p1:physicalEntityParticipant rdf:about="#phys-ent-participant17545">
        <p1:CELLULAR-LOCATION rdf:resource="#openControlledVocabulary7152"/>
        <p1:PHYSICAL-ENTITY rdf:resource="#smallMolecule17538"/>
        <p1:STOICHIOMETRIC-COEFFICIENT rdf:datatype="&xsd;double">1</p1:STOICHIOMETRIC-COEFFICIENT>
    </p1:physicalEntityParticipant>
    


    <!-- Individual: http://BioCyc.org/HUMAN/pathway-biopax?object=GLYCOLYSIS/TCA/GLYOX-BYPASS#phys-ent-participant17548 -->

    <p1:physicalEntityParticipant rdf:about="#phys-ent-participant17548">
        <p1:CELLULAR-LOCATION rdf:resource="#openControlledVocabulary7152"/>
        <p1:PHYSICAL-ENTITY rdf:resource="#smallMolecule17546"/>
        <p1:STOICHIOMETRIC-COEFFICIENT rdf:datatype="&xsd;double">1</p1:STOICHIOMETRIC-COEFFICIENT>
    </p1:physicalEntityParticipant>
    


    <!-- Individual: http://BioCyc.org/HUMAN/pathway-biopax?object=GLYCOLYSIS/TCA/GLYOX-BYPASS#phys-ent-participant17554 -->

    <p1:physicalEntityParticipant rdf:about="#phys-ent-participant17554">
        <p1:CELLULAR-LOCATION rdf:resource="#openControlledVocabulary7152"/>
        <p1:PHYSICAL-ENTITY rdf:resource="#smallMolecule17549"/>
        <p1:STOICHIOMETRIC-COEFFICIENT rdf:datatype="&xsd;double">1</p1:STOICHIOMETRIC-COEFFICIENT>
    </p1:physicalEntityParticipant>
    


    <!-- Individual: http://BioCyc.org/HUMAN/pathway-biopax?object=GLYCOLYSIS/TCA/GLYOX-BYPASS#phys-ent-participant17560 -->

    <p1:physicalEntityParticipant rdf:about="#phys-ent-participant17560">
        <p1:CELLULAR-LOCATION rdf:resource="#openControlledVocabulary7167"/>
        <p1:PHYSICAL-ENTITY rdf:resource="#protein17557"/>
        <p1:STOICHIOMETRIC-COEFFICIENT rdf:datatype="&xsd;double">1</p1:STOICHIOMETRIC-COEFFICIENT>
    </p1:physicalEntityParticipant>
    


    <!-- Individual: http://BioCyc.org/HUMAN/pathway-biopax?object=GLYCOLYSIS/TCA/GLYOX-BYPASS#phys-ent-participant17566 -->

    <p1:physicalEntityParticipant rdf:about="#phys-ent-participant17566">
        <p1:CELLULAR-LOCATION rdf:resource="#openControlledVocabulary7152"/>
        <p1:PHYSICAL-ENTITY rdf:resource="#smallMolecule17564"/>
        <p1:STOICHIOMETRIC-COEFFICIENT rdf:datatype="&xsd;double">1</p1:STOICHIOMETRIC-COEFFICIENT>
    </p1:physicalEntityParticipant>
    


    <!-- Individual: http://BioCyc.org/HUMAN/pathway-biopax?object=GLYCOLYSIS/TCA/GLYOX-BYPASS#phys-ent-participant17573 -->

    <p1:physicalEntityParticipant rdf:about="#phys-ent-participant17573">
        <p1:CELLULAR-LOCATION rdf:resource="#openControlledVocabulary7152"/>
        <p1:PHYSICAL-ENTITY rdf:resource="#smallMolecule17567"/>
        <p1:STOICHIOMETRIC-COEFFICIENT rdf:datatype="&xsd;double">1</p1:STOICHIOMETRIC-COEFFICIENT>
    </p1:physicalEntityParticipant>
    


    <!-- Individual: http://BioCyc.org/HUMAN/pathway-biopax?object=GLYCOLYSIS/TCA/GLYOX-BYPASS#phys-ent-participant17576 -->

    <p1:physicalEntityParticipant rdf:about="#phys-ent-participant17576">
        <p1:CELLULAR-LOCATION rdf:resource="#openControlledVocabulary7152"/>
        <p1:PHYSICAL-ENTITY rdf:resource="#smallMolecule17574"/>
        <p1:STOICHIOMETRIC-COEFFICIENT rdf:datatype="&xsd;double">1</p1:STOICHIOMETRIC-COEFFICIENT>
    </p1:physicalEntityParticipant>
    


    <!-- Individual: http://BioCyc.org/HUMAN/pathway-biopax?object=GLYCOLYSIS/TCA/GLYOX-BYPASS#phys-ent-participant17582 -->

    <p1:physicalEntityParticipant rdf:about="#phys-ent-participant17582">
        <p1:CELLULAR-LOCATION rdf:resource="#openControlledVocabulary7152"/>
        <p1:PHYSICAL-ENTITY rdf:resource="#smallMolecule17577"/>
        <p1:STOICHIOMETRIC-COEFFICIENT rdf:datatype="&xsd;double">1</p1:STOICHIOMETRIC-COEFFICIENT>
    </p1:physicalEntityParticipant>
    


    <!-- Individual: http://BioCyc.org/HUMAN/pathway-biopax?object=GLYCOLYSIS/TCA/GLYOX-BYPASS#phys-ent-participant17593 -->

    <p1:physicalEntityParticipant rdf:about="#phys-ent-participant17593">
        <p1:CELLULAR-LOCATION rdf:resource="#openControlledVocabulary7167"/>
        <p1:PHYSICAL-ENTITY rdf:resource="#protein17587"/>
    </p1:physicalEntityParticipant>
    


    <!-- Individual: http://BioCyc.org/HUMAN/pathway-biopax?object=GLYCOLYSIS/TCA/GLYOX-BYPASS#phys-ent-participant17604 -->

    <p1:physicalEntityParticipant rdf:about="#phys-ent-participant17604">
        <p1:CELLULAR-LOCATION rdf:resource="#openControlledVocabulary7167"/>
        <p1:PHYSICAL-ENTITY rdf:resource="#protein17594"/>
    </p1:physicalEntityParticipant>
    


    <!-- Individual: http://BioCyc.org/HUMAN/pathway-biopax?object=GLYCOLYSIS/TCA/GLYOX-BYPASS#phys-ent-participant17611 -->

    <p1:physicalEntityParticipant rdf:about="#phys-ent-participant17611">
        <p1:CELLULAR-LOCATION rdf:resource="#openControlledVocabulary7167"/>
        <p1:PHYSICAL-ENTITY rdf:resource="#protein17605"/>
    </p1:physicalEntityParticipant>
    


    <!-- Individual: http://BioCyc.org/HUMAN/pathway-biopax?object=GLYCOLYSIS/TCA/GLYOX-BYPASS#phys-ent-participant17617 -->

    <p1:physicalEntityParticipant rdf:about="#phys-ent-participant17617">
        <p1:CELLULAR-LOCATION rdf:resource="#openControlledVocabulary7167"/>
        <p1:PHYSICAL-ENTITY rdf:resource="#protein17612"/>
    </p1:physicalEntityParticipant>
    


    <!-- Individual: http://BioCyc.org/HUMAN/pathway-biopax?object=GLYCOLYSIS/TCA/GLYOX-BYPASS#phys-ent-participant17618 -->

    <p1:physicalEntityParticipant rdf:about="#phys-ent-participant17618">
        <p1:CELLULAR-LOCATION rdf:resource="#openControlledVocabulary7167"/>
        <p1:PHYSICAL-ENTITY rdf:resource="#complex17585"/>
        <p1:STOICHIOMETRIC-COEFFICIENT rdf:datatype="&xsd;double">1</p1:STOICHIOMETRIC-COEFFICIENT>
    </p1:physicalEntityParticipant>
    


    <!-- Individual: http://BioCyc.org/HUMAN/pathway-biopax?object=GLYCOLYSIS/TCA/GLYOX-BYPASS#phys-ent-participant17623 -->

    <p1:physicalEntityParticipant rdf:about="#phys-ent-participant17623">
        <p1:CELLULAR-LOCATION rdf:resource="#openControlledVocabulary7167"/>
        <p1:PHYSICAL-ENTITY rdf:resource="#protein17621"/>
        <p1:STOICHIOMETRIC-COEFFICIENT rdf:datatype="&xsd;double">1</p1:STOICHIOMETRIC-COEFFICIENT>
    </p1:physicalEntityParticipant>
    


    <!-- Individual: http://BioCyc.org/HUMAN/pathway-biopax?object=GLYCOLYSIS/TCA/GLYOX-BYPASS#phys-ent-participant17633 -->

    <p1:physicalEntityParticipant rdf:about="#phys-ent-participant17633">
        <p1:CELLULAR-LOCATION rdf:resource="#openControlledVocabulary7152"/>
        <p1:PHYSICAL-ENTITY rdf:resource="#smallMolecule17627"/>
        <p1:STOICHIOMETRIC-COEFFICIENT rdf:datatype="&xsd;double">1</p1:STOICHIOMETRIC-COEFFICIENT>
    </p1:physicalEntityParticipant>
    


    <!-- Individual: http://BioCyc.org/HUMAN/pathway-biopax?object=GLYCOLYSIS/TCA/GLYOX-BYPASS#phys-ent-participant17638 -->

    <p1:physicalEntityParticipant rdf:about="#phys-ent-participant17638">
        <p1:CELLULAR-LOCATION rdf:resource="#openControlledVocabulary7152"/>
        <p1:PHYSICAL-ENTITY rdf:resource="#smallMolecule7295"/>
        <p1:STOICHIOMETRIC-COEFFICIENT rdf:datatype="&xsd;double">1</p1:STOICHIOMETRIC-COEFFICIENT>
    </p1:physicalEntityParticipant>
    


    <!-- Individual: http://BioCyc.org/HUMAN/pathway-biopax?object=GLYCOLYSIS/TCA/GLYOX-BYPASS#phys-ent-participant17643 -->

    <p1:physicalEntityParticipant rdf:about="#phys-ent-participant17643">
        <p1:CELLULAR-LOCATION rdf:resource="#openControlledVocabulary7152"/>
        <p1:PHYSICAL-ENTITY rdf:resource="#smallMolecule7277"/>
        <p1:STOICHIOMETRIC-COEFFICIENT rdf:datatype="&xsd;double">1</p1:STOICHIOMETRIC-COEFFICIENT>
    </p1:physicalEntityParticipant>
    


    <!-- Individual: http://BioCyc.org/HUMAN/pathway-biopax?object=GLYCOLYSIS/TCA/GLYOX-BYPASS#phys-ent-participant17649 -->

    <p1:physicalEntityParticipant rdf:about="#phys-ent-participant17649">
        <p1:CELLULAR-LOCATION rdf:resource="#openControlledVocabulary7152"/>
        <p1:PHYSICAL-ENTITY rdf:resource="#smallMolecule17644"/>
        <p1:STOICHIOMETRIC-COEFFICIENT rdf:datatype="&xsd;double">1</p1:STOICHIOMETRIC-COEFFICIENT>
    </p1:physicalEntityParticipant>
    


    <!-- Individual: http://BioCyc.org/HUMAN/pathway-biopax?object=GLYCOLYSIS/TCA/GLYOX-BYPASS#phys-ent-participant17654 -->

    <p1:physicalEntityParticipant rdf:about="#phys-ent-participant17654">
        <p1:CELLULAR-LOCATION rdf:resource="#openControlledVocabulary7167"/>
        <p1:PHYSICAL-ENTITY rdf:resource="#protein17652"/>
        <p1:STOICHIOMETRIC-COEFFICIENT rdf:datatype="&xsd;double">1</p1:STOICHIOMETRIC-COEFFICIENT>
    </p1:physicalEntityParticipant>
    


    <!-- Individual: http://BioCyc.org/HUMAN/pathway-biopax?object=GLYCOLYSIS/TCA/GLYOX-BYPASS#phys-ent-participant17665 -->

    <p1:physicalEntityParticipant rdf:about="#phys-ent-participant17665">
        <p1:CELLULAR-LOCATION rdf:resource="#openControlledVocabulary7167"/>
        <p1:PHYSICAL-ENTITY rdf:resource="#protein17657"/>
        <p1:STOICHIOMETRIC-COEFFICIENT rdf:datatype="&xsd;double">1</p1:STOICHIOMETRIC-COEFFICIENT>
    </p1:physicalEntityParticipant>
    


    <!-- Individual: http://BioCyc.org/HUMAN/pathway-biopax?object=GLYCOLYSIS/TCA/GLYOX-BYPASS#phys-ent-participant17676 -->

    <p1:physicalEntityParticipant rdf:about="#phys-ent-participant17676">
        <p1:CELLULAR-LOCATION rdf:resource="#openControlledVocabulary7167"/>
        <p1:PHYSICAL-ENTITY rdf:resource="#protein17668"/>
        <p1:STOICHIOMETRIC-COEFFICIENT rdf:datatype="&xsd;double">1</p1:STOICHIOMETRIC-COEFFICIENT>
    </p1:physicalEntityParticipant>
    


    <!-- Individual: http://BioCyc.org/HUMAN/pathway-biopax?object=GLYCOLYSIS/TCA/GLYOX-BYPASS#phys-ent-participant17685 -->

    <p1:physicalEntityParticipant rdf:about="#phys-ent-participant17685">
        <p1:CELLULAR-LOCATION rdf:resource="#openControlledVocabulary7152"/>
        <p1:PHYSICAL-ENTITY rdf:resource="#smallMolecule17680"/>
        <p1:STOICHIOMETRIC-COEFFICIENT rdf:datatype="&xsd;double">1</p1:STOICHIOMETRIC-COEFFICIENT>
    </p1:physicalEntityParticipant>
    


    <!-- Individual: http://BioCyc.org/HUMAN/pathway-biopax?object=GLYCOLYSIS/TCA/GLYOX-BYPASS#phys-ent-participant17695 -->

    <p1:physicalEntityParticipant rdf:about="#phys-ent-participant17695">
        <p1:CELLULAR-LOCATION rdf:resource="#openControlledVocabulary7167"/>
        <p1:PHYSICAL-ENTITY rdf:resource="#protein17690"/>
    </p1:physicalEntityParticipant>
    


    <!-- Individual: http://BioCyc.org/HUMAN/pathway-biopax?object=GLYCOLYSIS/TCA/GLYOX-BYPASS#phys-ent-participant17702 -->

    <p1:physicalEntityParticipant rdf:about="#phys-ent-participant17702">
        <p1:CELLULAR-LOCATION rdf:resource="#openControlledVocabulary7167"/>
        <p1:PHYSICAL-ENTITY rdf:resource="#protein17696"/>
    </p1:physicalEntityParticipant>
    


    <!-- Individual: http://BioCyc.org/HUMAN/pathway-biopax?object=GLYCOLYSIS/TCA/GLYOX-BYPASS#phys-ent-participant17713 -->

    <p1:physicalEntityParticipant rdf:about="#phys-ent-participant17713">
        <p1:CELLULAR-LOCATION rdf:resource="#openControlledVocabulary7167"/>
        <p1:PHYSICAL-ENTITY rdf:resource="#protein17703"/>
    </p1:physicalEntityParticipant>
    


    <!-- Individual: http://BioCyc.org/HUMAN/pathway-biopax?object=GLYCOLYSIS/TCA/GLYOX-BYPASS#phys-ent-participant17714 -->

    <p1:physicalEntityParticipant rdf:about="#phys-ent-participant17714">
        <p1:CELLULAR-LOCATION rdf:resource="#openControlledVocabulary7167"/>
        <p1:PHYSICAL-ENTITY rdf:resource="#complex17688"/>
        <p1:STOICHIOMETRIC-COEFFICIENT rdf:datatype="&xsd;double">1</p1:STOICHIOMETRIC-COEFFICIENT>
    </p1:physicalEntityParticipant>
    


    <!-- Individual: http://BioCyc.org/HUMAN/pathway-biopax?object=GLYCOLYSIS/TCA/GLYOX-BYPASS#phys-ent-participant17724 -->

    <p1:physicalEntityParticipant rdf:about="#phys-ent-participant17724">
        <p1:CELLULAR-LOCATION rdf:resource="#openControlledVocabulary7167"/>
        <p1:PHYSICAL-ENTITY rdf:resource="#protein17720"/>
        <p1:STOICHIOMETRIC-COEFFICIENT rdf:datatype="&xsd;double">1</p1:STOICHIOMETRIC-COEFFICIENT>
    </p1:physicalEntityParticipant>
    


    <!-- Individual: http://BioCyc.org/HUMAN/pathway-biopax?object=GLYCOLYSIS/TCA/GLYOX-BYPASS#phys-ent-participant17737 -->

    <p1:physicalEntityParticipant rdf:about="#phys-ent-participant17737">
        <p1:CELLULAR-LOCATION rdf:resource="#openControlledVocabulary7167"/>
        <p1:PHYSICAL-ENTITY rdf:resource="#protein17730"/>
        <p1:STOICHIOMETRIC-COEFFICIENT rdf:datatype="&xsd;double">1</p1:STOICHIOMETRIC-COEFFICIENT>
    </p1:physicalEntityParticipant>
    


    <!-- Individual: http://BioCyc.org/HUMAN/pathway-biopax?object=GLYCOLYSIS/TCA/GLYOX-BYPASS#phys-ent-participant17746 -->

    <p1:physicalEntityParticipant rdf:about="#phys-ent-participant17746">
        <p1:CELLULAR-LOCATION rdf:resource="#openControlledVocabulary7152"/>
        <p1:PHYSICAL-ENTITY rdf:resource="#smallMolecule17741"/>
        <p1:STOICHIOMETRIC-COEFFICIENT rdf:datatype="&xsd;double">1</p1:STOICHIOMETRIC-COEFFICIENT>
    </p1:physicalEntityParticipant>
    


    <!-- Individual: http://BioCyc.org/HUMAN/pathway-biopax?object=GLYCOLYSIS/TCA/GLYOX-BYPASS#phys-ent-participant17751 -->

    <p1:physicalEntityParticipant rdf:about="#phys-ent-participant17751">
        <p1:CELLULAR-LOCATION rdf:resource="#openControlledVocabulary7152"/>
        <p1:PHYSICAL-ENTITY rdf:resource="#smallMolecule17747"/>
        <p1:STOICHIOMETRIC-COEFFICIENT rdf:datatype="&xsd;double">1</p1:STOICHIOMETRIC-COEFFICIENT>
    </p1:physicalEntityParticipant>
    


    <!-- Individual: http://BioCyc.org/HUMAN/pathway-biopax?object=GLYCOLYSIS/TCA/GLYOX-BYPASS#phys-ent-participant17763 -->

    <p1:physicalEntityParticipant rdf:about="#phys-ent-participant17763">
        <p1:CELLULAR-LOCATION rdf:resource="#openControlledVocabulary7167"/>
        <p1:PHYSICAL-ENTITY rdf:resource="#protein17754"/>
        <p1:STOICHIOMETRIC-COEFFICIENT rdf:datatype="&xsd;double">1</p1:STOICHIOMETRIC-COEFFICIENT>
    </p1:physicalEntityParticipant>
    


    <!-- Individual: http://BioCyc.org/HUMAN/pathway-biopax?object=GLYCOLYSIS/TCA/GLYOX-BYPASS#phys-ent-participant17771 -->

    <p1:physicalEntityParticipant rdf:about="#phys-ent-participant17771">
        <p1:CELLULAR-LOCATION rdf:resource="#openControlledVocabulary7167"/>
        <p1:PHYSICAL-ENTITY rdf:resource="#protein17769"/>
        <p1:STOICHIOMETRIC-COEFFICIENT rdf:datatype="&xsd;double">1</p1:STOICHIOMETRIC-COEFFICIENT>
    </p1:physicalEntityParticipant>
    


    <!-- Individual: http://BioCyc.org/HUMAN/pathway-biopax?object=GLYCOLYSIS/TCA/GLYOX-BYPASS#phys-ent-participant17777 -->

    <p1:physicalEntityParticipant rdf:about="#phys-ent-participant17777">
        <p1:CELLULAR-LOCATION rdf:resource="#openControlledVocabulary7167"/>
        <p1:PHYSICAL-ENTITY rdf:resource="#protein17774"/>
        <p1:STOICHIOMETRIC-COEFFICIENT rdf:datatype="&xsd;double">1</p1:STOICHIOMETRIC-COEFFICIENT>
    </p1:physicalEntityParticipant>
    


    <!-- Individual: http://BioCyc.org/HUMAN/pathway-biopax?object=GLYCOLYSIS/TCA/GLYOX-BYPASS#phys-ent-participant17785 -->

    <p1:physicalEntityParticipant rdf:about="#phys-ent-participant17785">
        <p1:CELLULAR-LOCATION rdf:resource="#openControlledVocabulary7167"/>
        <p1:PHYSICAL-ENTITY rdf:resource="#protein17780"/>
        <p1:STOICHIOMETRIC-COEFFICIENT rdf:datatype="&xsd;double">1</p1:STOICHIOMETRIC-COEFFICIENT>
    </p1:physicalEntityParticipant>
    


    <!-- Individual: http://BioCyc.org/HUMAN/pathway-biopax?object=GLYCOLYSIS/TCA/GLYOX-BYPASS#phys-ent-participant17800 -->

    <p1:physicalEntityParticipant rdf:about="#phys-ent-participant17800">
        <p1:CELLULAR-LOCATION rdf:resource="#openControlledVocabulary7167"/>
        <p1:PHYSICAL-ENTITY rdf:resource="#protein17791"/>
        <p1:STOICHIOMETRIC-COEFFICIENT rdf:datatype="&xsd;double">1</p1:STOICHIOMETRIC-COEFFICIENT>
    </p1:physicalEntityParticipant>
    


    <!-- Individual: http://BioCyc.org/HUMAN/pathway-biopax?object=GLYCOLYSIS/TCA/GLYOX-BYPASS#phys-ent-participant17811 -->

    <p1:physicalEntityParticipant rdf:about="#phys-ent-participant17811">
        <p1:CELLULAR-LOCATION rdf:resource="#openControlledVocabulary7152"/>
        <p1:PHYSICAL-ENTITY rdf:resource="#smallMolecule17806"/>
        <p1:STOICHIOMETRIC-COEFFICIENT rdf:datatype="&xsd;double">1</p1:STOICHIOMETRIC-COEFFICIENT>
    </p1:physicalEntityParticipant>
    


    <!-- Individual: http://BioCyc.org/HUMAN/pathway-biopax?object=GLYCOLYSIS/TCA/GLYOX-BYPASS#phys-ent-participant17825 -->

    <p1:physicalEntityParticipant rdf:about="#phys-ent-participant17825">
        <p1:CELLULAR-LOCATION rdf:resource="#openControlledVocabulary7167"/>
        <p1:PHYSICAL-ENTITY rdf:resource="#protein17820"/>
        <p1:STOICHIOMETRIC-COEFFICIENT rdf:datatype="&xsd;double">1</p1:STOICHIOMETRIC-COEFFICIENT>
    </p1:physicalEntityParticipant>
    


    <!-- Individual: http://BioCyc.org/HUMAN/pathway-biopax?object=GLYCOLYSIS/TCA/GLYOX-BYPASS#phys-ent-participant17830 -->

    <p1:physicalEntityParticipant rdf:about="#phys-ent-participant17830">
        <p1:CELLULAR-LOCATION rdf:resource="#openControlledVocabulary7167"/>
        <p1:PHYSICAL-ENTITY rdf:resource="#protein17828"/>
        <p1:STOICHIOMETRIC-COEFFICIENT rdf:datatype="&xsd;double">1</p1:STOICHIOMETRIC-COEFFICIENT>
    </p1:physicalEntityParticipant>
    


    <!-- Individual: http://BioCyc.org/HUMAN/pathway-biopax?object=GLYCOLYSIS/TCA/GLYOX-BYPASS#phys-ent-participant17839 -->

    <p1:physicalEntityParticipant rdf:about="#phys-ent-participant17839">
        <p1:CELLULAR-LOCATION rdf:resource="#openControlledVocabulary7167"/>
        <p1:PHYSICAL-ENTITY rdf:resource="#protein17833"/>
        <p1:STOICHIOMETRIC-COEFFICIENT rdf:datatype="&xsd;double">1</p1:STOICHIOMETRIC-COEFFICIENT>
    </p1:physicalEntityParticipant>
    


    <!-- Individual: http://BioCyc.org/HUMAN/pathway-biopax?object=GLYCOLYSIS/TCA/GLYOX-BYPASS#protein17089 -->

    <p1:protein rdf:about="#protein17089">
        <p1:ORGANISM rdf:resource="#bioSource17096"/>
        <p1:XREF rdf:resource="#publicationXref17091"/>
        <p1:XREF rdf:resource="#publicationXref17090"/>
        <p1:XREF rdf:resource="#unificationXref17095"/>
        <p1:XREF rdf:resource="#publicationXref17092"/>
        <p1:XREF rdf:resource="#publicationXref17094"/>
        <p1:XREF rdf:resource="#publicationXref17093"/>
        <p1:NAME rdf:datatype="&xsd;string"
            >pyruvate dehydrogenase protein X component, mitochondrial precursor</p1:NAME>
        <p1:SYNONYMS rdf:datatype="&xsd;string"
            >DIHYDROLIPOAMIDE DEHYDROGENASE-BINDING PROTEIN OF PYRUVATE DEHYDROGENASE COMPLEX</p1:SYNONYMS>
        <p1:SYNONYMS rdf:datatype="&xsd;string"
            >E3-BINDING PROTEIN</p1:SYNONYMS>
        <p1:SYNONYMS rdf:datatype="&xsd;string"
            >pyruvate dehydrogenase complex, lipoyl-containing component X</p1:SYNONYMS>
        <p1:SYNONYMS rdf:datatype="&xsd;string">PROX</p1:SYNONYMS>
        <p1:SYNONYMS rdf:datatype="&xsd;string">E3BP</p1:SYNONYMS>
        <p1:COMMENT rdf:datatype="&xsd;string"
            >&lt;I&gt;Comment from LocusLink |CITS:[11125071]|&lt;/I&gt;: Dihydrolipoamide dehydrogenase-binding protein (protein X); lipoyl-containing component of the pyruvate dehydrogenase complex</p1:COMMENT>
    </p1:protein>
    


    <!-- Individual: http://BioCyc.org/HUMAN/pathway-biopax?object=GLYCOLYSIS/TCA/GLYOX-BYPASS#protein17116 -->

    <p1:protein rdf:about="#protein17116">
        <p1:ORGANISM rdf:resource="#bioSource17096"/>
        <p1:XREF rdf:resource="#unificationXref17125"/>
        <p1:XREF rdf:resource="#publicationXref17118"/>
        <p1:XREF rdf:resource="#publicationXref17117"/>
        <p1:XREF rdf:resource="#publicationXref17120"/>
        <p1:XREF rdf:resource="#publicationXref17123"/>
        <p1:XREF rdf:resource="#publicationXref17122"/>
        <p1:XREF rdf:resource="#publicationXref17119"/>
        <p1:XREF rdf:resource="#publicationXref17124"/>
        <p1:XREF rdf:resource="#publicationXref17121"/>
        <p1:NAME rdf:datatype="&xsd;string"
            >glucose-6-phosphate isomerase</p1:NAME>
        <p1:SYNONYMS rdf:datatype="&xsd;string">PGI</p1:SYNONYMS>
        <p1:SYNONYMS rdf:datatype="&xsd;string">oxoisomerase</p1:SYNONYMS>
        <p1:SYNONYMS rdf:datatype="&xsd;string"
            >hexosephosphate isomerase</p1:SYNONYMS>
        <p1:SYNONYMS rdf:datatype="&xsd;string"
            >PHOSPHOHEXOSE ISOMERASE</p1:SYNONYMS>
        <p1:SYNONYMS rdf:datatype="&xsd;string">NEUROLEUKIN</p1:SYNONYMS>
        <p1:SYNONYMS rdf:datatype="&xsd;string">GPI</p1:SYNONYMS>
        <p1:SYNONYMS rdf:datatype="&xsd;string"
            >phosphohexomutase</p1:SYNONYMS>
        <p1:SYNONYMS rdf:datatype="&xsd;string">PHI</p1:SYNONYMS>
        <p1:SYNONYMS rdf:datatype="&xsd;string">SA-36</p1:SYNONYMS>
        <p1:SYNONYMS rdf:datatype="&xsd;string">NLK</p1:SYNONYMS>
        <p1:SYNONYMS rdf:datatype="&xsd;string"
            >PHOSPHOGLUCOSE ISOMERASE</p1:SYNONYMS>
        <p1:SYNONYMS rdf:datatype="&xsd;string"
            >SPERM ANTIGEN-36</p1:SYNONYMS>
        <p1:SYNONYMS rdf:datatype="&xsd;string"
            >hexose monophosphate isomerase</p1:SYNONYMS>
        <p1:SYNONYMS rdf:datatype="&xsd;string"
            >glucose phosphate isomerase</p1:SYNONYMS>
        <p1:SYNONYMS rdf:datatype="&xsd;string"
            >autocrine motility factor</p1:SYNONYMS>
        <p1:SYNONYMS rdf:datatype="&xsd;string"
            >phosphosaccharomutase</p1:SYNONYMS>
        <p1:COMMENT rdf:datatype="&xsd;string"
            >&lt;I&gt;Comment from LocusLink |CITS:[11125071]|&lt;/I&gt;: Glucose phosphate isomerase (neuroleukin); neurotrophic factor and lymphokine. Summary: This gene belongs to the GPI family whose members encode multifunctional phosphoglucose isomerase proteins involved in energy pathways. The protein encoded by this gene is a dimeric enzyme that catalyzes the reversible isomerization of glucose-6-phosphate and fructose-6-phosphate. The protein functions in different capacities inside and outside the cell. In the cytoplasm, the gene product is involved in glycolysis and gluconeogenesis, while outside the cell it functions as a neurotrophic factor for spinal and sensory neurons. Defects in this gene are the cause of nonspherocytic hemolytic anemia and a severe enzyme deficiency can be associated with hydrops fetalis, immediate neonatal death and neurological impairment.</p1:COMMENT>
    </p1:protein>
    


    <!-- Individual: http://BioCyc.org/HUMAN/pathway-biopax?object=GLYCOLYSIS/TCA/GLYOX-BYPASS#protein17151 -->

    <p1:protein rdf:about="#protein17151">
        <p1:ORGANISM rdf:resource="#bioSource17096"/>
        <p1:XREF rdf:resource="#publicationXref17156"/>
        <p1:XREF rdf:resource="#publicationXref17158"/>
        <p1:XREF rdf:resource="#publicationXref17152"/>
        <p1:XREF rdf:resource="#publicationXref17157"/>
        <p1:XREF rdf:resource="#publicationXref17154"/>
        <p1:XREF rdf:resource="#publicationXref17153"/>
        <p1:XREF rdf:resource="#unificationXref17159"/>
        <p1:XREF rdf:resource="#publicationXref17155"/>
        <p1:NAME rdf:datatype="&xsd;string"
            >6-phosphofructokinase, liver type</p1:NAME>
        <p1:SYNONYMS rdf:datatype="&xsd;string"
            >PHOSPHOFRUCTO-1-KINASE ISOZYME B</p1:SYNONYMS>
        <p1:SYNONYMS rdf:datatype="&xsd;string"
            >phosphofructokinase, liver</p1:SYNONYMS>
        <p1:SYNONYMS rdf:datatype="&xsd;string"
            >PHOSPHOHEXOKINASE</p1:SYNONYMS>
        <p1:SYNONYMS rdf:datatype="&xsd;string"
            >Phosphofructokinase, liver type</p1:SYNONYMS>
        <p1:SYNONYMS rdf:datatype="&xsd;string">PFK-B</p1:SYNONYMS>
        <p1:SYNONYMS rdf:datatype="&xsd;string"
            >human liver-type 1-phosphofructokinase</p1:SYNONYMS>
        <p1:SYNONYMS rdf:datatype="&xsd;string"
            >PHOSPHOFRUCTOKINASE 1</p1:SYNONYMS>
        <p1:COMMENT rdf:datatype="&xsd;string"
            >&lt;I&gt;Comment from LocusLink |CITS:[11125071]|&lt;/I&gt;: Liver phosphofructokinase; functions in glycolysis, phosphorylates fructose-6-phosphate to fructose-1,6-bisphosphate</p1:COMMENT>
    </p1:protein>
    


    <!-- Individual: http://BioCyc.org/HUMAN/pathway-biopax?object=GLYCOLYSIS/TCA/GLYOX-BYPASS#protein17163 -->

    <p1:protein rdf:about="#protein17163">
        <p1:ORGANISM rdf:resource="#bioSource17096"/>
        <p1:XREF rdf:resource="#publicationXref17165"/>
        <p1:XREF rdf:resource="#publicationXref17166"/>
        <p1:XREF rdf:resource="#publicationXref17169"/>
        <p1:XREF rdf:resource="#unificationXref17171"/>
        <p1:XREF rdf:resource="#publicationXref17167"/>
        <p1:XREF rdf:resource="#publicationXref17170"/>
        <p1:XREF rdf:resource="#publicationXref17164"/>
        <p1:XREF rdf:resource="#publicationXref17168"/>
        <p1:NAME rdf:datatype="&xsd;string"
            >6-phosphofructokinase, muscle type</p1:NAME>
        <p1:SYNONYMS rdf:datatype="&xsd;string"
            >Phosphofructokinase, muscle type</p1:SYNONYMS>
        <p1:SYNONYMS rdf:datatype="&xsd;string">PFK-A</p1:SYNONYMS>
        <p1:SYNONYMS rdf:datatype="&xsd;string"
            >PHOSPHOHEXOKINASE</p1:SYNONYMS>
        <p1:SYNONYMS rdf:datatype="&xsd;string"
            >PHOSPHOFRUCTO-1-KINASE ISOZYME A</p1:SYNONYMS>
        <p1:SYNONYMS rdf:datatype="&xsd;string"
            >phosphofructokinase, muscle</p1:SYNONYMS>
        <p1:SYNONYMS rdf:datatype="&xsd;string"
            >PHOSPHOFRUCTOKINASE 1</p1:SYNONYMS>
        <p1:COMMENT rdf:datatype="&xsd;string"
            >&lt;I&gt;Comment from LocusLink |CITS:[11125071]|&lt;/I&gt;: Muscle phosphofructokinase; rate-limiting enzyme of glycolysis</p1:COMMENT>
    </p1:protein>
    


    <!-- Individual: http://BioCyc.org/HUMAN/pathway-biopax?object=GLYCOLYSIS/TCA/GLYOX-BYPASS#protein17175 -->

    <p1:protein rdf:about="#protein17175">
        <p1:ORGANISM rdf:resource="#bioSource17096"/>
        <p1:XREF rdf:resource="#publicationXref17167"/>
        <p1:XREF rdf:resource="#unificationXref17178"/>
        <p1:XREF rdf:resource="#publicationXref17176"/>
        <p1:XREF rdf:resource="#publicationXref17177"/>
        <p1:NAME rdf:datatype="&xsd;string"
            >6-phosphofructokinase, type c</p1:NAME>
        <p1:SYNONYMS rdf:datatype="&xsd;string">PFK-C</p1:SYNONYMS>
        <p1:SYNONYMS rdf:datatype="&xsd;string"
            >PHOSPHOHEXOKINASE</p1:SYNONYMS>
        <p1:SYNONYMS rdf:datatype="&xsd;string"
            >6-PHOSPHOFRUCTOKINASE, PLATELET TYPE</p1:SYNONYMS>
        <p1:SYNONYMS rdf:datatype="&xsd;string"
            >phosphofructokinase, platelet</p1:SYNONYMS>
        <p1:SYNONYMS rdf:datatype="&xsd;string"
            >PHOSPHOFRUCTO-1-KINASE ISOZYME C</p1:SYNONYMS>
        <p1:SYNONYMS rdf:datatype="&xsd;string"
            >Phosphofructokinase, platelet type</p1:SYNONYMS>
        <p1:SYNONYMS rdf:datatype="&xsd;string"
            >PHOSPHOFRUCTOKINASE 1</p1:SYNONYMS>
        <p1:COMMENT rdf:datatype="&xsd;string"
            >&lt;I&gt;Comment from LocusLink |CITS:[11125071]|&lt;/I&gt;: Platelet phosphofructokinase; controls glucose metabolism by catalyzing rate-limiting step of glycolysis</p1:COMMENT>
    </p1:protein>
    


    <!-- Individual: http://BioCyc.org/HUMAN/pathway-biopax?object=GLYCOLYSIS/TCA/GLYOX-BYPASS#protein17197 -->

    <p1:protein rdf:about="#protein17197">
        <p1:ORGANISM rdf:resource="#bioSource17096"/>
        <p1:XREF rdf:resource="#publicationXref17199"/>
        <p1:XREF rdf:resource="#publicationXref17200"/>
        <p1:XREF rdf:resource="#unificationXref17201"/>
        <p1:XREF rdf:resource="#publicationXref17094"/>
        <p1:XREF rdf:resource="#publicationXref17198"/>
        <p1:XREF rdf:resource="#publicationXref17093"/>
        <p1:NAME rdf:datatype="&xsd;string"
            >fructose-bisphosphate aldolase C</p1:NAME>
        <p1:SYNONYMS rdf:datatype="&xsd;string"
            >aldolase C, fructose-bisphosphate</p1:SYNONYMS>
        <p1:SYNONYMS rdf:datatype="&xsd;string"
            >Aldolase C, fructose-bisphosphatase</p1:SYNONYMS>
        <p1:SYNONYMS rdf:datatype="&xsd;string"
            >BRAIN-TYPE ALDOLASE</p1:SYNONYMS>
        <p1:COMMENT rdf:datatype="&xsd;string"
            >&lt;I&gt;Comment from LocusLink |CITS:[11125071]|&lt;/I&gt;: Aldolase C (fructose-bisphosphate aldolase C); reversibly cleaves FBP into DHAP and GAP in glycolysis</p1:COMMENT>
    </p1:protein>
    


    <!-- Individual: http://BioCyc.org/HUMAN/pathway-biopax?object=GLYCOLYSIS/TCA/GLYOX-BYPASS#protein17205 -->

    <p1:protein rdf:about="#protein17205">
        <p1:ORGANISM rdf:resource="#bioSource17096"/>
        <p1:XREF rdf:resource="#publicationXref17208"/>
        <p1:XREF rdf:resource="#publicationXref17211"/>
        <p1:XREF rdf:resource="#publicationXref17206"/>
        <p1:XREF rdf:resource="#publicationXref17207"/>
        <p1:XREF rdf:resource="#unificationXref17212"/>
        <p1:XREF rdf:resource="#publicationXref17209"/>
        <p1:XREF rdf:resource="#publicationXref17210"/>
        <p1:XREF rdf:resource="#publicationXref17198"/>
        <p1:NAME rdf:datatype="&xsd;string"
            >fructose-bisphosphate aldolase A</p1:NAME>
        <p1:SYNONYMS rdf:datatype="&xsd;string">aldolase A</p1:SYNONYMS>
        <p1:SYNONYMS rdf:datatype="&xsd;string"
            >MUSCLE-TYPE ALDOLASE</p1:SYNONYMS>
        <p1:SYNONYMS rdf:datatype="&xsd;string"
            >LUNG CANCER ANTIGEN NY-LU-1</p1:SYNONYMS>
        <p1:SYNONYMS rdf:datatype="&xsd;string"
            >Aldolase A, fructose-bisphosphatase</p1:SYNONYMS>
        <p1:SYNONYMS rdf:datatype="&xsd;string"
            >aldolase A, fructose-bisphosphate</p1:SYNONYMS>
        <p1:SYNONYMS rdf:datatype="&xsd;string"
            >fructose-bisphosphate aldolase</p1:SYNONYMS>
        <p1:COMMENT rdf:datatype="&xsd;string"
            >&lt;I&gt;Comment from LocusLink |CITS:[11125071]|&lt;/I&gt;: Aldolase A (fructose-bisphosphate aldolase); reversibly cleaves FBP into DHAP and GAP in glycolysis. Summary: The ALDOA gene product, Aldolase A (fructose-bisphosphate aldolase; EC 4.1.2.13 ) is a glycolytic enzyme that catalyzes the reversible conversion of fructose-1,6-bisphosphate to glyceraldehyde 3-phosphate and dihydroxyacetone phosphate. Three aldolase isozymes (A, B, and C), encoded by three different genes, are differentially expressed during development.  Aldolase A is found in the developing embryo and is produced in even greater amounts in adult muscle. Aldolase A expression is repressed in adult liver, kidney and intestine, and aldolase B is produced.  In brain and other nervous tissue, aldolase A and C expression is about equal.  Aldolase A deficiency has been associated with myopathy and hemolytic anemia.</p1:COMMENT>
    </p1:protein>
    


    <!-- Individual: http://BioCyc.org/HUMAN/pathway-biopax?object=GLYCOLYSIS/TCA/GLYOX-BYPASS#protein17216 -->

    <p1:protein rdf:about="#protein17216">
        <p1:ORGANISM rdf:resource="#bioSource17096"/>
        <p1:XREF rdf:resource="#unificationXref17217"/>
        <p1:NAME rdf:datatype="&xsd;string"
            >fructose bisphosphate aldolase</p1:NAME>
    </p1:protein>
    


    <!-- Individual: http://BioCyc.org/HUMAN/pathway-biopax?object=GLYCOLYSIS/TCA/GLYOX-BYPASS#protein17221 -->

    <p1:protein rdf:about="#protein17221">
        <p1:ORGANISM rdf:resource="#bioSource17096"/>
        <p1:XREF rdf:resource="#publicationXref17225"/>
        <p1:XREF rdf:resource="#unificationXref17232"/>
        <p1:XREF rdf:resource="#publicationXref17224"/>
        <p1:XREF rdf:resource="#publicationXref17229"/>
        <p1:XREF rdf:resource="#publicationXref17226"/>
        <p1:XREF rdf:resource="#publicationXref17230"/>
        <p1:XREF rdf:resource="#publicationXref17223"/>
        <p1:XREF rdf:resource="#publicationXref17231"/>
        <p1:XREF rdf:resource="#publicationXref17228"/>
        <p1:XREF rdf:resource="#publicationXref17222"/>
        <p1:XREF rdf:resource="#publicationXref17227"/>
        <p1:NAME rdf:datatype="&xsd;string"
            >fructose-bisphosphate aldolase B</p1:NAME>
        <p1:SYNONYMS rdf:datatype="&xsd;string"
            >LIVER-TYPE ALDOLASE</p1:SYNONYMS>
        <p1:SYNONYMS rdf:datatype="&xsd;string"
            >Aldolase B, fructose-bisphosphatase</p1:SYNONYMS>
        <p1:SYNONYMS rdf:datatype="&xsd;string"
            >aldolase B, fructose-bisphosphate</p1:SYNONYMS>
        <p1:COMMENT rdf:datatype="&xsd;string"
            >&lt;I&gt;Comment from LocusLink |CITS:[11125071]|&lt;/I&gt;: Aldolase B (fructose-diphosphate aldolase B); reversibly cleaves FBP into DHAP and GAP in glycolysis. Summary:  Fructose-1,6-bisphosphate aldolase (EC 4.1.2.13 ) is a tetrameric glycolytic enzyme that catalyzes the reversible conversion of fructose-1,6-bisphosphate to glyceraldehyde 3-phosphate and dihydroxyacetone phosphate. Vertebrates have 3 aldolase isozymes which are distinguished by their electrophoretic and catalytic properties. Differences indicate that aldolases A, B, and C are distinct proteins, the products of a family of related &apos;housekeeping&apos; genes exhibiting developmentally regulated expression of the different isozymes.  The developing embryo produces aldolase A, which is produced in even greater amounts in adult muscle where it can be as much as 5% of total cellular protein. In adult liver, kidney and intestine, aldolase A expression is repressed and aldolase B is produced. In brain and other nervous tissue, aldolase A and C are expressed about equally. There is a high degree of homology between aldolase A and C.  Defects in ALDOB cause heriditary fructose intolerance.</p1:COMMENT>
    </p1:protein>
    


    <!-- Individual: http://BioCyc.org/HUMAN/pathway-biopax?object=GLYCOLYSIS/TCA/GLYOX-BYPASS#protein17239 -->

    <p1:protein rdf:about="#protein17239">
        <p1:ORGANISM rdf:resource="#bioSource17096"/>
        <p1:XREF rdf:resource="#unificationXref17240"/>
        <p1:NAME rdf:datatype="&xsd;string"
            >triosephosphate isomerase</p1:NAME>
        <p1:SYNONYMS rdf:datatype="&xsd;string">TIM</p1:SYNONYMS>
    </p1:protein>
    


    <!-- Individual: http://BioCyc.org/HUMAN/pathway-biopax?object=GLYCOLYSIS/TCA/GLYOX-BYPASS#protein17244 -->

    <p1:protein rdf:about="#protein17244">
        <p1:ORGANISM rdf:resource="#bioSource17096"/>
        <p1:XREF rdf:resource="#unificationXref17245"/>
        <p1:NAME rdf:datatype="&xsd;string"
            >triosephosphate isomerase</p1:NAME>
        <p1:SYNONYMS rdf:datatype="&xsd;string">TIM</p1:SYNONYMS>
    </p1:protein>
    


    <!-- Individual: http://BioCyc.org/HUMAN/pathway-biopax?object=GLYCOLYSIS/TCA/GLYOX-BYPASS#protein17249 -->

    <p1:protein rdf:about="#protein17249">
        <p1:ORGANISM rdf:resource="#bioSource17096"/>
        <p1:XREF rdf:resource="#publicationXref17252"/>
        <p1:XREF rdf:resource="#publicationXref17254"/>
        <p1:XREF rdf:resource="#publicationXref17253"/>
        <p1:XREF rdf:resource="#publicationXref17256"/>
        <p1:XREF rdf:resource="#unificationXref17257"/>
        <p1:XREF rdf:resource="#publicationXref17251"/>
        <p1:XREF rdf:resource="#publicationXref17250"/>
        <p1:XREF rdf:resource="#publicationXref17255"/>
        <p1:NAME rdf:datatype="&xsd;string"
            >triosephosphate isomerase</p1:NAME>
        <p1:SYNONYMS rdf:datatype="&xsd;string"
            >triosephosphate isomerase 1</p1:SYNONYMS>
        <p1:SYNONYMS rdf:datatype="&xsd;string">TIM</p1:SYNONYMS>
        <p1:COMMENT rdf:datatype="&xsd;string"
            >&lt;I&gt;Comment from LocusLink |CITS:[11125071]|&lt;/I&gt;: Triosephosphate isomerase 1; catalyzes interconversion of glyceraldehyde 3-P and dihydroxyacetone-P during glycolysis</p1:COMMENT>
    </p1:protein>
    


    <!-- Individual: http://BioCyc.org/HUMAN/pathway-biopax?object=GLYCOLYSIS/TCA/GLYOX-BYPASS#protein17276 -->

    <p1:protein rdf:about="#protein17276">
        <p1:ORGANISM rdf:resource="#bioSource17096"/>
        <p1:XREF rdf:resource="#unificationXref17277"/>
        <p1:NAME rdf:datatype="&xsd;string"
            >glyceraldehyde 3 phosphate dehydrogenase</p1:NAME>
        <p1:SYNONYMS rdf:datatype="&xsd;string">GAPDH</p1:SYNONYMS>
    </p1:protein>
    


    <!-- Individual: http://BioCyc.org/HUMAN/pathway-biopax?object=GLYCOLYSIS/TCA/GLYOX-BYPASS#protein17281 -->

    <p1:protein rdf:about="#protein17281">
        <p1:ORGANISM rdf:resource="#bioSource17096"/>
        <p1:XREF rdf:resource="#unificationXref17282"/>
        <p1:NAME rdf:datatype="&xsd;string"
            >glyceraldehyde 3 phosphate dehydrogenase</p1:NAME>
        <p1:SYNONYMS rdf:datatype="&xsd;string">GAPDH</p1:SYNONYMS>
    </p1:protein>
    


    <!-- Individual: http://BioCyc.org/HUMAN/pathway-biopax?object=GLYCOLYSIS/TCA/GLYOX-BYPASS#protein17286 -->

    <p1:protein rdf:about="#protein17286">
        <p1:ORGANISM rdf:resource="#bioSource17096"/>
        <p1:XREF rdf:resource="#unificationXref17287"/>
        <p1:NAME rdf:datatype="&xsd;string"
            >glyceraldehyde 3 phosphate dehydrogenase</p1:NAME>
        <p1:SYNONYMS rdf:datatype="&xsd;string">GAPDH</p1:SYNONYMS>
    </p1:protein>
    


    <!-- Individual: http://BioCyc.org/HUMAN/pathway-biopax?object=GLYCOLYSIS/TCA/GLYOX-BYPASS#protein17291 -->

    <p1:protein rdf:about="#protein17291">
        <p1:ORGANISM rdf:resource="#bioSource17096"/>
        <p1:XREF rdf:resource="#unificationXref17292"/>
        <p1:NAME rdf:datatype="&xsd;string"
            >glyceraldehyde 3 phosphate dehydrogenase</p1:NAME>
        <p1:SYNONYMS rdf:datatype="&xsd;string">GAPDH</p1:SYNONYMS>
    </p1:protein>
    


    <!-- Individual: http://BioCyc.org/HUMAN/pathway-biopax?object=GLYCOLYSIS/TCA/GLYOX-BYPASS#protein17296 -->

    <p1:protein rdf:about="#protein17296">
        <p1:ORGANISM rdf:resource="#bioSource17096"/>
        <p1:XREF rdf:resource="#unificationXref17297"/>
        <p1:NAME rdf:datatype="&xsd;string"
            >glyceraldehyde 3 phosphate dehydrogenase</p1:NAME>
        <p1:SYNONYMS rdf:datatype="&xsd;string">GAPDH</p1:SYNONYMS>
    </p1:protein>
    


    <!-- Individual: http://BioCyc.org/HUMAN/pathway-biopax?object=GLYCOLYSIS/TCA/GLYOX-BYPASS#protein17301 -->

    <p1:protein rdf:about="#protein17301">
        <p1:ORGANISM rdf:resource="#bioSource17096"/>
        <p1:XREF rdf:resource="#unificationXref17302"/>
        <p1:NAME rdf:datatype="&xsd;string"
            >glyceraldehyde 3 phosphate dehydrogenase</p1:NAME>
        <p1:SYNONYMS rdf:datatype="&xsd;string">GAPDH</p1:SYNONYMS>
    </p1:protein>
    


    <!-- Individual: http://BioCyc.org/HUMAN/pathway-biopax?object=GLYCOLYSIS/TCA/GLYOX-BYPASS#protein17306 -->

    <p1:protein rdf:about="#protein17306">
        <p1:ORGANISM rdf:resource="#bioSource17096"/>
        <p1:XREF rdf:resource="#unificationXref17307"/>
        <p1:NAME rdf:datatype="&xsd;string"
            >glyceraldehyde 3 phosphate dehydrogenase</p1:NAME>
        <p1:SYNONYMS rdf:datatype="&xsd;string">GAPDH</p1:SYNONYMS>
    </p1:protein>
    


    <!-- Individual: http://BioCyc.org/HUMAN/pathway-biopax?object=GLYCOLYSIS/TCA/GLYOX-BYPASS#protein17311 -->

    <p1:protein rdf:about="#protein17311">
        <p1:ORGANISM rdf:resource="#bioSource17096"/>
        <p1:XREF rdf:resource="#publicationXref17315"/>
        <p1:XREF rdf:resource="#publicationXref17322"/>
        <p1:XREF rdf:resource="#publicationXref17323"/>
        <p1:XREF rdf:resource="#publicationXref17321"/>
        <p1:XREF rdf:resource="#publicationXref17324"/>
        <p1:XREF rdf:resource="#publicationXref17093"/>
        <p1:XREF rdf:resource="#publicationXref17317"/>
        <p1:XREF rdf:resource="#publicationXref17318"/>
        <p1:XREF rdf:resource="#publicationXref17319"/>
        <p1:XREF rdf:resource="#publicationXref17325"/>
        <p1:XREF rdf:resource="#publicationXref17313"/>
        <p1:XREF rdf:resource="#publicationXref17314"/>
        <p1:XREF rdf:resource="#publicationXref17094"/>
        <p1:XREF rdf:resource="#publicationXref17316"/>
        <p1:XREF rdf:resource="#unificationXref17326"/>
        <p1:XREF rdf:resource="#publicationXref17312"/>
        <p1:XREF rdf:resource="#publicationXref17320"/>
        <p1:NAME rdf:datatype="&xsd;string"
            >glyceraldehyde 3-phosphate dehydrogenase, liver</p1:NAME>
        <p1:SYNONYMS rdf:datatype="&xsd;string"
            >glyceraldehyde-3-phosphate dehydrogenase</p1:SYNONYMS>
        <p1:COMMENT rdf:datatype="&xsd;string"
            >&lt;I&gt;Comment from LocusLink |CITS:[11125071]|&lt;/I&gt;: Glyceraldehyde-3-phosphate dehydrogenase; converts glyceraldehyde-3-phosphate to 1,3-diphosphoglycerate. Summary:  Glyceraldehyde-3-phosphate dehydrogenase catalyzes an important energy-yielding step in carbohydrate metabolism, the reversible oxidative phosphorylation of glyceraldehyde-3-phosphate in the presence of inorganic phosphate and nicotinamide adenine dinucleotide (NAD). The enzyme exists as a tetramer of identical chains.  A GAPD pseudogene has been mapped to Xp21-p11 and 15 GAPD-like loci have been identified.</p1:COMMENT>
    </p1:protein>
    


    <!-- Individual: http://BioCyc.org/HUMAN/pathway-biopax?object=GLYCOLYSIS/TCA/GLYOX-BYPASS#protein17330 -->

    <p1:protein rdf:about="#protein17330">
        <p1:ORGANISM rdf:resource="#bioSource17096"/>
        <p1:XREF rdf:resource="#unificationXref17331"/>
        <p1:NAME rdf:datatype="&xsd;string"
            >glyceraldehyde 3 phosphate dehydrogenase</p1:NAME>
        <p1:SYNONYMS rdf:datatype="&xsd;string">GAPDH</p1:SYNONYMS>
    </p1:protein>
    


    <!-- Individual: http://BioCyc.org/HUMAN/pathway-biopax?object=GLYCOLYSIS/TCA/GLYOX-BYPASS#protein17335 -->

    <p1:protein rdf:about="#protein17335">
        <p1:ORGANISM rdf:resource="#bioSource17096"/>
        <p1:XREF rdf:resource="#unificationXref17336"/>
        <p1:NAME rdf:datatype="&xsd;string"
            >glyceraldehyde 3 phosphate dehydrogenase</p1:NAME>
        <p1:SYNONYMS rdf:datatype="&xsd;string">GAPDH</p1:SYNONYMS>
    </p1:protein>
    


    <!-- Individual: http://BioCyc.org/HUMAN/pathway-biopax?object=GLYCOLYSIS/TCA/GLYOX-BYPASS#protein17340 -->

    <p1:protein rdf:about="#protein17340">
        <p1:ORGANISM rdf:resource="#bioSource17096"/>
        <p1:XREF rdf:resource="#unificationXref17342"/>
        <p1:XREF rdf:resource="#publicationXref17341"/>
        <p1:NAME rdf:datatype="&xsd;string"
            >glyceraldehyde 3-phosphate dehydrogenase, testis-specific</p1:NAME>
        <p1:SYNONYMS rdf:datatype="&xsd;string"
            >SPERMATOGENIC CELL-SPECIFIC GLYCERALDEHYDE 3-PHOSPHATE DEHYDROGENASE-2</p1:SYNONYMS>
        <p1:SYNONYMS rdf:datatype="&xsd;string"
            >glyceraldehyde-3-phosphate dehydrogenase, testis-specific</p1:SYNONYMS>
        <p1:SYNONYMS rdf:datatype="&xsd;string">GAPDH-2</p1:SYNONYMS>
        <p1:COMMENT rdf:datatype="&xsd;string"
            >&lt;I&gt;Comment from LocusLink |CITS:[11125071]|&lt;/I&gt;: Highly similar to murine glyceraldehyde-3-phosphate dehydrogenase, spermatogenic (Gapds); may regulate glycolysis in spermatids; member of the glyceraldehyde-3-phosphate dehydrogenase family</p1:COMMENT>
    </p1:protein>
    


    <!-- Individual: http://BioCyc.org/HUMAN/pathway-biopax?object=GLYCOLYSIS/TCA/GLYOX-BYPASS#protein17355 -->

    <p1:protein rdf:about="#protein17355">
        <p1:ORGANISM rdf:resource="#bioSource17096"/>
        <p1:XREF rdf:resource="#unificationXref17362"/>
        <p1:XREF rdf:resource="#publicationXref17357"/>
        <p1:XREF rdf:resource="#publicationXref17361"/>
        <p1:XREF rdf:resource="#publicationXref17359"/>
        <p1:XREF rdf:resource="#publicationXref17360"/>
        <p1:XREF rdf:resource="#publicationXref17356"/>
        <p1:XREF rdf:resource="#publicationXref17358"/>
        <p1:NAME rdf:datatype="&xsd;string"
            >phosphoglycerate kinase, testis specific</p1:NAME>
        <p1:SYNONYMS rdf:datatype="&xsd;string"
            >phosphoglycerate kinase 2</p1:SYNONYMS>
        <p1:SYNONYMS rdf:datatype="&xsd;string"
            >phosphoglycerate kinase 1, pseudogene 2</p1:SYNONYMS>
    </p1:protein>
    


    <!-- Individual: http://BioCyc.org/HUMAN/pathway-biopax?object=GLYCOLYSIS/TCA/GLYOX-BYPASS#protein17366 -->

    <p1:protein rdf:about="#protein17366">
        <p1:ORGANISM rdf:resource="#bioSource17096"/>
        <p1:XREF rdf:resource="#unificationXref17367"/>
        <p1:NAME rdf:datatype="&xsd;string"
            >phosphoglycerate kinase</p1:NAME>
    </p1:protein>
    


    <!-- Individual: http://BioCyc.org/HUMAN/pathway-biopax?object=GLYCOLYSIS/TCA/GLYOX-BYPASS#protein17371 -->

    <p1:protein rdf:about="#protein17371">
        <p1:ORGANISM rdf:resource="#bioSource17096"/>
        <p1:XREF rdf:resource="#publicationXref17374"/>
        <p1:XREF rdf:resource="#unificationXref17379"/>
        <p1:XREF rdf:resource="#publicationXref17372"/>
        <p1:XREF rdf:resource="#publicationXref17377"/>
        <p1:XREF rdf:resource="#publicationXref17378"/>
        <p1:XREF rdf:resource="#publicationXref17373"/>
        <p1:XREF rdf:resource="#publicationXref17375"/>
        <p1:XREF rdf:resource="#publicationXref17376"/>
        <p1:XREF rdf:resource="#publicationXref17358"/>
        <p1:NAME rdf:datatype="&xsd;string"
            >phosphoglycerate kinase 1</p1:NAME>
        <p1:SYNONYMS rdf:datatype="&xsd;string"
            >PRIMER RECOGNITION PROTEIN 2</p1:SYNONYMS>
        <p1:SYNONYMS rdf:datatype="&xsd;string">PRP 2</p1:SYNONYMS>
        <p1:COMMENT rdf:datatype="&xsd;string"
            >&lt;I&gt;Comment from LocusLink |CITS:[11125071]|&lt;/I&gt;: Phosphoglycerate kinase 1; functions in glycolysis, converts 1,3-diphosphoglycerate to 3-phosphoglycerate</p1:COMMENT>
    </p1:protein>
    


    <!-- Individual: http://BioCyc.org/HUMAN/pathway-biopax?object=GLYCOLYSIS/TCA/GLYOX-BYPASS#protein17392 -->

    <p1:protein rdf:about="#protein17392">
        <p1:ORGANISM rdf:resource="#bioSource17096"/>
        <p1:XREF rdf:resource="#unificationXref17393"/>
        <p1:NAME rdf:datatype="&xsd;string"
            >phosphoglycerate mutase</p1:NAME>
        <p1:SYNONYMS rdf:datatype="&xsd;string"
            >EC_5.4.2.4 EC_3.1.3.13 PHOSPHOGLYCERATE MUTASE ISOZYME PGAM BPG DEPENDENT PGAM</p1:SYNONYMS>
    </p1:protein>
    


    <!-- Individual: http://BioCyc.org/HUMAN/pathway-biopax?object=GLYCOLYSIS/TCA/GLYOX-BYPASS#protein17397 -->

    <p1:protein rdf:about="#protein17397">
        <p1:ORGANISM rdf:resource="#bioSource17096"/>
        <p1:XREF rdf:resource="#unificationXref17398"/>
        <p1:NAME rdf:datatype="&xsd;string"
            >phosphoglycerate mutase</p1:NAME>
        <p1:SYNONYMS rdf:datatype="&xsd;string"
            >EC_5.4.2.4 EC_3.1.3.13 PHOSPHOGLYCERATE MUTASE ISOZYME PGAM BPG DEPENDENT PGAM</p1:SYNONYMS>
    </p1:protein>
    


    <!-- Individual: http://BioCyc.org/HUMAN/pathway-biopax?object=GLYCOLYSIS/TCA/GLYOX-BYPASS#protein17402 -->

    <p1:protein rdf:about="#protein17402">
        <p1:ORGANISM rdf:resource="#bioSource17096"/>
        <p1:XREF rdf:resource="#unificationXref17408"/>
        <p1:XREF rdf:resource="#publicationXref17407"/>
        <p1:XREF rdf:resource="#publicationXref17404"/>
        <p1:XREF rdf:resource="#publicationXref17403"/>
        <p1:XREF rdf:resource="#publicationXref17405"/>
        <p1:XREF rdf:resource="#publicationXref17406"/>
        <p1:NAME rdf:datatype="&xsd;string"
            >phosphoglycerate mutase 2</p1:NAME>
        <p1:SYNONYMS rdf:datatype="&xsd;string">EC_3.1.3.13</p1:SYNONYMS>
        <p1:SYNONYMS rdf:datatype="&xsd;string"
            >MUSCLE-SPECIFIC PHOSPHOGLYCERATE MUTASE</p1:SYNONYMS>
        <p1:SYNONYMS rdf:datatype="&xsd;string">EC_5.4.2.4</p1:SYNONYMS>
        <p1:SYNONYMS rdf:datatype="&xsd;string">PGAM-M</p1:SYNONYMS>
        <p1:SYNONYMS rdf:datatype="&xsd;string"
            >phosphoglycerate mutase 2 (muscle)</p1:SYNONYMS>
        <p1:SYNONYMS rdf:datatype="&xsd;string"
            >Phosphoglycerate mutase, muscle form</p1:SYNONYMS>
        <p1:SYNONYMS rdf:datatype="&xsd;string"
            >BPG-DEPENDENT PGAM 2</p1:SYNONYMS>
        <p1:SYNONYMS rdf:datatype="&xsd;string"
            >PHOSPHOGLYCERATE MUTASE ISOZYME M</p1:SYNONYMS>
        <p1:COMMENT rdf:datatype="&xsd;string"
            >&lt;I&gt;Comment from LocusLink |CITS:[11125071]|&lt;/I&gt;: Muscle phosphoglycerate mutase 2; has a central enzyme in glycolysis</p1:COMMENT>
    </p1:protein>
    


    <!-- Individual: http://BioCyc.org/HUMAN/pathway-biopax?object=GLYCOLYSIS/TCA/GLYOX-BYPASS#protein17412 -->

    <p1:protein rdf:about="#protein17412">
        <p1:ORGANISM rdf:resource="#bioSource17096"/>
        <p1:XREF rdf:resource="#publicationXref17414"/>
        <p1:XREF rdf:resource="#publicationXref17416"/>
        <p1:XREF rdf:resource="#publicationXref17415"/>
        <p1:XREF rdf:resource="#publicationXref17413"/>
        <p1:XREF rdf:resource="#unificationXref17417"/>
        <p1:NAME rdf:datatype="&xsd;string"
            >bisphosphoglycerate mutase</p1:NAME>
        <p1:SYNONYMS rdf:datatype="&xsd;string"
            >2,3-BISPHOSPHOGLYCERATE MUTASE, ERYTHROCYTE</p1:SYNONYMS>
        <p1:SYNONYMS rdf:datatype="&xsd;string">EC_3.1.3.13</p1:SYNONYMS>
        <p1:SYNONYMS rdf:datatype="&xsd;string">BPGM</p1:SYNONYMS>
        <p1:SYNONYMS rdf:datatype="&xsd;string"
            >2,3-BISPHOSPHOGLYCERATE SYNTHASE</p1:SYNONYMS>
        <p1:SYNONYMS rdf:datatype="&xsd;string"
            >2,3-bisphosphoglycerate mutase</p1:SYNONYMS>
        <p1:SYNONYMS rdf:datatype="&xsd;string">EC_5.4.2.1</p1:SYNONYMS>
        <p1:SYNONYMS rdf:datatype="&xsd;string"
            >BPG-DEPENDENT PGAM</p1:SYNONYMS>
        <p1:COMMENT rdf:datatype="&xsd;string"
            >&lt;I&gt;Comment from LocusLink |CITS:[11125071]|&lt;/I&gt;: 2,3-bisphosphoglycerate mutase; has synthase, mutase, and phosphatase activities, controls 2,3-diphosphoglycerate metabolism, which is an effector for haemoglobin</p1:COMMENT>
    </p1:protein>
    


    <!-- Individual: http://BioCyc.org/HUMAN/pathway-biopax?object=GLYCOLYSIS/TCA/GLYOX-BYPASS#protein17421 -->

    <p1:protein rdf:about="#protein17421">
        <p1:ORGANISM rdf:resource="#bioSource17096"/>
        <p1:XREF rdf:resource="#unificationXref17424"/>
        <p1:XREF rdf:resource="#publicationXref17422"/>
        <p1:XREF rdf:resource="#publicationXref17423"/>
        <p1:NAME rdf:datatype="&xsd;string"
            >phosphoglycerate mutase 1</p1:NAME>
        <p1:SYNONYMS rdf:datatype="&xsd;string">EC_3.1.3.13</p1:SYNONYMS>
        <p1:SYNONYMS rdf:datatype="&xsd;string">EC_5.4.2.4</p1:SYNONYMS>
        <p1:SYNONYMS rdf:datatype="&xsd;string"
            >BPG-DEPENDENT PGAM 1</p1:SYNONYMS>
        <p1:SYNONYMS rdf:datatype="&xsd;string"
            >phosphoglycerate mutase 1 (brain)</p1:SYNONYMS>
        <p1:SYNONYMS rdf:datatype="&xsd;string"
            >Phosphoglycerate mutase A, nonmuscle form</p1:SYNONYMS>
        <p1:SYNONYMS rdf:datatype="&xsd;string">PGAM-B</p1:SYNONYMS>
        <p1:SYNONYMS rdf:datatype="&xsd;string"
            >PHOSPHOGLYCERATE MUTASE ISOZYME B</p1:SYNONYMS>
        <p1:COMMENT rdf:datatype="&xsd;string"
            >&lt;I&gt;Comment from LocusLink |CITS:[11125071]|&lt;/I&gt;: Brain phosphoglycerate mutase 1; interconverts 3-phosphoglycerate to 2-phosphoglycerate in glycolysis</p1:COMMENT>
    </p1:protein>
    


    <!-- Individual: http://BioCyc.org/HUMAN/pathway-biopax?object=GLYCOLYSIS/TCA/GLYOX-BYPASS#protein17428 -->

    <p1:protein rdf:about="#protein17428">
        <p1:ORGANISM rdf:resource="#bioSource17096"/>
        <p1:XREF rdf:resource="#unificationXref17429"/>
        <p1:NAME rdf:datatype="&xsd;string"
            >phosphoglycerate mutase</p1:NAME>
        <p1:SYNONYMS rdf:datatype="&xsd;string"
            >EC_5.4.2.4 EC_3.1.3.13 PHOSPHOGLYCERATE MUTASE ISOZYME PGAM BPG DEPENDENT PGAM</p1:SYNONYMS>
    </p1:protein>
    


    <!-- Individual: http://BioCyc.org/HUMAN/pathway-biopax?object=GLYCOLYSIS/TCA/GLYOX-BYPASS#protein17433 -->

    <p1:protein rdf:about="#protein17433">
        <p1:ORGANISM rdf:resource="#bioSource17096"/>
        <p1:XREF rdf:resource="#unificationXref17434"/>
        <p1:XREF rdf:resource="#publicationXref17423"/>
        <p1:XREF rdf:resource="#publicationXref17422"/>
        <p1:NAME rdf:datatype="&xsd;string"
            >phosphoglycerate mutase 1</p1:NAME>
        <p1:SYNONYMS rdf:datatype="&xsd;string">EC_3.1.3.13</p1:SYNONYMS>
        <p1:SYNONYMS rdf:datatype="&xsd;string">EC_5.4.2.4</p1:SYNONYMS>
        <p1:SYNONYMS rdf:datatype="&xsd;string"
            >BPG-DEPENDENT PGAM 1</p1:SYNONYMS>
        <p1:SYNONYMS rdf:datatype="&xsd;string"
            >phosphoglycerate mutase 1 (brain)</p1:SYNONYMS>
        <p1:SYNONYMS rdf:datatype="&xsd;string"
            >Phosphoglycerate mutase A, nonmuscle form</p1:SYNONYMS>
        <p1:SYNONYMS rdf:datatype="&xsd;string">PGAM-B</p1:SYNONYMS>
        <p1:SYNONYMS rdf:datatype="&xsd;string"
            >PHOSPHOGLYCERATE MUTASE ISOZYME B</p1:SYNONYMS>
        <p1:COMMENT rdf:datatype="&xsd;string"
            >&lt;I&gt;Comment from LocusLink |CITS:[11125071]|&lt;/I&gt;: Brain phosphoglycerate mutase 1; interconverts 3-phosphoglycerate to 2-phosphoglycerate in glycolysis</p1:COMMENT>
    </p1:protein>
    


    <!-- Individual: http://BioCyc.org/HUMAN/pathway-biopax?object=GLYCOLYSIS/TCA/GLYOX-BYPASS#protein17438 -->

    <p1:protein rdf:about="#protein17438">
        <p1:ORGANISM rdf:resource="#bioSource17096"/>
        <p1:XREF rdf:resource="#unificationXref17439"/>
        <p1:XREF rdf:resource="#publicationXref17423"/>
        <p1:XREF rdf:resource="#publicationXref17422"/>
        <p1:NAME rdf:datatype="&xsd;string"
            >phosphoglycerate mutase 1</p1:NAME>
        <p1:SYNONYMS rdf:datatype="&xsd;string">EC_3.1.3.13</p1:SYNONYMS>
        <p1:SYNONYMS rdf:datatype="&xsd;string">EC_5.4.2.4</p1:SYNONYMS>
        <p1:SYNONYMS rdf:datatype="&xsd;string"
            >BPG-DEPENDENT PGAM 1</p1:SYNONYMS>
        <p1:SYNONYMS rdf:datatype="&xsd;string"
            >phosphoglycerate mutase 1 (brain)</p1:SYNONYMS>
        <p1:SYNONYMS rdf:datatype="&xsd;string"
            >Phosphoglycerate mutase A, nonmuscle form</p1:SYNONYMS>
        <p1:SYNONYMS rdf:datatype="&xsd;string">PGAM-B</p1:SYNONYMS>
        <p1:SYNONYMS rdf:datatype="&xsd;string"
            >PHOSPHOGLYCERATE MUTASE ISOZYME B</p1:SYNONYMS>
        <p1:COMMENT rdf:datatype="&xsd;string"
            >&lt;I&gt;Comment from LocusLink |CITS:[11125071]|&lt;/I&gt;: Brain phosphoglycerate mutase 1; interconverts 3-phosphoglycerate to 2-phosphoglycerate in glycolysis</p1:COMMENT>
    </p1:protein>
    


    <!-- Individual: http://BioCyc.org/HUMAN/pathway-biopax?object=GLYCOLYSIS/TCA/GLYOX-BYPASS#protein17443 -->

    <p1:protein rdf:about="#protein17443">
        <p1:ORGANISM rdf:resource="#bioSource17096"/>
        <p1:XREF rdf:resource="#unificationXref17444"/>
        <p1:NAME rdf:datatype="&xsd;string"
            >phosphoglycerate mutase</p1:NAME>
        <p1:SYNONYMS rdf:datatype="&xsd;string"
            >EC_5.4.2.4 EC_3.1.3.13 PHOSPHOGLYCERATE MUTASE ISOZYME PGAM BPG DEPENDENT PGAM</p1:SYNONYMS>
    </p1:protein>
    


    <!-- Individual: http://BioCyc.org/HUMAN/pathway-biopax?object=GLYCOLYSIS/TCA/GLYOX-BYPASS#protein17464 -->

    <p1:protein rdf:about="#protein17464">
        <p1:ORGANISM rdf:resource="#bioSource17096"/>
        <p1:XREF rdf:resource="#publicationXref17465"/>
        <p1:XREF rdf:resource="#publicationXref17468"/>
        <p1:XREF rdf:resource="#unificationXref17474"/>
        <p1:XREF rdf:resource="#publicationXref17473"/>
        <p1:XREF rdf:resource="#publicationXref17472"/>
        <p1:XREF rdf:resource="#publicationXref17467"/>
        <p1:XREF rdf:resource="#publicationXref17470"/>
        <p1:XREF rdf:resource="#publicationXref17466"/>
        <p1:XREF rdf:resource="#publicationXref17094"/>
        <p1:XREF rdf:resource="#publicationXref17469"/>
        <p1:XREF rdf:resource="#publicationXref17471"/>
        <p1:XREF rdf:resource="#publicationXref17093"/>
        <p1:NAME rdf:datatype="&xsd;string">ALPHA ENOLASE</p1:NAME>
        <p1:SYNONYMS rdf:datatype="&xsd;string"
            >enolase 1, (alpha)</p1:SYNONYMS>
        <p1:SYNONYMS rdf:datatype="&xsd;string">tau-crystallin</p1:SYNONYMS>
        <p1:SYNONYMS rdf:datatype="&xsd;string">ENOLASE 1</p1:SYNONYMS>
        <p1:SYNONYMS rdf:datatype="&xsd;string"
            >NON- NEURAL ENOLASE</p1:SYNONYMS>
        <p1:SYNONYMS rdf:datatype="&xsd;string">NNE</p1:SYNONYMS>
        <p1:SYNONYMS rdf:datatype="&xsd;string"
            >MYC promoter-binding protein 1</p1:SYNONYMS>
        <p1:SYNONYMS rdf:datatype="&xsd;string"
            >PHOSPHOPYRUVATE HYDRATASE</p1:SYNONYMS>
        <p1:SYNONYMS rdf:datatype="&xsd;string"
            >non-neural enolase</p1:SYNONYMS>
        <p1:SYNONYMS rdf:datatype="&xsd;string"
            >2-PHOSPHO-D-GLYCERATE HYDRO-LYASE</p1:SYNONYMS>
        <p1:COMMENT rdf:datatype="&xsd;string"
            >&lt;I&gt;Comment from LocusLink |CITS:[11125071]|&lt;/I&gt;: DNA-binding protein that negatively regulates MYC gene expression. Summary: This gene encodes one of three enolase isoenzymes found in mammals; it encodes alpha-enolase, a homodimeric soluble enzyme, and also encodes a shorter monomeric structural lens protein, tau-crystallin. The two proteins are made from the same message. The full length protein, the isoenzyme, is found in the cytoplasm. The shorter protein is produced from an alternative translation start, is localized to the nucleus, and has been found to bind to an element in the c-myc promoter. A pseudogene has been identified that is located on the other arm of the same chromosome.</p1:COMMENT>
    </p1:protein>
    


    <!-- Individual: http://BioCyc.org/HUMAN/pathway-biopax?object=GLYCOLYSIS/TCA/GLYOX-BYPASS#protein17479 -->

    <p1:protein rdf:about="#protein17479">
        <p1:ORGANISM rdf:resource="#bioSource17096"/>
        <p1:XREF rdf:resource="#publicationXref17485"/>
        <p1:XREF rdf:resource="#publicationXref17487"/>
        <p1:XREF rdf:resource="#publicationXref17484"/>
        <p1:XREF rdf:resource="#publicationXref17482"/>
        <p1:XREF rdf:resource="#publicationXref17488"/>
        <p1:XREF rdf:resource="#publicationXref17472"/>
        <p1:XREF rdf:resource="#unificationXref17489"/>
        <p1:XREF rdf:resource="#publicationXref17483"/>
        <p1:XREF rdf:resource="#publicationXref17481"/>
        <p1:XREF rdf:resource="#publicationXref17480"/>
        <p1:XREF rdf:resource="#publicationXref17486"/>
        <p1:NAME rdf:datatype="&xsd;string">gamma enolase</p1:NAME>
        <p1:SYNONYMS rdf:datatype="&xsd;string">ENOLASE 2</p1:SYNONYMS>
        <p1:SYNONYMS rdf:datatype="&xsd;string">NSE</p1:SYNONYMS>
        <p1:SYNONYMS rdf:datatype="&xsd;string"
            >enolase-2, gamma, neuronal</p1:SYNONYMS>
        <p1:SYNONYMS rdf:datatype="&xsd;string">NEURAL ENOLASE</p1:SYNONYMS>
        <p1:SYNONYMS rdf:datatype="&xsd;string"
            >neuron specific gamma enolase</p1:SYNONYMS>
        <p1:SYNONYMS rdf:datatype="&xsd;string"
            >enolase 2, (gamma, neuronal)</p1:SYNONYMS>
        <p1:SYNONYMS rdf:datatype="&xsd;string"
            >neurone-specific enolase</p1:SYNONYMS>
        <p1:SYNONYMS rdf:datatype="&xsd;string"
            >2-phospho-D-glycerate hydrolyase</p1:SYNONYMS>
        <p1:SYNONYMS rdf:datatype="&xsd;string"
            >2-PHOSPHO-D-GLYCERATE HYDRO-LYASE</p1:SYNONYMS>
        <p1:COMMENT rdf:datatype="&xsd;string"
            >&lt;I&gt;Comment from LocusLink |CITS:[11125071]|&lt;/I&gt;: Neuron-specific enolase 2 (gamma enolase); converts 2-phospho-D-glycerate to phosphoenolpyruvate in glycolysis. Summary: This gene encodes one of the three enolase isoenzymes found in mammals. This isoenzyme, a homodimer, is found in mature neurons and cells of neuronal origin. A switch from alpha enolase to gamma enolase occurs in neural tissue during development in rats and primates.</p1:COMMENT>
    </p1:protein>
    


    <!-- Individual: http://BioCyc.org/HUMAN/pathway-biopax?object=GLYCOLYSIS/TCA/GLYOX-BYPASS#protein17493 -->

    <p1:protein rdf:about="#protein17493">
        <p1:ORGANISM rdf:resource="#bioSource17096"/>
        <p1:XREF rdf:resource="#publicationXref17485"/>
        <p1:XREF rdf:resource="#publicationXref17487"/>
        <p1:XREF rdf:resource="#publicationXref17484"/>
        <p1:XREF rdf:resource="#publicationXref17482"/>
        <p1:XREF rdf:resource="#publicationXref17488"/>
        <p1:XREF rdf:resource="#publicationXref17472"/>
        <p1:XREF rdf:resource="#unificationXref17494"/>
        <p1:XREF rdf:resource="#publicationXref17483"/>
        <p1:XREF rdf:resource="#publicationXref17481"/>
        <p1:XREF rdf:resource="#publicationXref17480"/>
        <p1:XREF rdf:resource="#publicationXref17486"/>
        <p1:NAME rdf:datatype="&xsd;string">gamma enolase</p1:NAME>
        <p1:SYNONYMS rdf:datatype="&xsd;string">ENOLASE 2</p1:SYNONYMS>
        <p1:SYNONYMS rdf:datatype="&xsd;string">NSE</p1:SYNONYMS>
        <p1:SYNONYMS rdf:datatype="&xsd;string"
            >enolase-2, gamma, neuronal</p1:SYNONYMS>
        <p1:SYNONYMS rdf:datatype="&xsd;string">NEURAL ENOLASE</p1:SYNONYMS>
        <p1:SYNONYMS rdf:datatype="&xsd;string"
            >neuron specific gamma enolase</p1:SYNONYMS>
        <p1:SYNONYMS rdf:datatype="&xsd;string"
            >enolase 2, (gamma, neuronal)</p1:SYNONYMS>
        <p1:SYNONYMS rdf:datatype="&xsd;string"
            >neurone-specific enolase</p1:SYNONYMS>
        <p1:SYNONYMS rdf:datatype="&xsd;string"
            >2-phospho-D-glycerate hydrolyase</p1:SYNONYMS>
        <p1:SYNONYMS rdf:datatype="&xsd;string"
            >2-PHOSPHO-D-GLYCERATE HYDRO-LYASE</p1:SYNONYMS>
        <p1:COMMENT rdf:datatype="&xsd;string"
            >&lt;I&gt;Comment from LocusLink |CITS:[11125071]|&lt;/I&gt;: Neuron-specific enolase 2 (gamma enolase); converts 2-phospho-D-glycerate to phosphoenolpyruvate in glycolysis. Summary: This gene encodes one of the three enolase isoenzymes found in mammals. This isoenzyme, a homodimer, is found in mature neurons and cells of neuronal origin. A switch from alpha enolase to gamma enolase occurs in neural tissue during development in rats and primates.</p1:COMMENT>
    </p1:protein>
    


    <!-- Individual: http://BioCyc.org/HUMAN/pathway-biopax?object=GLYCOLYSIS/TCA/GLYOX-BYPASS#protein17500 -->

    <p1:protein rdf:about="#protein17500">
        <p1:ORGANISM rdf:resource="#bioSource17096"/>
        <p1:XREF rdf:resource="#publicationXref17504"/>
        <p1:XREF rdf:resource="#publicationXref17501"/>
        <p1:XREF rdf:resource="#unificationXref17505"/>
        <p1:XREF rdf:resource="#publicationXref17502"/>
        <p1:XREF rdf:resource="#publicationXref17503"/>
        <p1:NAME rdf:datatype="&xsd;string">BETA ENOLASE</p1:NAME>
        <p1:SYNONYMS rdf:datatype="&xsd;string"
            >enolase 3, (beta, muscle)</p1:SYNONYMS>
        <p1:SYNONYMS rdf:datatype="&xsd;string">ENOLASE 3</p1:SYNONYMS>
        <p1:SYNONYMS rdf:datatype="&xsd;string">MSE</p1:SYNONYMS>
        <p1:SYNONYMS rdf:datatype="&xsd;string"
            >SKELETAL MUSCLE ENOLASE</p1:SYNONYMS>
        <p1:SYNONYMS rdf:datatype="&xsd;string"
            >enolase-3, beta, muscle</p1:SYNONYMS>
        <p1:SYNONYMS rdf:datatype="&xsd;string"
            >muscle specific enolase</p1:SYNONYMS>
        <p1:SYNONYMS rdf:datatype="&xsd;string"
            >2-phospho-D-glycerate hydrolyase</p1:SYNONYMS>
        <p1:SYNONYMS rdf:datatype="&xsd;string"
            >2-PHOSPHO-D-GLYCERATE HYDRO-LYASE</p1:SYNONYMS>
        <p1:COMMENT rdf:datatype="&xsd;string"
            >&lt;I&gt;Comment from LocusLink |CITS:[11125071]|&lt;/I&gt;: Muscle-specific enolase 3 (beta enolase); converts 2-phospho-D-glycerate to phosphoenolpyruvate in glycolysis. Summary: This gene encodes one of the three enolase isoenzymes found in mammals. This isoenzyme, a homodimer, is found in skeletal muscle cells in the adult. A switch from alpha enolase to beta enolase occurs in muscle tissue during development in rodents. Mutations in this gene can be associated with metabolic myopathies that may result from decreased stability of the enzyme. Two transcripts have been identified for this gene that differ only in their 5&apos; UTR.</p1:COMMENT>
    </p1:protein>
    


    <!-- Individual: http://BioCyc.org/HUMAN/pathway-biopax?object=GLYCOLYSIS/TCA/GLYOX-BYPASS#protein17513 -->

    <p1:protein rdf:about="#protein17513">
        <p1:ORGANISM rdf:resource="#bioSource17096"/>
        <p1:XREF rdf:resource="#publicationXref17519"/>
        <p1:XREF rdf:resource="#unificationXref17522"/>
        <p1:XREF rdf:resource="#publicationXref17515"/>
        <p1:XREF rdf:resource="#publicationXref17518"/>
        <p1:XREF rdf:resource="#publicationXref17514"/>
        <p1:XREF rdf:resource="#publicationXref17516"/>
        <p1:XREF rdf:resource="#publicationXref17521"/>
        <p1:XREF rdf:resource="#publicationXref17517"/>
        <p1:XREF rdf:resource="#publicationXref17520"/>
        <p1:NAME rdf:datatype="&xsd;string"
            >pyruvate kinase, isozymes R/L</p1:NAME>
        <p1:SYNONYMS rdf:datatype="&xsd;string"
            >Pyruvate kinase, liver and RBC type</p1:SYNONYMS>
        <p1:SYNONYMS rdf:datatype="&xsd;string"
            >RED CELL/LIVER PYRUVATE KINASE</p1:SYNONYMS>
        <p1:SYNONYMS rdf:datatype="&xsd;string"
            >R-TYPE/L-TYPE PYRUVATE KINASE</p1:SYNONYMS>
        <p1:SYNONYMS rdf:datatype="&xsd;string"
            >pyruvate kinase, liver and RBC</p1:SYNONYMS>
        <p1:COMMENT rdf:datatype="&xsd;string"
            >&lt;I&gt;Comment from LocusLink |CITS:[11125071]|&lt;/I&gt;: Pyruvate kinase liver (L)-type glycolytic enzyme; converts phosphoenolpyruvate to pyruvate phosphorylating ADP to ATP</p1:COMMENT>
    </p1:protein>
    


    <!-- Individual: http://BioCyc.org/HUMAN/pathway-biopax?object=GLYCOLYSIS/TCA/GLYOX-BYPASS#protein17526 -->

    <p1:protein rdf:about="#protein17526">
        <p1:ORGANISM rdf:resource="#bioSource17096"/>
        <p1:XREF rdf:resource="#unificationXref17530"/>
        <p1:XREF rdf:resource="#publicationXref17529"/>
        <p1:XREF rdf:resource="#publicationXref17527"/>
        <p1:XREF rdf:resource="#publicationXref17528"/>
        <p1:NAME rdf:datatype="&xsd;string"
            >pyruvate kinase, M1 isozyme</p1:NAME>
        <p1:SYNONYMS rdf:datatype="&xsd;string">CTHBP</p1:SYNONYMS>
        <p1:SYNONYMS rdf:datatype="&xsd;string"
            >Thyroid hormone-binding protein, cytosolic (p58)</p1:SYNONYMS>
        <p1:SYNONYMS rdf:datatype="&xsd;string">THBP1</p1:SYNONYMS>
        <p1:SYNONYMS rdf:datatype="&xsd;string"
            >PYRUVATE KINASE MUSCLE ISOZYME</p1:SYNONYMS>
        <p1:SYNONYMS rdf:datatype="&xsd;string"
            >CYTOSOLIC THYROID HORMONE-BINDING PROTEIN</p1:SYNONYMS>
        <p1:SYNONYMS rdf:datatype="&xsd;string"
            >Pyruvate kinase-3</p1:SYNONYMS>
        <p1:SYNONYMS rdf:datatype="&xsd;string"
            >pyruvate kinase, muscle</p1:SYNONYMS>
    </p1:protein>
    


    <!-- Individual: http://BioCyc.org/HUMAN/pathway-biopax?object=GLYCOLYSIS/TCA/GLYOX-BYPASS#protein17557 -->

    <p1:protein rdf:about="#protein17557">
        <p1:ORGANISM rdf:resource="#bioSource17096"/>
        <p1:XREF rdf:resource="#unificationXref17559"/>
        <p1:XREF rdf:resource="#unificationXref17558"/>
        <p1:NAME rdf:datatype="&xsd;string"
            >Malate dehydrogenase (acceptor)</p1:NAME>
        <p1:SYNONYMS rdf:datatype="&xsd;string"
            >hypothetical protein FLJ12618</p1:SYNONYMS>
    </p1:protein>
    


    <!-- Individual: http://BioCyc.org/HUMAN/pathway-biopax?object=GLYCOLYSIS/TCA/GLYOX-BYPASS#protein17587 -->

    <p1:protein rdf:about="#protein17587">
        <p1:ORGANISM rdf:resource="#bioSource17096"/>
        <p1:XREF rdf:resource="#unificationXref17592"/>
        <p1:XREF rdf:resource="#publicationXref17588"/>
        <p1:XREF rdf:resource="#publicationXref17591"/>
        <p1:XREF rdf:resource="#publicationXref17589"/>
        <p1:XREF rdf:resource="#publicationXref17590"/>
        <p1:NAME rdf:datatype="&xsd;string"
            >succinate dehydrogenase cytochrome b560 subunit, mitochondrial precursor</p1:NAME>
        <p1:SYNONYMS rdf:datatype="&xsd;string">QPS1</p1:SYNONYMS>
        <p1:SYNONYMS rdf:datatype="&xsd;string"
            >INTEGRAL MEMBRANE PROTEIN CII-3</p1:SYNONYMS>
        <p1:SYNONYMS rdf:datatype="&xsd;string"
            >SUCCINATE DEHYDROGENASE COMPLEX SUBUNIT C</p1:SYNONYMS>
        <p1:SYNONYMS rdf:datatype="&xsd;string">CYBL</p1:SYNONYMS>
        <p1:SYNONYMS rdf:datatype="&xsd;string"
            >succinate dehydrogenase complex, subunit C, integral membrane protein, 15kD</p1:SYNONYMS>
        <p1:SYNONYMS rdf:datatype="&xsd;string">QPS-1</p1:SYNONYMS>
        <p1:SYNONYMS rdf:datatype="&xsd;string"
            >succinate-ubiquinone oxidoreducatase cytochrome B large subunit</p1:SYNONYMS>
        <p1:SYNONYMS rdf:datatype="&xsd;string"
            >SUCCINATE-UBIQUINONE OXIDOREDUCTASE CYTOCHROME B LARGE SUBUNIT</p1:SYNONYMS>
        <p1:SYNONYMS rdf:datatype="&xsd;string"
            >succinate dehydrogenase complex, subunit C precursor</p1:SYNONYMS>
        <p1:SYNONYMS rdf:datatype="&xsd;string"
            >succinate dehydrogenase complex, subunit C, integral membrane protein, 15kDa</p1:SYNONYMS>
        <p1:COMMENT rdf:datatype="&xsd;string"
            >&lt;I&gt;Comment from LocusLink |CITS:[11125071]|&lt;/I&gt;: Cytochrome b large subunit; anchors the succinate-ubiquinone oxidoreductase complex to membrane. Summary:  Complex II of the respiratory chain, which is specifically involved in the oxidation of succinate, carries electrons from FADH to CoQ.  The complex is composed of four nuclear-encoded subunits and is localized in the mitochondrial inner membrane.  The 15.5 kDa subunit C protein is one of two integral membrane proteins anchoring the complex to the matrix side of the membrane.  Multiple SDH3 pseudogenes in various genomic locations have been identified.</p1:COMMENT>
    </p1:protein>
    


    <!-- Individual: http://BioCyc.org/HUMAN/pathway-biopax?object=GLYCOLYSIS/TCA/GLYOX-BYPASS#protein17594 -->

    <p1:protein rdf:about="#protein17594">
        <p1:ORGANISM rdf:resource="#bioSource17096"/>
        <p1:XREF rdf:resource="#publicationXref17600"/>
        <p1:XREF rdf:resource="#publicationXref17596"/>
        <p1:XREF rdf:resource="#unificationXref17603"/>
        <p1:XREF rdf:resource="#publicationXref17588"/>
        <p1:XREF rdf:resource="#publicationXref17601"/>
        <p1:XREF rdf:resource="#publicationXref17598"/>
        <p1:XREF rdf:resource="#publicationXref17597"/>
        <p1:XREF rdf:resource="#publicationXref17591"/>
        <p1:XREF rdf:resource="#publicationXref17599"/>
        <p1:XREF rdf:resource="#publicationXref17595"/>
        <p1:XREF rdf:resource="#publicationXref17602"/>
        <p1:XREF rdf:resource="#publicationXref17590"/>
        <p1:NAME rdf:datatype="&xsd;string"
            >SUCCINATE DEHYDROGENASE (UBIQUINONE) CYTOCHROME B SMALL SUBUNIT, MITOCHONDRIAL PRECURSOR</p1:NAME>
        <p1:SYNONYMS rdf:datatype="&xsd;string"
            >SUCCINATE-UBIQUINONE REDUCTASE MEMBRANE ANCHOR SUBUNIT</p1:SYNONYMS>
        <p1:SYNONYMS rdf:datatype="&xsd;string"
            >succinate dehydrogenase ubiquinone cytochrome B small subunit</p1:SYNONYMS>
        <p1:SYNONYMS rdf:datatype="&xsd;string"
            >succinate dehydrogenase complex, subunit D precursor</p1:SYNONYMS>
        <p1:SYNONYMS rdf:datatype="&xsd;string"
            >SUCCINATE-UBIQUINONE OXIDOREDUCTASE CYTOCHROME B SMALL SUBUNIT</p1:SYNONYMS>
        <p1:SYNONYMS rdf:datatype="&xsd;string"
            >SUCCINATE DEHYDROGENASE COMPLEX SUBUNIT D</p1:SYNONYMS>
        <p1:SYNONYMS rdf:datatype="&xsd;string">QPS2</p1:SYNONYMS>
        <p1:SYNONYMS rdf:datatype="&xsd;string">CII-4</p1:SYNONYMS>
        <p1:SYNONYMS rdf:datatype="&xsd;string">CYBS</p1:SYNONYMS>
        <p1:SYNONYMS rdf:datatype="&xsd;string"
            >succinate dehydrogenase complex, subunit D, integral membrane protein</p1:SYNONYMS>
        <p1:COMMENT rdf:datatype="&xsd;string"
            >&lt;I&gt;Comment from LocusLink |CITS:[11125071]|&lt;/I&gt;: Cytochrome b small subunit; anchors the succinate-ubiquinone oxidoreductase complex to membrane. Summary:  Complex II of the respiratory chain, which is specifically involved in the oxidation of succinate, carries electrons from FADH to CoQ.  The complex is composed of four nuclear-encoded subunits and is localized in the mitochondrial inner membrane.  The subunit D protein is one of two integral membrane proteins anchoring the complex to the matrix side of the membrane.  Mutations in SDHD have been linked to hereditary paraganglioma.</p1:COMMENT>
    </p1:protein>
    


    <!-- Individual: http://BioCyc.org/HUMAN/pathway-biopax?object=GLYCOLYSIS/TCA/GLYOX-BYPASS#protein17605 -->

    <p1:protein rdf:about="#protein17605">
        <p1:ORGANISM rdf:resource="#bioSource17096"/>
        <p1:XREF rdf:resource="#publicationXref17609"/>
        <p1:XREF rdf:resource="#publicationXref17608"/>
        <p1:XREF rdf:resource="#publicationXref17606"/>
        <p1:XREF rdf:resource="#unificationXref17610"/>
        <p1:XREF rdf:resource="#publicationXref17607"/>
        <p1:NAME rdf:datatype="&xsd;string"
            >SUCCINATE DEHYDROGENASE (UBIQUINONE) FLAVOPROTEIN SUBUNIT, MITOCHONDRIAL PRECURSOR</p1:NAME>
        <p1:SYNONYMS rdf:datatype="&xsd;string"
            >succinate dehydrogenase complex flavoprotein subunit precursor</p1:SYNONYMS>
        <p1:SYNONYMS rdf:datatype="&xsd;string"
            >succinate dehydrogenase complex, subunit A, flavoprotein precursor</p1:SYNONYMS>
        <p1:SYNONYMS rdf:datatype="&xsd;string"
            >succinate dehydrogenase complex, subunit A, flavoprotein (Fp)</p1:SYNONYMS>
        <p1:SYNONYMS rdf:datatype="&xsd;string">FP</p1:SYNONYMS>
        <p1:SYNONYMS rdf:datatype="&xsd;string"
            >FLAVOPROTEIN SUBUNIT OF COMPLEX II</p1:SYNONYMS>
        <p1:COMMENT rdf:datatype="&xsd;string"
            >&lt;I&gt;Comment from LocusLink |CITS:[11125071]|&lt;/I&gt;: Succinate-ubiquinone oxidoreductase (complex II) flavoprotein subunit; transports electrons from succinate to ubiquinone, functions in the TCA cycle and respiratory chain. Summary:  Complex II of the respiratory chain, which is specifically involved in the oxidation of succinate, carries electrons from FADH to CoQ.  The complex is composed of four nuclear-encoded subunits and is localized in the mitochondrial inner membrane.  The 70 kDa flavoprotein subunit contains a characteristic cysteine triplet.  Mutations in the flavoprotein subunit gene have been linked to a form of mitochondrial respiratory chain deficiency known as Leigh syndrome.</p1:COMMENT>
    </p1:protein>
    


    <!-- Individual: http://BioCyc.org/HUMAN/pathway-biopax?object=GLYCOLYSIS/TCA/GLYOX-BYPASS#protein17612 -->

    <p1:protein rdf:about="#protein17612">
        <p1:ORGANISM rdf:resource="#bioSource17096"/>
        <p1:XREF rdf:resource="#publicationXref17614"/>
        <p1:XREF rdf:resource="#publicationXref17588"/>
        <p1:XREF rdf:resource="#publicationXref17591"/>
        <p1:XREF rdf:resource="#publicationXref17615"/>
        <p1:XREF rdf:resource="#publicationXref17613"/>
        <p1:XREF rdf:resource="#unificationXref17616"/>
        <p1:NAME rdf:datatype="&xsd;string"
            >SUCCINATE DEHYDROGENASE (UBIQUINONE) IRON-SULFUR PROTEIN, MITOCHONDRIAL PRECURSOR</p1:NAME>
        <p1:SYNONYMS rdf:datatype="&xsd;string">IP</p1:SYNONYMS>
        <p1:SYNONYMS rdf:datatype="&xsd;string"
            >IRON-SULFUR SUBUNIT OF COMPLEX II</p1:SYNONYMS>
        <p1:SYNONYMS rdf:datatype="&xsd;string"
            >iron-sulfur subunit</p1:SYNONYMS>
        <p1:SYNONYMS rdf:datatype="&xsd;string"
            >succinate dehydrogenase complex, subunit B, iron sulfur (Ip)</p1:SYNONYMS>
        <p1:COMMENT rdf:datatype="&xsd;string"
            >&lt;I&gt;Comment from LocusLink |CITS:[11125071]|&lt;/I&gt;: Succinate-ubiquinone oxidoreductase (complex II) iron sulfur subunit; transports electrons from succinate to ubiquinone. Summary:  Complex II of the respiratory chain, which is specifically involved in the oxidation of succinate, carries electrons from FADH to CoQ.  The complex is composed of four nuclear-encoded subunits and is localized in the mitochondrial inner membrane.  The iron-sulfur subunit is highly conserved and contains three cysteine-rich clusters which may comprise the iron-sulfur centers of the enzyme.</p1:COMMENT>
    </p1:protein>
    


    <!-- Individual: http://BioCyc.org/HUMAN/pathway-biopax?object=GLYCOLYSIS/TCA/GLYOX-BYPASS#protein17621 -->

    <p1:protein rdf:about="#protein17621">
        <p1:ORGANISM rdf:resource="#bioSource17096"/>
        <p1:XREF rdf:resource="#unificationXref17622"/>
        <p1:NAME rdf:datatype="&xsd;string"
            >succinate dehydrogenase (ubiquinone) flavoprotein subunit mitochondrial precursor</p1:NAME>
        <p1:SYNONYMS rdf:datatype="&xsd;string"
            >FP FLAVOPROTEIN SUBUNIT OF COMPLEX II</p1:SYNONYMS>
    </p1:protein>
    


    <!-- Individual: http://BioCyc.org/HUMAN/pathway-biopax?object=GLYCOLYSIS/TCA/GLYOX-BYPASS#protein17652 -->

    <p1:protein rdf:about="#protein17652">
        <p1:ORGANISM rdf:resource="#bioSource17096"/>
        <p1:XREF rdf:resource="#unificationXref17653"/>
        <p1:NAME rdf:datatype="&xsd;string"
            >NADP+-specific isocitrate dehydrogenase (fragment)</p1:NAME>
    </p1:protein>
    


    <!-- Individual: http://BioCyc.org/HUMAN/pathway-biopax?object=GLYCOLYSIS/TCA/GLYOX-BYPASS#protein17657 -->

    <p1:protein rdf:about="#protein17657">
        <p1:ORGANISM rdf:resource="#bioSource17096"/>
        <p1:XREF rdf:resource="#publicationXref17660"/>
        <p1:XREF rdf:resource="#publicationXref17663"/>
        <p1:XREF rdf:resource="#publicationXref17661"/>
        <p1:XREF rdf:resource="#publicationXref17659"/>
        <p1:XREF rdf:resource="#publicationXref17658"/>
        <p1:XREF rdf:resource="#unificationXref17664"/>
        <p1:XREF rdf:resource="#publicationXref17662"/>
        <p1:NAME rdf:datatype="&xsd;string"
            >isocitrate dehydrogenase 2 (NADP+), mitochondrial precursor</p1:NAME>
        <p1:SYNONYMS rdf:datatype="&xsd;string"
            >NADP+-specific ICDH</p1:SYNONYMS>
        <p1:SYNONYMS rdf:datatype="&xsd;string"
            >oxalosuccinate decarboxylase</p1:SYNONYMS>
        <p1:SYNONYMS rdf:datatype="&xsd;string"
            >isocitrate dehydrogenase 2 (NADP+), mitochondrial</p1:SYNONYMS>
        <p1:SYNONYMS rdf:datatype="&xsd;string"
            >isocitrate dehydrogenase, mitochondrial</p1:SYNONYMS>
        <p1:COMMENT rdf:datatype="&xsd;string"
            >&lt;I&gt;Comment from LocusLink |CITS:[11125071]|&lt;/I&gt;: Mitochondrial NADP(+)-specific isocitrate dehydrogenase 2; decarboxylates isocitrate into alpha-ketoglutarate. Summary: Isocitrate dehydrogenases catalyze the oxidative decarboxylation of isocitrate to 2-oxoglutarate. These enzymes belong to two distinct subclasses, one of which utilizes NAD(+) as the electron acceptor and the other NADP(+). Five isocitrate dehydrogenases have been reported: three NAD(+)-dependent isocitrate dehydrogenases, which localize to the mitochondrial matrix, and two NADP(+)-dependent isocitrate dehydrogenases, one of which is mitochondrial and the other predominantly cytosolic. Each NADP(+)-dependent isozyme is a homodimer. The protein encoded by this gene is the NADP(+)-dependent isocitrate dehydrogenase found in the mitochondria. It plays a role in intermediary metabolism and energy production. This protein may tightly associate or interact with the pyruvate dehydrogenase complex.</p1:COMMENT>
    </p1:protein>
    


    <!-- Individual: http://BioCyc.org/HUMAN/pathway-biopax?object=GLYCOLYSIS/TCA/GLYOX-BYPASS#protein17668 -->

    <p1:protein rdf:about="#protein17668">
        <p1:ORGANISM rdf:resource="#bioSource17096"/>
        <p1:XREF rdf:resource="#publicationXref17671"/>
        <p1:XREF rdf:resource="#publicationXref17672"/>
        <p1:XREF rdf:resource="#publicationXref17674"/>
        <p1:XREF rdf:resource="#publicationXref17673"/>
        <p1:XREF rdf:resource="#unificationXref17675"/>
        <p1:XREF rdf:resource="#publicationXref17669"/>
        <p1:XREF rdf:resource="#publicationXref17670"/>
        <p1:NAME rdf:datatype="&xsd;string"
            >isocitrate dehydrogenase (NADP) cytoplasmic</p1:NAME>
        <p1:SYNONYMS rdf:datatype="&xsd;string"
            >NADP-dependent isocitrate dehydrogenase, peroxisomal</p1:SYNONYMS>
        <p1:SYNONYMS rdf:datatype="&xsd;string"
            >isocitrate dehydrogenase 1 (NADP+), soluble</p1:SYNONYMS>
        <p1:SYNONYMS rdf:datatype="&xsd;string">IDH</p1:SYNONYMS>
        <p1:SYNONYMS rdf:datatype="&xsd;string"
            >NADP+-SPECIFIC ICDH</p1:SYNONYMS>
        <p1:SYNONYMS rdf:datatype="&xsd;string"
            >NADP-dependent isocitrate dehydrogenase, cytosolic</p1:SYNONYMS>
        <p1:SYNONYMS rdf:datatype="&xsd;string"
            >OXALOSUCCINATE DECARBOXYLASE</p1:SYNONYMS>
        <p1:SYNONYMS rdf:datatype="&xsd;string">IDP</p1:SYNONYMS>
        <p1:COMMENT rdf:datatype="&xsd;string"
            >&lt;I&gt;Comment from LocusLink |CITS:[11125071]|&lt;/I&gt;: Cytosolic isocitrate dehydrogenase 1; decarboxylates isocitrate into alpha-ketoglutarate. Summary: Isocitrate dehydrogenases catalyze the oxidative decarboxylation of isocitrate to 2-oxoglutarate. These enzymes belong to two distinct subclasses, one of which utilizes NAD(+) as the electron acceptor and the other NADP(+). Five isocitrate dehydrogenases have been reported: three NAD(+)-dependent isocitrate dehydrogenases, which localize to the mitochondrial matrix, and two NADP(+)-dependent isocitrate dehydrogenases, one of which is mitochondrial and the other predominantly cytosolic. Each NADP(+)-dependent isozyme is a homodimer. The protein encoded by this gene is the NADP(+)-dependent isocitrate dehydrogenase found in the cytoplasm and peroxisomes. It contains the PTS-1 peroxisomal targeting signal sequence. The presence of this enzyme in peroxisomes suggests roles in the regeneration of NADPH for intraperoxisomal reductions, such as the conversion of 2, 4-dienoyl-CoAs to 3-enoyl-CoAs, as well as in peroxisomal reactions that consume 2-oxoglutarate, namely the alpha-hydroxylation of phytanic acid. The cytoplasmic enzyme serves a significant role in cytoplasmic NADPH production.</p1:COMMENT>
    </p1:protein>
    


    <!-- Individual: http://BioCyc.org/HUMAN/pathway-biopax?object=GLYCOLYSIS/TCA/GLYOX-BYPASS#protein17690 -->

    <p1:protein rdf:about="#protein17690">
        <p1:ORGANISM rdf:resource="#bioSource17096"/>
        <p1:XREF rdf:resource="#unificationXref17694"/>
        <p1:XREF rdf:resource="#publicationXref17692"/>
        <p1:XREF rdf:resource="#publicationXref17691"/>
        <p1:XREF rdf:resource="#publicationXref17693"/>
        <p1:NAME rdf:datatype="&xsd;string"
            >2-oxoglutarate dehydrogenase E1 component, mitochondrial precursor</p1:NAME>
        <p1:SYNONYMS rdf:datatype="&xsd;string"
            >ALPHA-KETOGLUTARATE DEHYDROGENASE</p1:SYNONYMS>
        <p1:SYNONYMS rdf:datatype="&xsd;string"
            >oxoglutarate (alpha-ketoglutarate) dehydrogenase (lipoamide)</p1:SYNONYMS>
        <p1:SYNONYMS rdf:datatype="&xsd;string"
            >oxoglutarate dehydrogenase (lipoamide)</p1:SYNONYMS>
        <p1:COMMENT rdf:datatype="&xsd;string"
            >&lt;I&gt;Comment from LocusLink |CITS:[11125071]|&lt;/I&gt;: Alpha-ketoglutarate or 2-oxoglutarate dehydrogenase; helps convert &amp;alpha;-ketoglutarate to succinyl coenzyme A in Krebs cycle</p1:COMMENT>
    </p1:protein>
    


    <!-- Individual: http://BioCyc.org/HUMAN/pathway-biopax?object=GLYCOLYSIS/TCA/GLYOX-BYPASS#protein17696 -->

    <p1:protein rdf:about="#protein17696">
        <p1:ORGANISM rdf:resource="#bioSource17096"/>
        <p1:XREF rdf:resource="#publicationXref17697"/>
        <p1:XREF rdf:resource="#unificationXref17701"/>
        <p1:XREF rdf:resource="#publicationXref17698"/>
        <p1:XREF rdf:resource="#publicationXref17700"/>
        <p1:XREF rdf:resource="#publicationXref17699"/>
        <p1:NAME rdf:datatype="&xsd;string"
            >dihydrolipoamide succinyltransferase component of 2-oxoglutarate dehydrogenase complex, mitochondrial precursor</p1:NAME>
        <p1:SYNONYMS rdf:datatype="&xsd;string"
            >dihydrolipoamide S-succinyltransferase (E2 component of 2-oxo-glutarate complex)</p1:SYNONYMS>
        <p1:SYNONYMS rdf:datatype="&xsd;string">E2</p1:SYNONYMS>
        <p1:SYNONYMS rdf:datatype="&xsd;string">E2K</p1:SYNONYMS>
        <p1:COMMENT rdf:datatype="&xsd;string"
            >&lt;I&gt;Comment from LocusLink |CITS:[11125071]|&lt;/I&gt;: Dihydrolipoamide S-succinyltransferase E2; component of the alpha-ketoglutarate complex</p1:COMMENT>
    </p1:protein>
    


    <!-- Individual: http://BioCyc.org/HUMAN/pathway-biopax?object=GLYCOLYSIS/TCA/GLYOX-BYPASS#protein17703 -->

    <p1:protein rdf:about="#protein17703">
        <p1:ORGANISM rdf:resource="#bioSource17096"/>
        <p1:XREF rdf:resource="#publicationXref17709"/>
        <p1:XREF rdf:resource="#publicationXref17710"/>
        <p1:XREF rdf:resource="#publicationXref17705"/>
        <p1:XREF rdf:resource="#unificationXref17712"/>
        <p1:XREF rdf:resource="#publicationXref17704"/>
        <p1:XREF rdf:resource="#publicationXref17707"/>
        <p1:XREF rdf:resource="#publicationXref17708"/>
        <p1:XREF rdf:resource="#publicationXref17711"/>
        <p1:XREF rdf:resource="#publicationXref17706"/>
        <p1:NAME rdf:datatype="&xsd;string"
            >dihydrolipoamide dehydrogenase, mitochondrial precursor</p1:NAME>
        <p1:SYNONYMS rdf:datatype="&xsd;string"
            >dihydrolipoamide dehydrogenase precursor</p1:SYNONYMS>
        <p1:SYNONYMS rdf:datatype="&xsd;string"
            >dihydrolipoamide dehydrogenase (E3 component of pyruvate dehydrogenase complex, 2-oxo-glutarate complex, branched chain keto acid dehydrogenase complex)</p1:SYNONYMS>
        <p1:SYNONYMS rdf:datatype="&xsd;string"
            >E3 component of pyruvate dehydrogenase</p1:SYNONYMS>
        <p1:COMMENT rdf:datatype="&xsd;string"
            >&lt;I&gt;Comment from LocusLink |CITS:[11125071]|&lt;/I&gt;: Dihydrolipoamide dehydrogenase (lipoamide dehydrogenase, dihydrolipoamide:NAD+ oxidoreductase) E3; subunit of alpha-ketoacid dehydrogenases. Summary: Dihydrolipoyl dehydrogenase is a component of the mitochondrial pyruvate and alpha-ketoglutarate dehydrogenase complexes. Defects in the enzyme cause congenital infantile lactic acidosis</p1:COMMENT>
    </p1:protein>
    


    <!-- Individual: http://BioCyc.org/HUMAN/pathway-biopax?object=GLYCOLYSIS/TCA/GLYOX-BYPASS#protein17720 -->

    <p1:protein rdf:about="#protein17720">
        <p1:ORGANISM rdf:resource="#bioSource17096"/>
        <p1:XREF rdf:resource="#unificationXref17723"/>
        <p1:XREF rdf:resource="#publicationXref17721"/>
        <p1:XREF rdf:resource="#publicationXref17722"/>
        <p1:NAME rdf:datatype="&xsd;string"
            >succinyl-CoA ligase (ADP-forming) beta-chain, mitochondrial precursor</p1:NAME>
        <p1:SYNONYMS rdf:datatype="&xsd;string"
            >ATP- SPECIFIC SUCCINYL-COA SYNTHETASE BETA SUBUNIT</p1:SYNONYMS>
        <p1:SYNONYMS rdf:datatype="&xsd;string">SCS-BETAA</p1:SYNONYMS>
        <p1:SYNONYMS rdf:datatype="&xsd;string"
            >succinate-CoA ligase, ADP-forming, beta subunit</p1:SYNONYMS>
        <p1:SYNONYMS rdf:datatype="&xsd;string"
            >SUCCINYL-COA SYNTHETASE, BETAA CHAIN</p1:SYNONYMS>
        <p1:SYNONYMS rdf:datatype="&xsd;string"
            >SCS-betaA for ATP specific succinyl CoA synthetase beta subunit precursor</p1:SYNONYMS>
        <p1:COMMENT rdf:datatype="&xsd;string"
            >&lt;I&gt;Comment from LocusLink |CITS:[11125071]|&lt;/I&gt;: Succinate-CoA synthetase beta subunit, ATP-specific isoform; forms succinyl-CoA from succinate with a concomitant hydrolysis of ATP</p1:COMMENT>
    </p1:protein>
    


    <!-- Individual: http://BioCyc.org/HUMAN/pathway-biopax?object=GLYCOLYSIS/TCA/GLYOX-BYPASS#protein17730 -->

    <p1:protein rdf:about="#protein17730">
        <p1:ORGANISM rdf:resource="#bioSource17096"/>
        <p1:XREF rdf:resource="#publicationXref17734"/>
        <p1:XREF rdf:resource="#publicationXref17735"/>
        <p1:XREF rdf:resource="#publicationXref17731"/>
        <p1:XREF rdf:resource="#publicationXref17732"/>
        <p1:XREF rdf:resource="#publicationXref17733"/>
        <p1:XREF rdf:resource="#unificationXref17736"/>
        <p1:NAME rdf:datatype="&xsd;string"
            >fumarate hydratase, mitochondrial precursor</p1:NAME>
        <p1:SYNONYMS rdf:datatype="&xsd;string">FUMARASE</p1:SYNONYMS>
        <p1:SYNONYMS rdf:datatype="&xsd;string"
            >fumarate hydratase precursor</p1:SYNONYMS>
        <p1:SYNONYMS rdf:datatype="&xsd;string"
            >fumarate hydratase</p1:SYNONYMS>
        <p1:SYNONYMS rdf:datatype="&xsd;string"
            >Leiomyomatosis and renal cell cancer</p1:SYNONYMS>
        <p1:COMMENT rdf:datatype="&xsd;string"
            >&lt;I&gt;Comment from LocusLink |CITS:[11125071]|&lt;/I&gt;: Fumarase; catalyzes L-malate formation from fumerate hydration in the TCA cycle. Summary: The protein encoded by this gene is an enzymatic component of the tricarboxylic acid (TCA) cycle, or Krebs cycle, and catalyzes the formation of L-malate from fumarate. It exists in both a cytosolic form and an N-terminal extended form, differing only in the translation start site used. The N-terminal extended form is targeted to the mitochondrion, where the removal of the extension generates the same form as in the cytoplasm. It is similar to some thermostable class II fumarases and functions as a homotetramer. Mutations in this gene can cause fumarase deficiency and lead to progressive encephalopathy.</p1:COMMENT>
    </p1:protein>
    


    <!-- Individual: http://BioCyc.org/HUMAN/pathway-biopax?object=GLYCOLYSIS/TCA/GLYOX-BYPASS#protein17754 -->

    <p1:protein rdf:about="#protein17754">
        <p1:ORGANISM rdf:resource="#bioSource17096"/>
        <p1:XREF rdf:resource="#publicationXref17755"/>
        <p1:XREF rdf:resource="#publicationXref17759"/>
        <p1:XREF rdf:resource="#publicationXref17761"/>
        <p1:XREF rdf:resource="#publicationXref17757"/>
        <p1:XREF rdf:resource="#unificationXref17762"/>
        <p1:XREF rdf:resource="#publicationXref17760"/>
        <p1:XREF rdf:resource="#publicationXref17756"/>
        <p1:XREF rdf:resource="#publicationXref17758"/>
        <p1:NAME rdf:datatype="&xsd;string"
            >aconitate hydratase, mitochondrial precursor</p1:NAME>
        <p1:SYNONYMS rdf:datatype="&xsd;string"
            >CITRATE HYDRO-LYASE</p1:SYNONYMS>
        <p1:SYNONYMS rdf:datatype="&xsd;string">ACONITASE</p1:SYNONYMS>
        <p1:SYNONYMS rdf:datatype="&xsd;string"
            >aconitase 2, mitochondrial</p1:SYNONYMS>
        <p1:SYNONYMS rdf:datatype="&xsd;string">aconitase 2</p1:SYNONYMS>
        <p1:COMMENT rdf:datatype="&xsd;string"
            >&lt;I&gt;Comment from LocusLink |CITS:[11125071]|&lt;/I&gt;: Mitochondrial aconitase 2, an iron-dependent enzyme; catalyzes conversion of citrate to cis-aconitate in the TCA cycle. Summary: Aconitase 2 is an enzyme of the TCA cycle and is encoded in the nucleus and active within the mitochondrion. Aconitase catalyzes the interconversion of citrate to isocitrate via cis-aconitate in the second step of the TCA cycle. Isoforms of ACO2 have been reported but are not well characterized.</p1:COMMENT>
    </p1:protein>
    


    <!-- Individual: http://BioCyc.org/HUMAN/pathway-biopax?object=GLYCOLYSIS/TCA/GLYOX-BYPASS#protein17769 -->

    <p1:protein rdf:about="#protein17769">
        <p1:ORGANISM rdf:resource="#bioSource17096"/>
        <p1:XREF rdf:resource="#unificationXref17770"/>
        <p1:NAME rdf:datatype="&xsd;string"
            >condensing enzyme</p1:NAME>
    </p1:protein>
    


    <!-- Individual: http://BioCyc.org/HUMAN/pathway-biopax?object=GLYCOLYSIS/TCA/GLYOX-BYPASS#protein17774 -->

    <p1:protein rdf:about="#protein17774">
        <p1:ORGANISM rdf:resource="#bioSource17096"/>
        <p1:XREF rdf:resource="#unificationXref17776"/>
        <p1:XREF rdf:resource="#unificationXref17775"/>
        <p1:NAME rdf:datatype="&xsd;string"
            >condensing enzyme</p1:NAME>
        <p1:SYNONYMS rdf:datatype="&xsd;string"
            >hypothetical protein FLJ40154</p1:SYNONYMS>
    </p1:protein>
    


    <!-- Individual: http://BioCyc.org/HUMAN/pathway-biopax?object=GLYCOLYSIS/TCA/GLYOX-BYPASS#protein17780 -->

    <p1:protein rdf:about="#protein17780">
        <p1:ORGANISM rdf:resource="#bioSource17096"/>
        <p1:XREF rdf:resource="#unificationXref17784"/>
        <p1:XREF rdf:resource="#publicationXref17781"/>
        <p1:XREF rdf:resource="#publicationXref17783"/>
        <p1:XREF rdf:resource="#publicationXref17782"/>
        <p1:NAME rdf:datatype="&xsd;string"
            >citrate synthase, mitochondrial precursor</p1:NAME>
        <p1:SYNONYMS rdf:datatype="&xsd;string"
            >citrate synthase precursor</p1:SYNONYMS>
        <p1:SYNONYMS rdf:datatype="&xsd;string"
            >Citrate synthase, mitochondrial</p1:SYNONYMS>
        <p1:SYNONYMS rdf:datatype="&xsd;string"
            >citrate synthase</p1:SYNONYMS>
        <p1:COMMENT rdf:datatype="&xsd;string"
            >&lt;I&gt;Comment from LocusLink |CITS:[11125071]|&lt;/I&gt;: Citrate synthase; converts acetylCoA and oxaloacetate to citrate and CoA in TCA cycle. Summary:  Citrate synthase is a Krebs tricarboxylic acid cycle enzyme that catalyzes the synthesis of citrate from oxaloacetate and acetyl coenzyme A.  The enzyme is found in nearly all cells capable of oxidative metablism.  CS is nuclear encoded and transported into the mitochondrial matrix, where the mature form is found.</p1:COMMENT>
    </p1:protein>
    


    <!-- Individual: http://BioCyc.org/HUMAN/pathway-biopax?object=GLYCOLYSIS/TCA/GLYOX-BYPASS#protein17791 -->

    <p1:protein rdf:about="#protein17791">
        <p1:ORGANISM rdf:resource="#bioSource17096"/>
        <p1:XREF rdf:resource="#publicationXref17315"/>
        <p1:XREF rdf:resource="#publicationXref17793"/>
        <p1:XREF rdf:resource="#publicationXref17798"/>
        <p1:XREF rdf:resource="#publicationXref17792"/>
        <p1:XREF rdf:resource="#unificationXref17799"/>
        <p1:XREF rdf:resource="#publicationXref17795"/>
        <p1:XREF rdf:resource="#publicationXref17797"/>
        <p1:XREF rdf:resource="#publicationXref17758"/>
        <p1:XREF rdf:resource="#publicationXref17796"/>
        <p1:XREF rdf:resource="#publicationXref17794"/>
        <p1:NAME rdf:datatype="&xsd;string">Aconitase 1</p1:NAME>
        <p1:SYNONYMS rdf:datatype="&xsd;string"
            >ACONITATE HYDRATASE</p1:SYNONYMS>
        <p1:SYNONYMS rdf:datatype="&xsd;string"
            >IRON REGULATORY PROTEIN 1</p1:SYNONYMS>
        <p1:SYNONYMS rdf:datatype="&xsd;string">IRE-BP 1</p1:SYNONYMS>
        <p1:SYNONYMS rdf:datatype="&xsd;string"
            >IRON-RESPONSIVE ELEMENT BINDING PROTEIN 1</p1:SYNONYMS>
        <p1:SYNONYMS rdf:datatype="&xsd;string">IRP1</p1:SYNONYMS>
        <p1:SYNONYMS rdf:datatype="&xsd;string"
            >CITRATE HYDRO-LYASE</p1:SYNONYMS>
        <p1:SYNONYMS rdf:datatype="&xsd;string">ACONITASE</p1:SYNONYMS>
        <p1:SYNONYMS rdf:datatype="&xsd;string"
            >Aconitase, soluble</p1:SYNONYMS>
        <p1:SYNONYMS rdf:datatype="&xsd;string">aconitase 1</p1:SYNONYMS>
        <p1:SYNONYMS rdf:datatype="&xsd;string"
            >aconitase 1, soluble</p1:SYNONYMS>
        <p1:SYNONYMS rdf:datatype="&xsd;string"
            >FERRITIN REPRESSOR PROTEIN</p1:SYNONYMS>
        <p1:COMMENT rdf:datatype="&xsd;string"
            >&lt;I&gt;Comment from LocusLink |CITS:[11125071]|&lt;/I&gt;: Summary:  Aconitase 1, also known as iron regulatory element binding protein 1 (IREB1), is a cytosolic protein which binds to iron-responsive elements (IREs).  IREs are stem-loop structures found in the 5&apos; UTR of ferritin mRNA, and in the 3&apos; UTR of transferrin receptor mRNA.  The iron-induced binding to the IRE results in repression of translation of ferritin mRNA, and inhibition of degradation of the otherwise rapidly degrading transferrin receptor mRNA.  Thus, IREB1 plays a central role in cellular iron homeostasis.  It was also shown to have aconitase activity, and hence grouped with the aconitase family of enzymes.</p1:COMMENT>
    </p1:protein>
    


    <!-- Individual: http://BioCyc.org/HUMAN/pathway-biopax?object=GLYCOLYSIS/TCA/GLYOX-BYPASS#protein17820 -->

    <p1:protein rdf:about="#protein17820">
        <p1:ORGANISM rdf:resource="#bioSource17096"/>
        <p1:XREF rdf:resource="#unificationXref17824"/>
        <p1:XREF rdf:resource="#publicationXref17823"/>
        <p1:XREF rdf:resource="#publicationXref17822"/>
        <p1:XREF rdf:resource="#publicationXref17821"/>
        <p1:NAME rdf:datatype="&xsd;string"
            >malate dehydrogenase, mitochondrial precursor</p1:NAME>
        <p1:SYNONYMS rdf:datatype="&xsd;string"
            >mitochondrial malate dehydrogenase precursor</p1:SYNONYMS>
        <p1:SYNONYMS rdf:datatype="&xsd;string"
            >malate dehydrogenase 2, NAD (mitochondrial)</p1:SYNONYMS>
        <p1:COMMENT rdf:datatype="&xsd;string"
            >&lt;I&gt;Comment from LocusLink |CITS:[11125071]|&lt;/I&gt;: Mitochondrial malate dehydrogenase 2; may catalyze the oxidative decarboxylation of malate to form pyruvate; putative ortholog of murine Mor1, which may participate in the malate-aspartate shuttle. Summary: Malate dehydrogenase catalyzes the reversible oxidation of malate to oxaloacetate, utilizing the NAD/NADH cofactor system in the citric acid cycle. The protein encoded by this gene is localized to the mitochondria and may play pivotal roles in the malate-aspartate shuttle that operates in the metabolic coordination between cytosol and mitochondria.</p1:COMMENT>
    </p1:protein>
    


    <!-- Individual: http://BioCyc.org/HUMAN/pathway-biopax?object=GLYCOLYSIS/TCA/GLYOX-BYPASS#protein17828 -->

    <p1:protein rdf:about="#protein17828">
        <p1:ORGANISM rdf:resource="#bioSource17096"/>
        <p1:XREF rdf:resource="#unificationXref17829"/>
        <p1:NAME rdf:datatype="&xsd;string"
            >malate dehydrogenase cytoplasmic</p1:NAME>
    </p1:protein>
    


    <!-- Individual: http://BioCyc.org/HUMAN/pathway-biopax?object=GLYCOLYSIS/TCA/GLYOX-BYPASS#protein17833 -->

    <p1:protein rdf:about="#protein17833">
        <p1:ORGANISM rdf:resource="#bioSource17096"/>
        <p1:XREF rdf:resource="#unificationXref17838"/>
        <p1:XREF rdf:resource="#publicationXref17836"/>
        <p1:XREF rdf:resource="#publicationXref17835"/>
[truncated: 344,926 more chars]
