# Supplementary material for: e-Science and biological pathway semantics
Source: BMC Bioinformatics. 2007 May 9;8(Suppl 3):S3. doi: 10.1186/1471-2105-8-S3-S3 (PMC1892100; doi:10.1186/1471-2105-8-S3-S3)
Supplement: Additional File 4 — EMPWR BMC Experiment Ontology. This file demonstrates how one can extend the BioPAX ontology by adding additional classes and properties that enable the user to query the pathway instance data. The classes build upon a modified BioPAX level 2. The modified BioPAX level 2 file it builds upon is biopax-level2-EMPWR fresh copy.owl [file 1471-2105-8-S3-S3-S4.owl]

<?xml version="1.0"?>


<!DOCTYPE rdf:RDF [
    <!ENTITY owl "http://www.w3.org/2002/07/owl#" >
    <!ENTITY xsd "http://www.w3.org/2001/XMLSchema#" >
    <!ENTITY rdfs "http://www.w3.org/2000/01/rdf-schema#" >
    <!ENTITY rdf "http://www.w3.org/1999/02/22-rdf-syntax-ns#" >
    <!ENTITY p1 "http://www.biopax.org/release/biopax-level2.owl#" >
]>


<rdf:RDF xmlns="http://www.EMPWR.org/EMPWR-BMC-g.owl#"
     xml:base="http://www.EMPWR.org/EMPWR-BMC-g.owl"
     xmlns:p1="http://www.biopax.org/release/biopax-level2.owl#"
     xmlns:xsd="http://www.w3.org/2001/XMLSchema#"
     xmlns:rdfs="http://www.w3.org/2000/01/rdf-schema#"
     xmlns:rdf="http://www.w3.org/1999/02/22-rdf-syntax-ns#"
     xmlns:owl="http://www.w3.org/2002/07/owl#">
    <owl:Ontology rdf:about="">
        <owl:imports>
            <owl:Ontology rdf:about="http://www.biopax.org/release/biopax-level2.owl"/>
        </owl:imports>
    </owl:Ontology>
    


    <!-- 
    ///////////////////////////////////////////////////////////////////////////
    //
    //   OWL Classes
    //
    ///////////////////////////////////////////////////////////////////////////
     -->

    


    <!-- Class: http://www.EMPWR.org/EMPWR-BMC-g.owl#ATPBiochemicalReaction -->

    <owl:Class rdf:about="#ATPBiochemicalReaction">
        <owl:equivalentClass>
            <owl:Class>
                <owl:intersectionOf rdf:parseType="Collection">
                    <owl:Class rdf:about="&p1;biochemicalReaction"/>
                    <owl:Restriction>
                        <owl:onProperty rdf:resource="&p1;LEFT"/>
                        <owl:someValuesFrom rdf:resource="#ATPPhysicalEntityParticipant"/>
                    </owl:Restriction>
                </owl:intersectionOf>
            </owl:Class>
        </owl:equivalentClass>
    </owl:Class>
    


    <!-- Class: http://www.EMPWR.org/EMPWR-BMC-g.owl#ATPCatalysis -->

    <owl:Class rdf:about="#ATPCatalysis">
        <owl:equivalentClass>
            <owl:Class>
                <owl:intersectionOf rdf:parseType="Collection">
                    <owl:Class rdf:about="&p1;catalysis"/>
                    <owl:Restriction>
                        <owl:onProperty rdf:resource="&p1;CONTROLLED"/>
                        <owl:someValuesFrom rdf:resource="#ATPBiochemicalReaction"/>
                    </owl:Restriction>
                </owl:intersectionOf>
            </owl:Class>
        </owl:equivalentClass>
    </owl:Class>
    


    <!-- Class: http://www.EMPWR.org/EMPWR-BMC-g.owl#ATPPathwayStep -->

    <owl:Class rdf:about="#ATPPathwayStep">
        <owl:equivalentClass>
            <owl:Class>
                <owl:intersectionOf rdf:parseType="Collection">
                    <owl:Restriction>
                        <owl:onProperty rdf:resource="&p1;STEP-INTERACTIONS"/>
                        <owl:someValuesFrom>
                            <owl:Class>
                                <owl:unionOf rdf:parseType="Collection">
                                    <owl:Class rdf:about="#ATPBiochemicalReaction"/>
                                    <owl:Class rdf:about="#ATPCatalysis"/>
                                </owl:unionOf>
                            </owl:Class>
                        </owl:someValuesFrom>
                    </owl:Restriction>
                    <owl:Class rdf:about="&p1;pathwayStep"/>
                </owl:intersectionOf>
            </owl:Class>
        </owl:equivalentClass>
    </owl:Class>
    


    <!-- Class: http://www.EMPWR.org/EMPWR-BMC-g.owl#ATPPhysicalEntityParticipant -->

    <owl:Class rdf:about="#ATPPhysicalEntityParticipant">
        <owl:equivalentClass>
            <owl:Class>
                <owl:intersectionOf rdf:parseType="Collection">
                    <owl:Restriction>
                        <owl:onProperty rdf:resource="&p1;PHYSICAL-ENTITY"/>
                        <owl:someValuesFrom rdf:resource="#ATPSmallMolecule"/>
                    </owl:Restriction>
                    <owl:Class rdf:about="&p1;physicalEntityParticipant"/>
                </owl:intersectionOf>
            </owl:Class>
        </owl:equivalentClass>
    </owl:Class>
    


    <!-- Class: http://www.EMPWR.org/EMPWR-BMC-g.owl#ATPSmallMolecule -->

    <owl:Class rdf:about="#ATPSmallMolecule">
        <owl:equivalentClass>
            <owl:Class>
                <owl:intersectionOf rdf:parseType="Collection">
                    <owl:Class rdf:about="&p1;smallMolecule"/>
                    <owl:Restriction>
                        <owl:onProperty rdf:resource="&p1;NAME"/>
                        <owl:hasValue rdf:datatype="&xsd;string">ATP</owl:hasValue>
                    </owl:Restriction>
                </owl:intersectionOf>
            </owl:Class>
        </owl:equivalentClass>
    </owl:Class>
    


    <!-- Class: http://www.EMPWR.org/EMPWR-BMC-g.owl#CholesterolBiochemicalReaction -->

    <owl:Class rdf:about="#CholesterolBiochemicalReaction">
        <owl:equivalentClass>
            <owl:Class>
                <owl:intersectionOf rdf:parseType="Collection">
                    <owl:Class rdf:about="&p1;biochemicalReaction"/>
                    <owl:Class>
                        <owl:unionOf rdf:parseType="Collection">
                            <owl:Restriction>
                                <owl:onProperty rdf:resource="&p1;LEFT"/>
                                <owl:someValuesFrom rdf:resource="#CholesterolPhysicalEntityParticipant"/>
                            </owl:Restriction>
                            <owl:Restriction>
                                <owl:onProperty rdf:resource="&p1;RIGHT"/>
                                <owl:someValuesFrom rdf:resource="#CholesterolPhysicalEntityParticipant"/>
                            </owl:Restriction>
                        </owl:unionOf>
                    </owl:Class>
                </owl:intersectionOf>
            </owl:Class>
        </owl:equivalentClass>
    </owl:Class>
    


    <!-- Class: http://www.EMPWR.org/EMPWR-BMC-g.owl#CholesterolCatalysis -->

    <owl:Class rdf:about="#CholesterolCatalysis">
        <owl:equivalentClass>
            <owl:Class>
                <owl:intersectionOf rdf:parseType="Collection">
                    <owl:Restriction>
                        <owl:onProperty rdf:resource="&p1;CONTROLLED"/>
                        <owl:someValuesFrom rdf:resource="#CholesterolBiochemicalReaction"/>
                    </owl:Restriction>
                    <owl:Class rdf:about="&p1;catalysis"/>
                </owl:intersectionOf>
            </owl:Class>
        </owl:equivalentClass>
    </owl:Class>
    


    <!-- Class: http://www.EMPWR.org/EMPWR-BMC-g.owl#CholesterolPathwayStep -->

    <owl:Class rdf:about="#CholesterolPathwayStep">
        <owl:equivalentClass>
            <owl:Class>
                <owl:intersectionOf rdf:parseType="Collection">
                    <owl:Class rdf:about="&p1;pathwayStep"/>
                    <owl:Restriction>
                        <owl:onProperty rdf:resource="&p1;STEP-INTERACTIONS"/>
                        <owl:someValuesFrom>
                            <owl:Class>
                                <owl:unionOf rdf:parseType="Collection">
                                    <owl:Class rdf:about="#CholesterolBiochemicalReaction"/>
                                    <owl:Class rdf:about="#CholesterolCatalysis"/>
                                </owl:unionOf>
                            </owl:Class>
                        </owl:someValuesFrom>
                    </owl:Restriction>
                </owl:intersectionOf>
            </owl:Class>
        </owl:equivalentClass>
    </owl:Class>
    


    <!-- Class: http://www.EMPWR.org/EMPWR-BMC-g.owl#CholesterolPhysicalEntityParticipant -->

    <owl:Class rdf:about="#CholesterolPhysicalEntityParticipant">
        <owl:equivalentClass>
            <owl:Class>
                <owl:intersectionOf rdf:parseType="Collection">
                    <owl:Class rdf:about="&p1;physicalEntityParticipant"/>
                    <owl:Restriction>
                        <owl:onProperty rdf:resource="&p1;PHYSICAL-ENTITY"/>
                        <owl:someValuesFrom rdf:resource="#CholesterolSmallMolecule"/>
                    </owl:Restriction>
                </owl:intersectionOf>
            </owl:Class>
        </owl:equivalentClass>
    </owl:Class>
    


    <!-- Class: http://www.EMPWR.org/EMPWR-BMC-g.owl#CholesterolSmallMolecule -->

    <owl:Class rdf:about="#CholesterolSmallMolecule">
        <owl:equivalentClass>
            <owl:Class>
                <owl:intersectionOf rdf:parseType="Collection">
                    <owl:Class rdf:about="&p1;smallMolecule"/>
                    <owl:Restriction>
                        <owl:onProperty rdf:resource="&p1;NAME"/>
                        <owl:hasValue rdf:datatype="&xsd;string">cholesterol</owl:hasValue>
                    </owl:Restriction>
                </owl:intersectionOf>
            </owl:Class>
        </owl:equivalentClass>
    </owl:Class>
    


    <!-- Class: http://www.EMPWR.org/EMPWR-BMC-g.owl#H2OBiochemicalReaction -->

    <owl:Class rdf:about="#H2OBiochemicalReaction">
        <owl:equivalentClass>
            <owl:Class>
                <owl:intersectionOf rdf:parseType="Collection">
                    <owl:Restriction>
                        <owl:onProperty rdf:resource="&p1;LEFT"/>
                        <owl:someValuesFrom rdf:resource="#H2OPhysicalEntityParticipant"/>
                    </owl:Restriction>
                    <owl:Class rdf:about="&p1;biochemicalReaction"/>
                </owl:intersectionOf>
            </owl:Class>
        </owl:equivalentClass>
    </owl:Class>
    


    <!-- Class: http://www.EMPWR.org/EMPWR-BMC-g.owl#H2OCatalysis -->

    <owl:Class rdf:about="#H2OCatalysis">
        <owl:equivalentClass>
            <owl:Class>
                <owl:intersectionOf rdf:parseType="Collection">
                    <owl:Class rdf:about="&p1;catalysis"/>
                    <owl:Restriction>
                        <owl:onProperty rdf:resource="&p1;CONTROLLED"/>
                        <owl:someValuesFrom rdf:resource="#H2OBiochemicalReaction"/>
                    </owl:Restriction>
                </owl:intersectionOf>
            </owl:Class>
        </owl:equivalentClass>
    </owl:Class>
    


    <!-- Class: http://www.EMPWR.org/EMPWR-BMC-g.owl#H2OPathwayStep -->

    <owl:Class rdf:about="#H2OPathwayStep">
        <owl:equivalentClass>
            <owl:Class>
                <owl:intersectionOf rdf:parseType="Collection">
                    <owl:Restriction>
                        <owl:onProperty rdf:resource="&p1;STEP-INTERACTIONS"/>
                        <owl:someValuesFrom>
                            <owl:Class>
                                <owl:unionOf rdf:parseType="Collection">
                                    <owl:Class rdf:about="#H2OCatalysis"/>
                                    <owl:Class rdf:about="#H2OBiochemicalReaction"/>
                                </owl:unionOf>
                            </owl:Class>
                        </owl:someValuesFrom>
                    </owl:Restriction>
                    <owl:Class rdf:about="&p1;pathwayStep"/>
                </owl:intersectionOf>
            </owl:Class>
        </owl:equivalentClass>
    </owl:Class>
    


    <!-- Class: http://www.EMPWR.org/EMPWR-BMC-g.owl#H2OPhysicalEntityParticipant -->

    <owl:Class rdf:about="#H2OPhysicalEntityParticipant">
        <owl:equivalentClass>
            <owl:Class>
                <owl:intersectionOf rdf:parseType="Collection">
                    <owl:Class rdf:about="&p1;physicalEntityParticipant"/>
                    <owl:Restriction>
                        <owl:onProperty rdf:resource="&p1;PHYSICAL-ENTITY"/>
                        <owl:someValuesFrom rdf:resource="#H2OSmallMolecule"/>
                    </owl:Restriction>
                </owl:intersectionOf>
            </owl:Class>
        </owl:equivalentClass>
    </owl:Class>
    


    <!-- Class: http://www.EMPWR.org/EMPWR-BMC-g.owl#H2OSmallMolecule -->

    <owl:Class rdf:about="#H2OSmallMolecule">
        <owl:equivalentClass>
            <owl:Class>
                <owl:intersectionOf rdf:parseType="Collection">
                    <owl:Class rdf:about="&p1;smallMolecule"/>
                    <owl:Restriction>
                        <owl:onProperty rdf:resource="&p1;NAME"/>
                        <owl:hasValue rdf:datatype="&xsd;string">H2O</owl:hasValue>
                    </owl:Restriction>
                </owl:intersectionOf>
            </owl:Class>
        </owl:equivalentClass>
    </owl:Class>
    


    <!-- Class: http://www.EMPWR.org/EMPWR-BMC-g.owl#NADPlusBiochemcialReaction -->

    <owl:Class rdf:about="#NADPlusBiochemcialReaction">
        <owl:equivalentClass>
            <owl:Class>
                <owl:intersectionOf rdf:parseType="Collection">
                    <owl:Restriction>
                        <owl:onProperty rdf:resource="&p1;LEFT"/>
                        <owl:someValuesFrom rdf:resource="#NADPlusPhysicalEntityParticipant"/>
                    </owl:Restriction>
                    <owl:Class rdf:about="&p1;biochemicalReaction"/>
                </owl:intersectionOf>
            </owl:Class>
        </owl:equivalentClass>
    </owl:Class>
    


    <!-- Class: http://www.EMPWR.org/EMPWR-BMC-g.owl#NADPlusCatalysis -->

    <owl:Class rdf:about="#NADPlusCatalysis">
        <owl:equivalentClass>
            <owl:Class>
                <owl:intersectionOf rdf:parseType="Collection">
                    <owl:Class rdf:about="&p1;catalysis"/>
                    <owl:Restriction>
                        <owl:onProperty rdf:resource="&p1;CONTROLLED"/>
                        <owl:someValuesFrom rdf:resource="#NADPlusBiochemcialReaction"/>
                    </owl:Restriction>
                </owl:intersectionOf>
            </owl:Class>
        </owl:equivalentClass>
    </owl:Class>
    


    <!-- Class: http://www.EMPWR.org/EMPWR-BMC-g.owl#NADPlusPathwayStep -->

    <owl:Class rdf:about="#NADPlusPathwayStep">
        <owl:equivalentClass>
            <owl:Class>
                <owl:intersectionOf rdf:parseType="Collection">
                    <owl:Class rdf:about="&p1;pathwayStep"/>
                    <owl:Restriction>
                        <owl:onProperty rdf:resource="&p1;STEP-INTERACTIONS"/>
                        <owl:someValuesFrom>
                            <owl:Class>
                                <owl:unionOf rdf:parseType="Collection">
                                    <owl:Class rdf:about="#NADPlusCatalysis"/>
                                    <owl:Class rdf:about="#NADPlusBiochemcialReaction"/>
                                </owl:unionOf>
                            </owl:Class>
                        </owl:someValuesFrom>
                    </owl:Restriction>
                </owl:intersectionOf>
            </owl:Class>
        </owl:equivalentClass>
    </owl:Class>
    


    <!-- Class: http://www.EMPWR.org/EMPWR-BMC-g.owl#NADPlusPhysicalEntityParticipant -->

    <owl:Class rdf:about="#NADPlusPhysicalEntityParticipant">
        <owl:equivalentClass>
            <owl:Class>
                <owl:intersectionOf rdf:parseType="Collection">
                    <owl:Restriction>
                        <owl:onProperty rdf:resource="&p1;PHYSICAL-ENTITY"/>
                        <owl:someValuesFrom rdf:resource="#NADPlusSmallMolecule"/>
                    </owl:Restriction>
                    <owl:Class rdf:about="&p1;physicalEntityParticipant"/>
                </owl:intersectionOf>
            </owl:Class>
        </owl:equivalentClass>
    </owl:Class>
    


    <!-- Class: http://www.EMPWR.org/EMPWR-BMC-g.owl#NADPlusSmallMolecule -->

    <owl:Class rdf:about="#NADPlusSmallMolecule">
        <owl:equivalentClass>
            <owl:Class>
                <owl:intersectionOf rdf:parseType="Collection">
                    <owl:Restriction>
                        <owl:onProperty rdf:resource="&p1;NAME"/>
                        <owl:hasValue rdf:datatype="&xsd;string">NAD+</owl:hasValue>
                    </owl:Restriction>
                    <owl:Class rdf:about="&p1;smallMolecule"/>
                </owl:intersectionOf>
            </owl:Class>
        </owl:equivalentClass>
    </owl:Class>
    


    <!-- Class: http://www.EMPWR.org/EMPWR-BMC-g.owl#Oxygen2BiochemicalReaction -->

    <owl:Class rdf:about="#Oxygen2BiochemicalReaction">
        <owl:equivalentClass>
            <owl:Class>
                <owl:intersectionOf rdf:parseType="Collection">
                    <owl:Class rdf:about="&p1;biochemicalReaction"/>
                    <owl:Restriction>
                        <owl:onProperty rdf:resource="&p1;LEFT"/>
                        <owl:someValuesFrom rdf:resource="#Oxygen2PhysicalEntityParticipant"/>
                    </owl:Restriction>
                </owl:intersectionOf>
            </owl:Class>
        </owl:equivalentClass>
    </owl:Class>
    


    <!-- Class: http://www.EMPWR.org/EMPWR-BMC-g.owl#Oxygen2Catalysis -->

    <owl:Class rdf:about="#Oxygen2Catalysis">
        <owl:equivalentClass>
            <owl:Class>
                <owl:intersectionOf rdf:parseType="Collection">
                    <owl:Restriction>
                        <owl:onProperty rdf:resource="&p1;CONTROLLED"/>
                        <owl:someValuesFrom rdf:resource="#Oxygen2BiochemicalReaction"/>
                    </owl:Restriction>
                    <owl:Class rdf:about="&p1;catalysis"/>
                </owl:intersectionOf>
            </owl:Class>
        </owl:equivalentClass>
    </owl:Class>
    


    <!-- Class: http://www.EMPWR.org/EMPWR-BMC-g.owl#Oxygen2PathwayStep -->

    <owl:Class rdf:about="#Oxygen2PathwayStep">
        <owl:equivalentClass>
            <owl:Class>
                <owl:intersectionOf rdf:parseType="Collection">
                    <owl:Restriction>
                        <owl:onProperty rdf:resource="&p1;STEP-INTERACTIONS"/>
                        <owl:someValuesFrom>
                            <owl:Class>
                                <owl:unionOf rdf:parseType="Collection">
                                    <owl:Class rdf:about="#Oxygen2BiochemicalReaction"/>
                                    <owl:Class rdf:about="#Oxygen2Catalysis"/>
                                </owl:unionOf>
                            </owl:Class>
                        </owl:someValuesFrom>
                    </owl:Restriction>
                    <owl:Class rdf:about="&p1;pathwayStep"/>
                </owl:intersectionOf>
            </owl:Class>
        </owl:equivalentClass>
    </owl:Class>
    


    <!-- Class: http://www.EMPWR.org/EMPWR-BMC-g.owl#Oxygen2PhysicalEntityParticipant -->

    <owl:Class rdf:about="#Oxygen2PhysicalEntityParticipant">
        <owl:equivalentClass>
            <owl:Class>
                <owl:intersectionOf rdf:parseType="Collection">
                    <owl:Restriction>
                        <owl:onProperty rdf:resource="&p1;PHYSICAL-ENTITY"/>
                        <owl:someValuesFrom rdf:resource="#Oxygen2SmallMolecule"/>
                    </owl:Restriction>
                    <owl:Class rdf:about="&p1;physicalEntityParticipant"/>
                </owl:intersectionOf>
            </owl:Class>
        </owl:equivalentClass>
    </owl:Class>
    


    <!-- Class: http://www.EMPWR.org/EMPWR-BMC-g.owl#Oxygen2SmallMolecule -->

    <owl:Class rdf:about="#Oxygen2SmallMolecule">
        <owl:equivalentClass>
            <owl:Class>
                <owl:intersectionOf rdf:parseType="Collection">
                    <owl:Restriction>
                        <owl:onProperty rdf:resource="&p1;NAME"/>
                        <owl:hasValue rdf:datatype="&xsd;string">O2</owl:hasValue>
                    </owl:Restriction>
                    <owl:Class rdf:about="&p1;smallMolecule"/>
                </owl:intersectionOf>
            </owl:Class>
        </owl:equivalentClass>
    </owl:Class>
    


    <!-- Class: http://www.EMPWR.org/EMPWR-BMC-g.owl#PathwayInvolvingATPBiochemicalReaction -->

    <owl:Class rdf:about="#PathwayInvolvingATPBiochemicalReaction">
        <owl:equivalentClass>
            <owl:Class>
                <owl:intersectionOf rdf:parseType="Collection">
                    <owl:Restriction>
                        <owl:onProperty rdf:resource="&p1;PATHWAY-COMPONENTS"/>
                        <owl:someValuesFrom rdf:resource="#ATPPathwayStep"/>
                    </owl:Restriction>
                    <owl:Class rdf:about="&p1;pathway"/>
                </owl:intersectionOf>
            </owl:Class>
        </owl:equivalentClass>
    </owl:Class>
    


    <!-- Class: http://www.EMPWR.org/EMPWR-BMC-g.owl#PathwayInvolvingCholesterolBiochemicalReaction -->

    <owl:Class rdf:about="#PathwayInvolvingCholesterolBiochemicalReaction">
        <owl:equivalentClass>
            <owl:Class>
                <owl:intersectionOf rdf:parseType="Collection">
                    <owl:Restriction>
                        <owl:onProperty rdf:resource="&p1;PATHWAY-COMPONENTS"/>
                        <owl:someValuesFrom rdf:resource="#CholesterolPathwayStep"/>
                    </owl:Restriction>
                    <owl:Class rdf:about="&p1;pathway"/>
                </owl:intersectionOf>
            </owl:Class>
        </owl:equivalentClass>
    </owl:Class>
    


    <!-- Class: http://www.EMPWR.org/EMPWR-BMC-g.owl#PathwayInvolvingH2OBiochemicalReaction -->

    <owl:Class rdf:about="#PathwayInvolvingH2OBiochemicalReaction">
        <owl:equivalentClass>
            <owl:Class>
                <owl:intersectionOf rdf:parseType="Collection">
                    <owl:Class rdf:about="&p1;pathway"/>
                    <owl:Restriction>
                        <owl:onProperty rdf:resource="&p1;PATHWAY-COMPONENTS"/>
                        <owl:someValuesFrom rdf:resource="#H2OPathwayStep"/>
                    </owl:Restriction>
                </owl:intersectionOf>
            </owl:Class>
        </owl:equivalentClass>
    </owl:Class>
    


    <!-- Class: http://www.EMPWR.org/EMPWR-BMC-g.owl#PathwayInvolvingNADPlusBiochemicalReaction -->

    <owl:Class rdf:about="#PathwayInvolvingNADPlusBiochemicalReaction">
        <owl:equivalentClass>
            <owl:Class>
                <owl:intersectionOf rdf:parseType="Collection">
                    <owl:Restriction>
                        <owl:onProperty rdf:resource="&p1;PATHWAY-COMPONENTS"/>
                        <owl:someValuesFrom rdf:resource="#NADPlusPathwayStep"/>
                    </owl:Restriction>
                    <owl:Class rdf:about="&p1;pathway"/>
                </owl:intersectionOf>
            </owl:Class>
        </owl:equivalentClass>
    </owl:Class>
    


    <!-- Class: http://www.EMPWR.org/EMPWR-BMC-g.owl#PathwayInvolvingOxygen2BiochemicalReaction -->

    <owl:Class rdf:about="#PathwayInvolvingOxygen2BiochemicalReaction">
        <owl:equivalentClass>
            <owl:Class>
                <owl:intersectionOf rdf:parseType="Collection">
                    <owl:Restriction>
                        <owl:onProperty rdf:resource="&p1;PATHWAY-COMPONENTS"/>
                        <owl:someValuesFrom rdf:resource="#Oxygen2PathwayStep"/>
                    </owl:Restriction>
                    <owl:Class rdf:about="&p1;pathway"/>
                </owl:intersectionOf>
            </owl:Class>
        </owl:equivalentClass>
    </owl:Class>
    


    <!-- Class: http://www.biopax.org/release/biopax-level2.owl#biochemicalReaction -->

    <owl:Class rdf:about="&p1;biochemicalReaction"/>
    


    <!-- Class: http://www.biopax.org/release/biopax-level2.owl#catalysis -->

    <owl:Class rdf:about="&p1;catalysis"/>
    


    <!-- Class: http://www.biopax.org/release/biopax-level2.owl#control -->

    <owl:Class rdf:about="&p1;control"/>
    


    <!-- Class: http://www.biopax.org/release/biopax-level2.owl#conversion -->

    <owl:Class rdf:about="&p1;conversion"/>
    


    <!-- Class: http://www.biopax.org/release/biopax-level2.owl#pathway -->

    <owl:Class rdf:about="&p1;pathway"/>
    


    <!-- Class: http://www.biopax.org/release/biopax-level2.owl#pathwayStep -->

    <owl:Class rdf:about="&p1;pathwayStep"/>
    


    <!-- Class: http://www.biopax.org/release/biopax-level2.owl#physicalEntity -->

    <owl:Class rdf:about="&p1;physicalEntity"/>
    


    <!-- Class: http://www.biopax.org/release/biopax-level2.owl#physicalEntityParticipant -->

    <owl:Class rdf:about="&p1;physicalEntityParticipant"/>
    


    <!-- Class: http://www.biopax.org/release/biopax-level2.owl#smallMolecule -->

    <owl:Class rdf:about="&p1;smallMolecule"/>
    


    <!-- 
    ///////////////////////////////////////////////////////////////////////////
    //
    //   OWL Object Properties
    //
    ///////////////////////////////////////////////////////////////////////////
     -->

    


    <!-- Object property: http://www.biopax.org/release/biopax-level2.owl#CONTROLLED -->

    <owl:ObjectProperty rdf:about="&p1;CONTROLLED"/>
    


    <!-- Object property: http://www.biopax.org/release/biopax-level2.owl#LEFT -->

    <owl:ObjectProperty rdf:about="&p1;LEFT"/>
    


    <!-- Object property: http://www.biopax.org/release/biopax-level2.owl#PATHWAY-COMPONENTS -->

    <owl:ObjectProperty rdf:about="&p1;PATHWAY-COMPONENTS"/>
    


    <!-- Object property: http://www.biopax.org/release/biopax-level2.owl#PHYSICAL-ENTITY -->

    <owl:ObjectProperty rdf:about="&p1;PHYSICAL-ENTITY"/>
    


    <!-- Object property: http://www.biopax.org/release/biopax-level2.owl#RIGHT -->

    <owl:ObjectProperty rdf:about="&p1;RIGHT"/>
    


    <!-- Object property: http://www.biopax.org/release/biopax-level2.owl#STEP-INTERACTIONS -->

    <owl:ObjectProperty rdf:about="&p1;STEP-INTERACTIONS"/>
    


    <!-- 
    ///////////////////////////////////////////////////////////////////////////
    //
    //   OWL Data Properties
    //
    ///////////////////////////////////////////////////////////////////////////
     -->

    


    <!-- Data property: http://www.biopax.org/release/biopax-level2.owl#NAME -->

    <owl:DatatypeProperty rdf:about="&p1;NAME"/>
    


    <!-- 
    ///////////////////////////////////////////////////////////////////////////
    //
    //   OWL Individuals
    //
    ///////////////////////////////////////////////////////////////////////////
     -->

    


    <!-- Individual: http://www.EMPWR.org/EMPWR-BMC-g.owl#H2O -->

    <owl:Thing rdf:about="#H2O"/>
    


    <!-- 
    ///////////////////////////////////////////////////////////////////////////
    //
    //   OWL Axioms
    //
    ///////////////////////////////////////////////////////////////////////////
     -->

    <owl:Class rdf:about="#H2OSmallMolecule">
        <owl:disjointWith>
            <owl:Class rdf:about="#NADPlusSmallMolecule"/>
        </owl:disjointWith>
    </owl:Class>
    <owl:Class rdf:about="#NADPlusSmallMolecule">
        <owl:disjointWith>
            <owl:Class rdf:about="#H2OSmallMolecule"/>
        </owl:disjointWith>
    </owl:Class>
    <owl:Class rdf:about="#H2OSmallMolecule">
        <owl:disjointWith>
            <owl:Class rdf:about="#Oxygen2SmallMolecule"/>
        </owl:disjointWith>
    </owl:Class>
    <owl:Class rdf:about="#Oxygen2SmallMolecule">
        <owl:disjointWith>
            <owl:Class rdf:about="#H2OSmallMolecule"/>
        </owl:disjointWith>
    </owl:Class>
    <owl:Class rdf:about="#ATPSmallMolecule">
        <owl:disjointWith>
            <owl:Class rdf:about="#Oxygen2SmallMolecule"/>
        </owl:disjointWith>
    </owl:Class>
    <owl:Class rdf:about="#Oxygen2SmallMolecule">
        <owl:disjointWith>
            <owl:Class rdf:about="#ATPSmallMolecule"/>
        </owl:disjointWith>
    </owl:Class>
    <owl:Class rdf:about="#ATPSmallMolecule">
        <owl:disjointWith>
            <owl:Class rdf:about="#NADPlusSmallMolecule"/>
        </owl:disjointWith>
    </owl:Class>
    <owl:Class rdf:about="#NADPlusSmallMolecule">
        <owl:disjointWith>
            <owl:Class rdf:about="#ATPSmallMolecule"/>
        </owl:disjointWith>
    </owl:Class>
    <owl:Class rdf:about="#ATPSmallMolecule">
        <owl:disjointWith>
            <owl:Class rdf:about="#H2OSmallMolecule"/>
        </owl:disjointWith>
    </owl:Class>
    <owl:Class rdf:about="#H2OSmallMolecule">
        <owl:disjointWith>
            <owl:Class rdf:about="#ATPSmallMolecule"/>
        </owl:disjointWith>
    </owl:Class>
    <owl:Class rdf:about="#Oxygen2SmallMolecule">
        <owl:disjointWith>
            <owl:Class rdf:about="#NADPlusSmallMolecule"/>
        </owl:disjointWith>
    </owl:Class>
    <owl:Class rdf:about="#NADPlusSmallMolecule">
        <owl:disjointWith>
            <owl:Class rdf:about="#Oxygen2SmallMolecule"/>
        </owl:disjointWith>
    </owl:Class>
</rdf:RDF>
